# Supplementary material for: A Pilot Serum Metabolomics Reveals Mitochondrial Dysfunction and Identifies Methylguanidine as a Potential Diagnostic Biomarker for ATAAD with Mesenteric Malperfusion Syndrome
Source: Metabolites. 2026 Apr 1;16(4):240. doi: 10.3390/metabo16040240 (PMC13118069; doi:10.3390/metabo16040240)
Supplement: Supplementary file 1 [file metabolites-16-00240-s001.zip]

Archive with 4 entries (3 files):
- Supplementary/
- Supplementary/S1-Clinical characteristics of study participants.xlsx
- Supplementary/S2-Complete list of detected metabolites (650 metabolites).xlsx
- Supplementary/S3-Complete list of detected lipids (2400 lipid species).xlsx
