# Supplementary material for: A Pilot Serum Metabolomics Reveals Mitochondrial Dysfunction and Identifies Methylguanidine as a Potential Diagnostic Biomarker for ATAAD with Mesenteric Malperfusion Syndrome
Source: Metabolites. 2026 Apr 1;16(4):240. doi: 10.3390/metabo16040240 (PMC13118069; doi:10.3390/metabo16040240)
Supplement: Supplementary file 1 [file metabolites-16-00240-s001.zip › Supplementary/S1-Clinical characteristics of study participants.xlsx]

## Sheet: Sheet1
number	group	WBC	NEUT#	LYM#	MONO#	EO#	BASO#	NEUT%	LYM%	MONO%	EO%	BASO%	RBC	HGB	HCT	MCV	MCH	MCHC	RDW-CV	PLT	MPV	PDW	DD	PT	PT INR	PTR	APTT	TT	FIB	IL-6	NT-proBNP'	hs-CTNT	PCT'	MYO'	HEM	LIP	TP	ALB	GLO	ALT	AST	AST/ALT	GGT	ALP	TBIL	DBIL	NBIL	TG.	CHOL
M1	TAAD with Mes MPS	17.99	17.03	0.36	0.56	0	0.04	94.7	2	3.1	0	0.2	4.45	139	41.8	93.8	31.2	333	13.2	150	8.9	16.5	26.96	11.4	0.99	0.99	25.5	18.8	2.19	>1624	76.4	10.2	0.79	771	0	0	65.1	41.3	23.8	12.1	28.3	2.33884	29.8	49.1	24.5	3.9	20.6	1.01	5.62
M2	TAAD with Mes MPS	21.78	20.22	0.48	1.04	0	0.04	92.8	2.2	4.8	0	0.2	4.59	147	43.6	94.9	32	337	12.5	216	10.2	16.5								188.51	189	84.8	0.154	98.7	0	0	58.9	31.2	27.7	92.5	125.6	1.35784	31.4	44.5	8.1	2.4	5.7	1.33	3.24
M3	TAAD with Mes MPS	21.46	17.24	3.05	0.9	0.19	0.08	80.3	14.2	4.2	0.9	0.4	4.61	143	42.3	91.8	31.1	339	14	265	9.9	17.1	6.6	11.8	1.03	1.03	28.6	17.8	1.89	47.3	65.9	5.34	0.051	62.4	0	0	74.5	46.4	28.1	11.5	18	1.56522	25	85.7	20.6	4.5	16.1	0.56	4.17
M4	TAAD with Mes MPS	13.79	10.85	1.61	0.92	0.35	0.06	78.6	11.7	6.7	2.5	0.5	4.6	133	41.1	89.2	28.8	323	12.7	325	8.4	15.7	74.56	12.3	1.07	1.07	30.9	20.2	1.43			151		112	0	0	65.4	38.6	26.8	9.9	22.5	2.27	15	85.7	9.7	0.8	8.9	0.93	4.8
M5	TAAD with Mes MPS	19.73	17.11	1.77	0.79	0	0.06	86.7	9	4	0	0.3	4.18	132	40.7	97.5	31.5	323	12.8	168	8.3	16	2.16	11.5	1	1	28.7	17.9	6.61	27.83	174	28.8	0.095	30	0	0	71.7	36.8	34.9	40.7	29.9	0.73	51.3	97.2	10.6	1.7	8.9	0.81	4.66
M6	TAAD with Mes MPS	6.55	3.66	2.44	0.35	0.08	0.02	55.8	37.3	5.4	1.2	0.3	4.68	133	39.7	84.8	28.3	334	14	151	8.2	15.9	31.84	10.8	0.94	0.94	25	20.1	1.4	24.54				2067	1	1	52.4	36.4	16	76	2.79	54.3	46.6	57.9	22.1	35.8	5.19	3.5	0.76
M7	TAAD with Mes MPS	11.89	9.37	1.49	1.01	0	0.02	78.8	12.5	8.5	0	0.2	4.4	137	42.3	96.3	31.1	323	12.7	161	8.2	15.8	17.37	11	0.95	0.96	26.7	19.5	1.81	44.72	724	17.6	0.157	28.3	0	0	65.5	37.3	28.2	13	23.5	1.81	48.5	96.9	11.8	2.1	9.7	0.86	5.81
M8	TAAD with Mes MPS	13.43	12.45	0.67	0.3	0	0.01	92.7	5	2.2	0	0.1	3.31	102	32	96.8	30.9	319	12.8	178	7	15.5	>80.00	17.4	1.52	1.51	34	22.6	3.11	788.7	1713	246	0.281	1631	0	0	58.1	35.3	22.8	708.7	662.4	0.93	127.2	64.8	30.1	8.3	21.8	0.93	4.17
M9	TAAD with Mes MPS	9.01	7.61	0.79	0.49	0.09	0.03	84.6	8.8	5.4	0.9	0.3	3.85	117	35.8	93.1	30.4	327	13.5	112	10.3	17	27.5	11.7	1.02	1.02	31	20.4	1.55	31.93	323	8.58	0.066	<21.0	0	0	58.4	34.8	23.6	9	20.6	2.29	10	54.1	14	2.6	11.4	0.99	3.6
M10	TAAD with Mes MPS	12.45	11.46	0.5	0.44	0.02	0.03	92.1	4	3.6	0.1	0.2	4.01	121	37.3	92.8	30	324	13.2	190	8.2	16	4.48	12.4	1.08	1.08	31.3	19.2	1.82	68.55	32.6	7.2	0.099	37.6	0	0	52.4	31.6	20.8	15.6	19.8	1.27	41.3	30	10.5	0.5	10	4.78	4.71
M11	TAAD with Mes MPS	11.83	11.19	0.33	0.28	0	0.03	94.6	2.8	2.3	0	0.3	3.9	122	38	97.5	31.3	321	12.7	167	8.8	16.3	69.66	13.8	1.21	1.2	34.3	25.3	0.72	141.52	141	53.7	0.319	405	0	0	48.1	32.1	16	13.1	23.8	1.82	36.8	46.3	21.7	5.4	16.3	0.93	3.96
M12	TAAD with Mes MPS	19.57	17.1	1.36	1.07	0.02	0.02	87.4	7	5.4	0.1	0.1	3.48	96	30.6	87.8	27.4	312	15.1	255	7.8	15.7	6.92	13.3	1.16	1.16	29.7	18.6	2.1	37.34	327	7.43	0.069	36.7	0	0	62.6	39.9	22.7	19.2	27.8	1.45	23.6	86.5	12.9	1.8	11.1	0.64	3.93
M13	TAAD with Mes MPS	16.6	15.08	0.4	1.07	0.02	0.03	90.9	2.4	6.4	0.1	0.2	4.27	128	39	91.5	30	328	12.9	79	10.2	17.4	41.44	13.2	1.16	1.15	29.5	22.9	0.75	511.65	394	238	1.78	367	0	0	42.6	26.4	16.2	40.8	91.5	2.24	21.5	102.6	8.6	1.2	7.4	1.78	2.89
M14	TAAD with Mes MPS	19.73	17.11	1.77	0.79	0	0.06	86.7	9	4	0	0.3	4.18	132	40.7	97.5	31.5	323	12.8	168	8.3	16	>35	16.7	1.47	1.45	35.6	24.3	0.86		13353	2593	7.45	9626	0	0	52.5	31.5	21	179.1	593.6	3.31	424.6	141.2	27.8	13.1	14.7	2.19	4.58
M15	TAAD with Mes MPS	15.81	13.72	1.14	0.92	0.01	0.02	86.8	7.2	5.8	0.1	0.1	5.87	129	39.9	68	21.9	322	15.4	124	9.9	15.8	28.91	11	0.95	0.96	25	19.4	1.69	40.37	9.88	7.42	0.034	99.1	0	0	55.9	37.9	18	21.5	22.8	1.06	32.7	70	8.7	1.8	6.9	0.79	5.57
M16	TAAD with Mes MPS	15.1	12.31	1.22	1.55	0	0.02	81.5	8.1	10.3	0	0.1	5.37	148	44.9	83.6	27.7	331	14.4	195	9.1	15.7	3.84	13.9	1.22	1.21	34.9	16.2	3.11	212.66	272	17.6	0.547	89	0	0	81.5	45.3	36.2	37.6	85.2	2.27	20.9	90.8	27.5	4.4	23.1	0.74	3.49
M17	TAAD with Mes MPS	11.9	10.55	0.71	0.6	0.02	0.02	88.6	6	5	0.2	0.2	3.59	102	30.8	85.9	28.4	331	12.8	192	7.6	15.8	4.28	10.5	0.91	0.91	26.1	16.2	3.14	113.15	1131	24.2	0.061	82.9	0	0	66.2	36	30.2	7.7	20.6	2.68	13.6	86	17.6	2.3	15.3	3.06	4.76
M18	TAAD with Mes MPS	28.27	25.57	0.95	1.69	0	0.06	90.4	3.4	6	0	0.2	5.15	152	45.5	88.5	29.5	333	13.2	205	9.8	17	40.12	13.7	1.21	1.19	27.1	21	1.29	115.76	74.1	110	0.459	34.7	0	0	69.3	44.6	24.7	251.1	196.2	0.78	68.8	63.5	14.6	3	11.6	1.97	5.41
M19	TAAD with Mes MPS	16.77	14.65	1.02	1.02	0.02	0.06	87.4	6.1	6.1	0.1	0.3	4.7	148	42.9	91.2	31.4	344	12.5	166	8.3	16	4.29	11.9	1.04	1.03	28.8	18.5	1.58	156.29	28	5.93	0.079	112	0	0	63.7	42.2	21.5	25.4	40.2	1.58	32.1	76.7	17.3	3.3	14	1.42	4.62
M20	TAAD with Mes MPS	20.11	17.93	1.4	0.73	0.02	0.03	89.2	6.9	3.6	0.1	0.2	6.02	172	51.8	86.1	28.6	333	13.7	120	10.3	16.7	>80	18.6	1.69	1.62	54	33.1	0.32	243.41	350	91.4	0.066	252	0	0	64.4	38	26.4	42.9	54.3	1.27	38.6	107.7	14.1	2.4	11.7	2.16	3.68
A1	TAAD	8.04	6.02	1.45	0.44	0.11	0.02	75	18	5.4	1.3	0.3	5.89	133	40.9	69.5	22.6	326	15	146	9.3	16								9.2	74.2	25.9	<0.0200	24.5	0	0	63.1	40.7	22.4	22.4	26.9	1.20089	33	42.9	20.6	4.8	15.8	0.47	4.04
A2	TAAD	16.28	15	0.68	0.57	0.01	0.02	92.2	4.2	3.5	0	0.1	4.2	134	41.4	98.5	32	324	12.3	130	7.8	16	4.13	12.9	1.13	1.12	34.6	18.5	2.53	205.28	553	733	0.877	483	0	0	53.1	34.9	18.2	52.3	104.7	2	119.1	64.5	18.6	9.9	8.7	1.9	4.25
A3	TAAD	14.46	12.43	1.42	0.58	0	0.03	86	9.8	4	0	0.2	5.3	116	35.7	67.4	21.9	325	16.2	206	8.4	15.7	1.89	10.7	0.93	0.93	26.4	17	2.42	28.24	136	<3.00	<0.0200	24	0	0	67.2	41.4	25.8	15.5	25	1.61	59.9	72.1	16	2.4	13.6	1.74	3.8
A4	TAAD	12.04	11.01	0.66	0.35	0	0.02	91.5	5.4	2.9	0	0.2	4.62	146	44.6	96.5	31.7	328	13.2	129	10.3	16.6	13.83	13.3	1.16	1.16	28.5	17.8	1.45	39.75	71.7	149	0.037	186	0	0	60.8	35.5	25.3	26.2	37.3	1.42	27.9	79.3	22.6	4.4	18.2	1.88	4.65
A5	TAAD	10.27	7.57	1.59	1.02	0.07	0.02	73.6	15.5	10	0.7	0.2	4.75	148	44.4	93.3	31.1	334	12.8	160	10.7	16.2	0.84	10.9	0.95	0.95	31.9	15	4.57	39.99	102	9.79	0.028	32.3	0	0	68.8	40.3	28.5	15.6	18	1.15	48.3	95.5	18.3	2.8	15.5	1.14	5.82
A6	TAAD	9.55	6.77	1.62	0.89	0.25	0.02	70.8	17	9.3	2.6	0.3	3.79	123	38.4	101.3	32.6	321	12.3	307	8.6	16.3	1.97	12.9	1.13	1.12	32.6	15.2	6.75	44.11	390	72.1	0.153	<21.0	0	0	65	34.4	30.6	36.3	31.9	0.88	49.1	90.5	20.5	4.6	15.9	0.96	3.89
A7	TAAD	13.88	11.93	0.98	0.85	0.09	0.03	86	7.1	6.1	0.6	0.2	4.08	136	41.9	102.6	33.3	325	13.8	254	8.9	16.4	5.36	10.5	0.91	0.91	29.1	16.2	3.19	44.28	216	3.89	0.023	<21.0	0	0	65.3	41	24.3	24.3	24.5	1.00823	30.8	52.6	12.3	2.4	9.9	0.81	4.84
A8	TAAD	20.09	17.74	1.19	1.1	0.01	0.05	88.4	5.9	5.5	0	0.2	5.33	159	48.4	90.9	29.9	329	13.6	94	8.8	16.3	>80	>120	>11	>11	65	51.6	<0.5	62.7	55.6	101	0.151	201	1	0	66.5	42	24.5	24.5	54.2	2.21224	73.2	108.2	59.6	7.2	52.4	3.57	5.18
A9	TAAD	11.12	10.26	0.4	0.42	0.01	0.03	92.2	3.6	3.8	0.1	0.3	4.97	147	45.3	91.1	29.5	324	12.6	147	9.8	16.7	36.77	11.7	1.02	1.02	28.2	19.9	1.4	60.82	101	22.1	0.101	65.3	0	0	61.7	38	23.7	7.5	13.1	1.75	34.7	61.2	21.7	3.8	17.9	0.98	4.07
A10	TAAD	11.42	9.33	1.29	0.71	0.07	0.02	81.7	11.2	6.2	0.7	0.2	4.98	151	46.2	92.9	30.4	327	13.9	215	8.6	16	0.46	10.4	0.9	0.9	31.7	16.8	3.22	37.19	202	11.2	0.087	37.6	0	0	63.3	39	24.3	36.1	24.3	0.67	111.2	56.5	27.7	5.5	22.2	3.55	4.79
A11	TAAD	13.55	11.81	0.82	0.87	0.02	0.03	87.1	6.1	6.4	0.2	0.2	4.88	153	46.4	95.1	31.3	329	13.5	189	7.8	15.6	58.37	13.1	1.14	1.14	32.1	20.7	1.12	175.37	128	13.6	0.087	585	0	0	63.9	40.2	23.7	14.6	24.2	1.66	27.5	61.2	20.9	3	17.9	1.21	4.42
A12	TAAD	11.65	10.52	0.75	0.37	0	0.01	90.3	6.4	3.2	0	0.1	4.53	145	43.9	96.7	32	330	13.3	200	8.9	16.3	4	11.4	0.99	0.99	26.4	16.5	3.48	50.31	100	7.55	0.091	45.4	0	0	72.7	42.9	29.8	16.8	22	1.31	23.1	77.6	20.8	4.3	16.5	0.97	5.23
A13	TAAD	20.81	19.61	0.62	0.55	0	0.03	94.3	3	2.6	0	0.1	5.69	174	52.7	92.6	30.5	329	13.3	189	10.4	17	3.38	11.1	0.96	0.97	28.1	17.5	2.27	28.01	43.6	87.1	0.100	102	0	0	63.2	43.1	20.1	11.4	23.4	2.05	22.7	107.4	15.1	2.8	12.3	4.26	2.93
A14	TAAD	16.08	14.57	1.09	0.37	0.02	0.03	90.6	6.8	2.3	0.1	0.2	5.02	150	43.9	87.6	30	342	12.9	225	8	15.8	3.58	10.9	0.95	0.95	29.5	18	2.25	22.52	37.3	14.3	0.059	38.2	0	0	69.7	41	28.7	23.4	21.3	0.91	47.9	66.4	14.3	2.6	11.7	2.81	6.17
A15	TAAD	11.41	9.59	1.08	0.66	0.03	0.05	84.1	9.5	5.7	0.2	0.5	4.76	148	45.2	95	31.2	329	13.3	138	8.5	16.4	3.35	10.5	0.91	0.91	28.6	17.3	2.07	14.07	21.5	11.5	0.075	36.6	0	0	63.9	38.6	25.3	55.8	37.2	0.67	54	89.8	10.1	1.7	8.4	1.52	4.66
A16	TAAD	17.71	12.87	3.35	1.41	0.04	0.04	72.7	18.9	8	0.2	0.2	5.03	153	45.2	90	30.5	339	12.9	192	8.6	16	4.43	12	1.05	1.04	29.4	16.1	3.55	72.38	154	13.2	0.045	29.3	0	0	80.9	45.5	35.4	58.3	27.3	0.47	43.5	83.2	20.8	4.6	16.2	1.38	4.33
A17	TAAD	16.44	15.39	0.64	0.35	0.01	0.05	93.6	3.9	2.2	0	0.3	4.63	140	42.1	90.9	30.2	332	13.6	301	8.2	15.8	7.03	11.5	1	1	25.9	16.2	2.33	29.24	25.7	13.5	0.047	27.2	0	0	73.2	42	31.2	24.5	43	1.76	27.9	85.7	11.5	2.9	8.6	0.72	4.34
A18	TAAD	11.22	10.34	0.55	0.29	0.01	0.03	92.2	4.9	2.6	0.1	0.2	3.92	122	36.4	92.8	31.2	336	12.9	153	9.4	16.4	11.47	11.8	1.03	1.03	26.1	17.7	1.31	21.71	58.9	4.56	0.073	44.9	0	0	62.1	40.3	21.8	9.1	19.2	2.11	23.8	61.4	7.2	1.2	6	1.68	4.9
A19	TAAD	17.46	16.3	0.83	0.31	0	0.02	93.4	4.7	1.8	0	0.1	5.2	148	42.9	82.6	28.5	345	12.4	379	8.7	15.9	4.12	11.2	0.97	0.97	30.5	17	2.97	34.8	581	42.8	0.031	31.2	0	0	67.3	37.7	29.6	39.7	23.8	0.6	140.3	78.2	12.8	0.9	11.9	1.32	5.01
A20	TAAD	15.42	13.58	1.16	0.63	0.01	0.04	88.2	7.5	4.1	0	0.2	5.42	154	46.3	85.4	28.3	332	12.6	216	8.6	16.2	1.62	12.2	1.07	1.06	32.2	16.2	1.64	26.3	11.3	6.51	0.026	46.9	0	0	70.3	40.9	29.4	18.5	15.9	0.86	18.4	58.6	16.2	2	14.2	1.11	3.89
[truncated: 20 more columns]
