# Supplementary material for: A Pilot Serum Metabolomics Reveals Mitochondrial Dysfunction and Identifies Methylguanidine as a Potential Diagnostic Biomarker for ATAAD with Mesenteric Malperfusion Syndrome
Source: Metabolites. 2026 Apr 1;16(4):240. doi: 10.3390/metabo16040240 (PMC13118069; doi:10.3390/metabo16040240)
Supplement: Supplementary file 1 [file metabolites-16-00240-s001.zip › Supplementary/S2-Complete list of detected metabolites (650 metabolites).xlsx]

## Sheet: 定量分析
Metabolite Name
