# Supplementary material for: A Pilot Serum Metabolomics Reveals Mitochondrial Dysfunction and Identifies Methylguanidine as a Potential Diagnostic Biomarker for ATAAD with Mesenteric Malperfusion Syndrome
Source: Metabolites. 2026 Apr 1;16(4):240. doi: 10.3390/metabo16040240 (PMC13118069; doi:10.3390/metabo16040240)
Supplement: Supplementary file 1 [file metabolites-16-00240-s001.zip › Supplementary/S3-Complete list of detected lipids (2400 lipid species).xlsx]

## Sheet: all-ori
name	Mass Info	Retention Time	column	metabolite name	Class I	物质一级分类	Class II	物质二级分类	HMDB	PubChem	KEGG	A13	C3	A1	C11	C12	M12	QC-4	A2	QC-1	C5	A6	C14	C13	A8	C4	M1	M5	A11	M2	M7	M8	M13	C10	QC-3	M11	A5	M4	QC-2	A3	M3	M6	C8	C7	M9	A4	M10	A9	A14
ChE(14:0)	614.6/369.4	8.97	C18	LP1	ST	固醇脂类	ChE	胆固醇酯	HMDB0006725	99486	C02530	398.53	198.008	175.698	95.6701	337.725	688.305	228.905	179.597	405.917	182.329	107.379	130.429	447.483	475.865	136.38	185.224	383.864	167.41	111.798	231.238	123.467	398.391	219.329	192.457	220.904	110.204	358.343	249.579	628.171	702.307	550.197	244.816	386.275	288.856	260.033	318.628	657.488	93.6592
ChE(16:0)	642.6/369.4	9.47	C18	LP2	ST	固醇脂类	ChE	胆固醇酯	HMDB0000885	246520	C02530	15865.8	9313.29	13081	12226.8	10259.7	6164.81	9478.03	6209.78	14610.3	10961	8723.83	10167.8	16322.1	15090.6	11528.6	7069.47	8725.05	11444.4	8204.87	12012.2	5251.36	10214.9	11893.7	12226.8	9274.1	10265.7	10581.7	7666.59	13506.7	10637.5	7054.35	18816.2	11773.7	6534.48	15324.5	9280.79	9660.68	8838.99
ChE(16:1)	640.6/369.4	9.02	C18	LP3	ST	固醇脂类	ChE	胆固醇酯	HMDB0000658	13828666	C02530	13946	8763.37	9666.04	4907.41	12573.1	15119.5	12799.8	9127.93	14088.7	4720.56	4471.84	8839.89	13134.7	15116.9	5018.06	9790.62	17473.8	6869.65	5333.85	10704.6	7001.22	15025.7	7162.85	7904.7	7716.94	7694.98	14652.5	8781.82	16517.9	19048.6	7259.92	8633.41	7719.87	17578.2	13520.4	15140.2	24683.3	6790.95
ChE(18:0)	670.6/369.4	9.87	C18	LP4	ST	固醇脂类	ChE	胆固醇酯	HMDB0010368	118246	C02530	2712.23	2412.04	1595.2	2886.09	2001.87	2992.17	2974.29	1190.24	2321.3	1588.25	1399.89	1456.7	3233.86	3427.59	857.167	1499.29	2818.3	2506.02	1293.33	2348.79	1032.23	1966.62	3237.19	2166.37	1879.07	1319.89	1300.41	2293.01	2299.57	3976.94	1632	3970.09	3784.23	1293.68	2211.49	3249.6	2433.14	763.713
ChE(18:1)	668.6/369.4	9.47	C18	LP5	ST	固醇脂类	ChE	胆固醇酯	HMDB0000918	5283632	C02530	97263.6	62107	54368.8	62155	75770.9	74755.1	56122.3	46697.8	74082.8	64141.7	57012	64294	75095.1	79060.5	50391.3	54872.4	67578.5	63206	49222	59684.8	43419.7	80427.7	62480	60398.2	78922	48797.1	61305.6	64153.2	63104.6	72241.3	44752.6	80436.8	60703.7	52534.4	74993.6	92614.3	93875.2	52049.5
ChE(18:2)	666.6/369.4	9.12	C18	LP6	ST	固醇脂类	ChE	胆固醇酯	HMDB0000610	5287939	C02530	224744	143203	116130	104600	177166	184652	164800	116521	161128	156833	119875	130964	154939	192813	124214	142859	256824	132949	96736.9	115570	103897	178970	130037	138489	211809	114875	143332	146097	188845	290734	108504	153382	142881	116823	167723	198052	265159	106544
ChE(18:3)	664.6/369.4	8.77	C18	LP7	ST	固醇脂类	ChE	胆固醇酯	HMDB0010369	6436907	C02530	108780	53362.7	44998	40572.7	90657.4	92931.2	73431.2	48127.4	78863.8	52291.1	42758.9	57169.9	75188.7	84790.4	48675.2	43087	122749	65321.1	61247.3	50390	51513.6	83765.8	58660	66006.2	67110.6	47915	68978.7	75331.8	94101.1	97192.9	65208.9	49514.8	56292.7	61409.1	72580.2	99523.5	109966	40973.5
ChE(20:0)	698.7/369.4	10.27	C18	LP8	ST	固醇脂类	ChE	胆固醇酯	HMDB0006740	16061336	C02530	107.354	151.405	32.6128	116.524	66.1178	67.7874	119.921	22.6271	99.7261	92.0124	33.6822	47.1369	104.304	119.616	21.6039	50.0587	153.976	78.1349	56.0186	60.096	29.3231	115.716	64.8846	97.5951	180.611	38.1352	91.0906	117.029	132.152	223.175	32.3968	202.193	142.172	45.2059	97.4828	296.706	117.604	45.6064
ChE(20:1)	696.7/369.4	9.87	C18	LP9	ST	固醇脂类	ChE	胆固醇酯	HMDB0005193	16061337	C02530	614.229	640.702	343.791	378.722	357.592	933.684	587.836	230.156	538.447	371.888	281.108	248.334	402.883	551.837	220.011	387.205	447.375	408.096	269.427	502.978	198.784	613.829	487.436	424.069	388.136	282.545	391.048	550.964	621.638	414.644	196.602	720.785	714.25	417.729	422.259	1086.06	476.38	388.184
ChE(20:2)	694.6/369.4	9.52	C18	LP10	ST	固醇脂类	ChE	胆固醇酯	-	16061338	C02530	5221.41	3847.52	2611.54	3420.34	4730.84	5732.44	3082.22	1666.48	4551.88	3149.81	2521.23	2743.34	5068.34	4092.56	2577.43	4519.01	2987.46	3556.44	2451.76	3409.18	1802.75	3134.3	3172.52	3436.75	2527.51	2215.35	3076.92	3703.69	3415.27	2552.49	2148.28	6219.01	4334.06	3069.42	3187	3032.46	3615.36	2464.25
ChE(20:3)	692.6/369.4	9.17	C18	LP11	ST	固醇脂类	ChE	胆固醇酯	HMDB0006736	14274976	C02530	56976.4	35385	26293.2	22420.8	51897.5	63457.3	40416.9	27908.7	48732.9	31692.8	24569.9	43096.4	50655.2	58443.4	29595.2	27002.3	61452.2	38286.2	40497	36681.7	34306.5	47047.6	28680.1	37281	27685.8	29440	48372.5	38901.6	29599.9	49061.1	27074	22540.7	36935.1	25206.8	57335.8	45675.4	75642.7	30146.4
ChE(20:4)	690.6/369.4	8.87	C18	LP12	ST	固醇脂类	ChE	胆固醇酯	HMDB0010371	6479222	C02530	190546	127330	99914.4	88344.1	147109	163594	138454	108990	143062	119818	98404.8	117874	131855	164380	97497.3	106698	226636	115379	86100.3	101373	84973.9	156414	97599.2	120030	148911	100061	117283	124378	151551	257432	92697.5	107941	109971	90329.5	143312	180097	222249	79725.5
ChE(20:5)	688.6/369.4	8.57	C18	LP13	ST	固醇脂类	ChE	胆固醇酯	-	10372299	C02530	111937	109464	96406.3	62712.9	60697.3	139478	90186.2	58534.2	96492.1	47457.8	69464.3	82697.6	102504	136071	40200.7	62276.3	132523	81155.3	52340.2	46430.3	32405.5	103476	53105.8	79035.3	43394.1	48670.9	56897.2	84637.9	112153	163979	51573.8	46185.1	65799	73706.4	70325.5	87043.7	103304	20430.4
ChE(22:0)	726.7/369.4	10.72	C18	LP14	ST	固醇脂类	ChE	胆固醇酯	HMDB0006727	16061339	C02530	197.896	185.255	32.4842	103.527	96.4619	108.165	125.721	33.6228	172.964	156.949	37.4408	56.1572	139.274	149.919	47.13	88.2329	193.828	87.5113	66.434	50.1882	20.2073	327.561	106.47	102.719	286.187	38.492	169.085	146.89	224.569	417.604	51.1988	244.062	158.23	86.2206	108.987	725.435	153.122	72.7606
ChE(22:1)	724.7/369.4	10.37	C18	LP15	ST	固醇脂类	ChE	胆固醇酯	HMDB0010372	16219158	C02530	493.152	383.535	152.543	284.428	1296.82		361.232	155.775	436.442	212.362	187.244	213.536	457.09	521.477	100.58	382.645	386.608	296.872	240.802	261.272	108.165	446.01	371.788	350.166	231.301	229.285	259.144	347.051	376.162	539.416	138.64	875.301	349.715	277.236	205.734	643.941	463.607	300.824
ChE(22:2)	722.7/369.4	10.02	C18	LP16	ST	固醇脂类	ChE	胆固醇酯	HMDB0006737	16061340	C02530	412.604	247.788	159.446	226.965	302.445		306.607	116.349	307.733	204.89	193.681	173.237	323.658	246.085	129.469	360.899	262.643	261.805	186.612	214.81	97.246	258.259	352.078	231.274	166.572	182.884	213.382	263.267	295.526	241.982	151.107	593.862	324.492	355.484	142.621	329.693	263.16	155.594
ChE(22:4)	718.6/369.4	9.37	C18	LP17	ST	固醇脂类	ChE	胆固醇酯	HMDB0006729	16061341	C02530	3364.74	2162.75	2025.15	2081.2	3496.23		3038.18	2121.97	3213.1	1951.46	2061.12	2410.1	3039.44	3297.51	1589.01	2302.61	3452.94	3208.02	2742.08	3256.43	1644.38	2951.02	2900.81	2597.53	1618.05	2348.26	2988.07	3064.81	3185.54	2309.51	1730.42	2319.42	2499.03	1766.05	3150.16	4124.89	3749.3	1702.74
ChE(22:5)	716.6/369.4	9.12	C18	LP18	ST	固醇脂类	ChE	胆固醇酯	HMDB0010374	42608400	C02530					6779.03			4082.48	7345.41								8852.8	6187.28		5027.79	3370.63	6799.44	4413.49	5770.68	4483.22	3957.18			7428.71	8492.11	4559.78	4494.51		5077.03		6078.69	7702.19	2420.81
ChE(22:6)	714.6/369.4	8.87	C18	LP19	ST	固醇脂类	ChE	胆固醇酯	HMDB0006733	14274978	C02530	102788	73993.7	71446.7	57426.2	50582.1		71273.2	41009.8	74801	64988.8	57745.5	70336.3	86866.7	104983	48414.1	61206.1	102953	56377.7	47797.3	47067.7	24117	67850.4	49045.4	62984.7	54638.2	46631.5	58544.2	66332.5	76485.3	96558.9	43544.4	53860.7	70483.7	49911.4	73675.3	63880.3	85670.2	22192.3
ChE(24:0)	754.7/369.4	11.12	C18	LP20	ST	固醇脂类	ChE	胆固醇酯	HMDB0010376	53480464	C02530	260.438	288.253	53.4444	151.86	132.326		161.929	57.4135	203.032	178.502	55.1808	80.7723	220.196	209.101	60.9304	113.208	297.245	118.361	112.449	89.3866	33.6228	394.798	134.535	142.208	411.896	63.2489	182.749	207.838	264.492	530.78	66.9759	493.551	240.803	103.173	108.916	695.428	209.233	94.1573
ChE(24:1)	752.7/369.4	10.77	C18	LP21	ST	固醇脂类	ChE	胆固醇酯	HMDB0006728	16061342	C02530	931.846	618.937	325.905	422.889	684.652		655.476	289.159	760.245	381.231	346.124	293.367	812.207	636.099	262.241	739.655	794.066	403.432	274.577	429.705	173.068	646.268	527.517	558.441	280.116	259.722	564.235	699.435	660.671	785.892	279.753	1400.34	569.446	594.488	324.782	1587.32	793.397	342.741
Cer(d18:1/14:0)	510.6/264.4	4.45	C18	LP22	SP	鞘脂类	Cer	神经酰胺	HMDB0011773	5282310	C00195	1.21114	0.743405	1.19361	1.20291	1.34455	2.34535	1.07962	0.788764	0.987308	1.14729	1.05297	1.65734	2.11704	0.893504	2.08646	0.8815	1.14985	1.15693	1.38586	1.62409	1.10059	1.52656	1.3738	1.4547	1.28699	0.641958	1.34118	1.12055	1.49193	1.38804	1.43632	2.59124	1.91876	2.34626	1.12037	3.17645	0.979702	1.13385
Cer(d18:1/16:0)	538.6/264.4	4.83	C18	LP23	SP	鞘脂类	Cer	神经酰胺	HMDB0004949	5283564	C00195	67.0488	47.2674	46.5457	56.5377	57.1839	81.6269	55.81	34.6485	67.8619	37.9631	49.9036	31.0906	76.51	38.612	48.4081	58.7606	63.4523	78.8769	64.5107	51.5043	56.034	54.8057	50.0607	62.9384	56.2972	48.3843	51.0524	58.7883	83.1237	73.4271	58.0727	73.281	63.382	67.0126	46.4025	88.0833	49.4642	54.2336
Cer(d18:1/18:0)	566.7/264.4	5.22	C18	LP24	SP	鞘脂类	Cer	神经酰胺	HMDB0004950	5283565	C00195	25.0073	21.7268	23.1061	14.7492	23.7559	51.2028	22.8351	15.2302	26.5017	10.9441	20.9113	18.7608	38.7988	13.46	24.8405	13.7653	30.5769	25.2235	21.5322	19.4313	41.5685	24.6916	10.7636	22.3506	13.4307	26.818	11.3465	23.1364	19.8216	29.5764	24.3775	24.7065	21.7485	28.231	15.5706	22.863	26.9825	15.7613
Cer(d18:1/18:1)	564.8/264.4	4.95	C18	LP25	SP	鞘脂类	Cer	神经酰胺	HMDB0004948	5283563	C00195	0.430952	0.437286	0.422557	0.327056	0.34996	0.417547	0.4878	0.194466	0.497889	0.25124	0.515042	0.297372	0.442213	0.29317	0.271997	0.417679	0.457751	0.23755	0.472574	0.421213	0.369197	0.460429	0.248587	0.455002	0.34755		0.421827	0.31751	0.289925	0.380483	0.441933	0.352637	0.272814	0.390958	0.325173	0.6161	0.370251	0.269366
Cer(d18:1/20:0)	594.6/264.4	5.6	C18	LP26	SP	鞘脂类	Cer	神经酰胺	HMDB0004951	5283566	C00195	38.4649	26.7637	30.7301	26.4325	41.0346	59.3599	35.188	16.4485	40.1751	23.6791	28.9332	30.1334	46.4297	23.4685	35.3268	30.3496	39.929	35.5515	30.1239	28.5306	52.4592	37.0837	21.0326	40.5328	30.074	37.0509	21.8182	34.8108	34.4666	41.3874	35.0209	50.2528	36.9909	49.6579	25.7574	44.2763	40.295	36.7516
Cer(d18:1/20:1)	592.6/264.4	5.33	C18	LP27	SP	鞘脂类	Cer	神经酰胺	-	249807232	C00195	0.305581	0.296901	0.263067	0.261611		0.602274	0.388609	0.383483	0.340826	0.396174	0.449546		0.364109	0.201094	0.33575	0.313259	0.364505	0.343576	0.559148	0.258894		0.474515	0.231125	0.442287	0.263565	0.435711	0.188137	0.443559	0.334175	0.239237	0.40333	0.445348	0.335796	0.570771	0.350785	0.330032	0.376976
Cer(d18:1/22:0)	622.7/264.4	6.12	C18	LP28	SP	鞘脂类	Cer	神经酰胺	HMDB0004952	5283567	C00195	560.31	528.244	298.707	472.609	449.568	537.173	501.366	249.186	633.813	402.582	313.235	380.765	686.753	487.548	553.1	297.851	639.073	540.648	418.74	309.606	446.835	557.226	389.076	620.907	820.052	367.418	568.673	546.386	649.359	894.097	489.764	597.227	519.448	490.724	404.228	716.178	522	529.275
Cer(d18:1/22:1)	620.7/264.4	5.7	C18	LP29	SP	鞘脂类	Cer	神经酰胺	-	154573071	C00195	1.3982	5.44754	3.0415	2.62907	3.32039	7.05505		1.18097	3.24935	3.32528	3.16654	3.0764	1.83366	2.36414	0.993316	3.94214	3.06739		5.00931	3.8225	4.63694	1.33614	2.73896	3.70136	2.58069	5.87892	3.66351			2.24916	1.60675	3.8618	3.0594	7.80757	0.932774	3.12803	1.26416	4.34745
Cer(d18:1/24:0)	650.8/264.4	6.6	C18	LP30	SP	鞘脂类	Cer	神经酰胺	HMDB0004956	5283571	C00195	2960.3	2819.29	1930.69	2680.25	2286.21	2752.21	2673.2	1606.59	3078.84	2667.61	2195.66	2461.32	3788.25	2842.07	2863.72	1748.21	2700.88	2670.36	2038.82	1713.45	1691.26	2668.37	2514.19	3050.1	2859.08	1938.62	3037.57	2629.32	3656.71	3638.72	2158.24	3310.32	2646.3	2233.94	2549.17	3067.19	2817.24	2271.72
Cer(d18:1/24:1)	648.8/264.4	6.3	C18	LP31	SP	鞘脂类	Cer	神经酰胺	HMDB0004953	5283568	C00195	573.752	502.554	422.022	376.412	682.24	865.355	460.491	372.759	586.718	370.36	472.918	434.255	718.544	483.234	415.098	413.979	497.934	537.241	437.687	435.725	479.458	467.216	329.714	597.249	254.613	437.234	285.484	492.494	550.399	578.645	363.89	595.15	494.286	830.698	341.427	490.345	641.729	437.351
Cer(d18:1/26:0)	678.9/264.4	7.1	C18	LP32	SP	鞘脂类	Cer	神经酰胺	HMDB0004955	5283570	C00195	50.3891	58.5249	32.3585	52.7457	38.0781	52.2342	46.358	25.6071	60.6946	37.827	39.2087	50.6379	77.5416	39.4875	39.1963	49.5746	44.526	48.8044	49.0551	44.918	29.6769	42.0578	45.1344	53.7559	31.2788	45.4738	42.528	49.5979	51.4987	49.2395	38.9076	72.4307	45.124	42.155	39.342	53.9509	47.1379	43.0848
Cer(d18:1/26:1)	676.9/264.4	6.75	C18	LP33	SP	鞘脂类	Cer	神经酰胺	-	154573078	C00195	10.5433	14.6288	13.0298	7.93734	11.0124	21.4092	11.3008	8.58921	12.7431	7.61081	21.5382	13.8049	14.6517	10.757	8.73942	17.3395	11.5481	9.28317	15.3971	10.952	8.14448	9.71043	9.69619	13.3494	2.85822	11.13	4.42775	11.6194	11.2271	10.0722	7.9721	14.1728	9.36892	19.4122	8.95792	9.53306	15.6869	6.60535
Cholesterol	369.3/369.3	9.1	C18	LP34	ST	固醇脂类	Cholesterol and derivatives	胆固醇和衍生物	HMDB0000067	5997	C00187	163459	97300.6	61263.4	63322.6	113404	88325.9	104000	61869.1	123670	92854.7	68044.2	88784.4	121416	119630	66958.2	79642.7	143869	90100	66914.9	80129	65101.3	116535	72669.7	92010.7	138736	76052.9	94311.3	100924	140637	170602	63294.5	101008	85242.9	63815	107919	147911	133358	59368.6
DG(14:0/14:0)	530.5/285.2	4.7	C18	LP35	GL	甘油脂类	DG	甘油二酯	HMDB0007008	10369168	C16667	2.70312	2.60666	1.89347	1.79315	1.67977	1.83619	2.76543	1.8161	2.32762	1.90001	1.28913	2.81699	2.47498	1.45527	3.1382	1.54213	3.72565	1.34488	1.72963	1.77042	1.74017	2.48031	1.2665	2.42162	2.00768	1.7695	2.30023	2.01545	2.32886	5.33613	2.45385	6.45804	3.13903	2.00199	1.64345	2.44828	3.13523	1.22835
DG(14:0/15:0)	544.5/285.2	4.9	C18	LP36	GL	甘油脂类	DG	甘油二酯	HMDB0007010	53477949	C00165	1.2411	1.26032	1.56546	1.12951	1.01504	0.958571	1.44505	0.89448	1.60162	1.0311	1.22062	1.81286	1.28968	1.58505	1.32186	1.71835	1.24587	1.47419	1.53432	1.37918	0.794387	1.93057	1.24027	1.44041	1.29603	1.51589	1.56998	1.69433	1.37559	1.67	1.44166	1.91455	0.969613	0.983342	1.18598	1.56608	2.03024	0.936418
DG(14:0/16:0)	558.5/285.2	5.15	C18	LP37	GL	甘油脂类	DG	甘油二酯	HMDB0007011	13734178	C00165	17.7244	12.9944	5.29591	6.32771	13.4246	16.0444	12.319	8.15568	13.7635	13.799	5.43166	6.91673	16.8686	7.99794	22.3093	6.33542	28.9982	5.98847	6.25049	7.02091	6.15561	12.7383	5.36639	14.5964	15.1275	6.7464	7.09577	12.5904	25.6586	56.2737	10.5277	31.7017	15.8457	10.6622	10.7878	17.5062	23.1237	5.58696
DG(14:0/16:1)	556.5/285.2	4.8	C18	LP38	GL	甘油脂类	DG	甘油二酯	HMDB0007012	53477950	C00165	3.54876	2.6739	2.06105	1.86344	2.35701	3.04578	2.72849	2.4917	3.15285	3.5564	1.77016	1.74912	2.76226	2.11981	3.29977	2.25912	5.41656	1.0521	1.31966	2.31776	1.59145	5.64146	1.57282	2.96488	3.57294	2.07725	2.53632	2.38484	3.84381	9.70837	2.14458	4.30326	3.41624	3.71546	2.21416	3.31688	5.95009	1.07929
DG(14:0/17:0)	572.5/285.2	5.35	C18	LP39	GL	甘油脂类	DG	甘油二酯	HMDB0093369	56936345	C00165	1.32955	1.04049	1.32859	1.26664	0.850419	0.950099	1.3684	1.19449	1.22034	1.13694	1.51418	1.24038	1.41215	1.2681	1.30584	1.1261	1.4809	1.14722	1.07244	1.13091	1.18742	1.43822	1.43418	1.45985	1.18762	1.7695	1.21697	1.27118		1.60437	1.10446	1.37743	1.37657	0.937618	1.08981	1.57911	2.21833	1.02486
DG(14:0/18:0)	586.5/285.2	5.55	C18	LP40	GL	甘油脂类	DG	甘油二酯	HMDB0007013	53477951	C00165	4.69903	2.71641	2.08515	1.44203	2.74419	3.98238	2.75158	2.38664	4.49147	2.48232	1.44272	2.12734	4.84139	2.75109	5.03288	1.6413	8.80744	1.89115	1.86834	2.43447	2.3698	3.61215	1.62809	2.6765	2.47518	1.84716	2.59058	3.6118	5.1142	15.494	2.73793	4.98551	2.88716	2.12527	2.23495	5.95922	6.43681	1.47204
DG(14:0/18:1)	584.5/285.2	5.2	C18	LP41	GL	甘油脂类	DG	甘油二酯	HMDB0007014	53477952	C00165	38.0345	26.7182	6.13382	9.2004	26.5293	47.0035	32.2151	19.5011	27.4174	27.7839	6.50128	11.2748	38.2196	19.6609	40.2335	7.48295	62.964	6.98445	9.76049	13.297	9.0648	34.8385	8.94169	25.5543	33.418	9.03602	11.6071	32.7311	58.5936	113.811	17.9806	47.7743	34.1089	25.6028	15.5411	41.4984	51.3082	5.28049
DG(14:0/18:2)	582.5/285.2	4.85	C18	LP42	GL	甘油脂类	DG	甘油二酯	HMDB0007016	14275352	C00165	27.3041	20.7739	3.4047	7.54577	19.3226	20.5605	17.8957	9.17798	21.3762	18.3516	2.45598	9.27765	18.9258	13.2637	36.8463	4.25114	36.9127	5.46327	5.36133	6.65535	3.90247	18.8938	6.39839	19.606	25.1636	6.25077	4.91375	23.0553	28.3337	61.7042	8.89092	62.536	34.3498	18.4766	10.7956	12.5355	41.8677	2.44897
DG(14:0/18:3)	580.5/285.2	4.5	C18	LP43	GL	甘油脂类	DG	甘油二酯	HMDB0007017	53477953	C00165	2.53812	1.5932		0.353875	2.31421	2.14745	1.58205	1.06199	2.06585	1.55023	0.583056	1.07779	2.21162	1.47646	4.07387		3.57767	0.514086	1.0915	0.972249		1.80537	0.691017	1.97828	2.48136	0.960641	0.798395	2.36634	2.17952	5.6273	1.60767	3.66475	2.457	2.05842	0.876677	1.43492	4.58887	0.615413
DG(14:0/19:0)	600.6/285.2	5.75	C18	LP44	GL	甘油脂类	DG	甘油二酯	HMDB0093387	56936348	C00165	0.333973			0.424168				0.248353												0.229721	0.354446		0.288834			0.292285	0.493183	0.326322	0.390831		0.306238				0.364261	0.380189	0.368936
DG(14:0/20:0)	614.6/285.2	6.2	C18	LP45	GL	甘油脂类	DG	甘油二酯	HMDB0007020	53477955	C00165	0.675483	1.00984	1.2239	0.851781	0.600528	0.941314	0.883534		0.984075	1.13369	0.872926		1.09515	0.920833	1.13173	0.595014	1.59189		0.868922	1.14661	1.0197	1.58649		0.736807	1.00986		0.720558	1.07059		1.7757	0.896255	0.861845			1.55767	1.09127	1.46958
DG(14:0/20:1)	612.6/285.2	5.85	C18	LP46	GL	甘油脂类	DG	甘油二酯	HMDB0007021	53477956	C00165	0.907122					1.37997				0.729519										0.745096	0.865633	1.20077			0.997819				1.22624	1.52068		1.72734	0.958012	0.886975		1.48478	1.55692
DG(14:0/20:2)	610.5/285.2	5.5	C18	LP47	GL	甘油脂类	DG	甘油二酯	HMDB0007022	53477957	C00165		1.6601		1.31144						1.58605		1.31098				1.19659			1.50148				1.29804		1.74236													1.60069
DG(14:0/20:3)	608.5/285.2	5.2	C18	LP48	GL	甘油脂类	DG	甘油二酯	HMDB0007023	53477958	C00165	0.793286	0.500305		0.436917	1.00911	1.0778	0.826581	0.580756	1.4735	0.657218		0.586603	0.960393	0.736601	0.954134	0.598124	1.78666		0.768334	0.602412	0.362758	0.755402	0.364088	0.963862	1.46206	1.0412	0.687614	0.631545	1.59596	4.22529	0.921749	1.20579	1.26636	1.49266	0.474171	1.03603	2.09402	0.498206
DG(14:0/20:4)	606.5/285.2	4.9	C18	LP49	GL	甘油脂类	DG	甘油二酯	HMDB0007025	53477960	C00165	2.42468	1.70625	0.955396	0.893474	1.28962	3.42952	2.38646	1.11598	2.21394	0.805076	0.518231	0.819795	1.77763	1.39201	3.952	0.419136	5.37703	0.645954	0.912324	1.37433	0.670598	2.06645	0.589535	1.8646	2.96123	0.557823	0.693751	1.94088	1.56793	8.49301	2.12242	2.42748	2.08974	1.22209	0.691019	3.18883	5.21222
DG(14:0/20:5)	604.5/285.2	4.6	C18	LP50	GL	甘油脂类	DG	甘油二酯	HMDB0007027	53477962	C00165	1.17525	0.759686	0.641324	0.424168	0.448092	1.51959	0.735149	0.364796	0.842132	1.13075		0.635837	0.439803	0.618888	1.04467	0.738758	2.99663		0.914963		0.497531	0.794509	0.763147	0.537274	0.952567			0.762767	0.817367	4.98012			0.672562			0.684453	0.885736	0.664275
DG(14:0/22:4)	634.5/285.2	5.3	C18	LP51	GL	甘油脂类	DG	甘油二酯	HMDB0007031	53477966	C00165	1.22285	0.588963		0.842133	1.14937	1.32192		0.532311	0.577295	1.01905	0.599999		0.682163	0.645952	1.34763		1.31986	0.558802		0.671185	0.390069	1.08626		0.92228	1.28105	0.727973	0.561977	0.821442	1.05924	2.6382	0.640702	1.84099	0.941221	1.02617	0.663542	0.978235	2.00342	0.334921
DG(14:0/22:5)	632.5/285.2	5	C18	LP52	GL	甘油脂类	DG	甘油二酯	HMDB0007032	53477967	C00165	3.46785	4.80333	4.6158	0.922073	1.70117	5.63721	2.86271	2.48674	3.38113		1.43241	1.3709	1.70557	2.54892	2.167	1.14545	10.2753	1.22355	1.69737	1.45852	1.10787	2.99966	2.765	2.94274	1.85402	1.20555	1.4324	2.78949	2.92279	19.8333	2.42046	1.95133	2.23353	2.81459	1.39244	2.01483	2.92032
DG(14:0/22:6)	630.5/285.2	4.6	C18	LP53	GL	甘油脂类	DG	甘油二酯	HMDB0007034	53477969	C00165	1.24863	2.76223	2.31524	1.04336	0.740783	3.05707	1.55096		1.53894	1.29066		1.32511	3.11352	3.6817	2.97766		6.71865					2.25636	1.14191	1.2687				2.04493	1.66737	12.9509		2.88508	4.3196	1.8463	0.807984		2.38975	0.572427
DG(15:0/15:0)	558.5/299.3	5.15	C18	LP54	GL	甘油脂类	DG	甘油二酯	HMDB0007068	18642216	C00165	4.23178	4.68039	4.17896	5.02489	3.44283	3.84621	4.49217	4.03348	5.18306	4.41424	5.44271	5.45881	4.18766	5.87422	5.11959	4.68894	5.74009	4.25567	5.22819	4.64864	4.67756	4.88015	4.16265	5.22256	4.67754	4.34947	4.23324	6.17209	5.40253	6.11769	5.17084	5.1323	3.42692	4.83915	5.27343	3.4217	4.42796	4.16873
DG(15:0/16:0)	572.5/299.3	5.35	C18	LP55	GL	甘油脂类	DG	甘油二酯	HMDB0007069	14275229	C00165	6.02897	7.2831	4.94946	4.81022	4.82727	4.30149	6.02896	5.06892	5.80337	6.17323	4.92927	5.42637	4.60388	3.95006	6.4808	4.84235	7.65478	4.73045	5.83612	4.23714	4.72922	6.89512	4.4596	5.91121	5.21405	5.72582	5.66983	5.9712	8.18518	8.40578	4.84366	6.11476	5.89431	5.07732	5.44795	4.62912	5.70329	4.41149
DG(15:0/16:1)	570.5/299.3	5	C18	LP56	GL	甘油脂类	DG	甘油二酯	HMDB0007070	53478003	C00165	1.43942	1.8038	1.50295	1.98163	1.67055	1.16503	1.92992	1.64042	1.76968	1.78244	1.61289	1.63615	1.26577	1.078	1.92185	0.972341	1.19909	1.23409	1.58858	1.18913	1.49823	3.47598	1.00015	1.9723	1.68213	2.27093	1.32484	2.07152	2.39605	2.84921	1.56549	2.38706	1.35398	1.30225	1.78789	1.26692	1.6979	1.79552
DG(15:0/17:0)	586.5/299.3	5.56	C18	LP57	GL	甘油脂类	DG	甘油二酯	HMDB0093506	56936359	C00165	1.42871	1.43137	0.976108	1.41343	1.00286	0.737676	1.33977	1.23476	1.29991	1.40204	1.57569	1.18733	1.09515	1.11419	1.3734	1.2733	1.56831	0.965229	1.12406	1.05957	1.43203	1.51615	1.35612	1.29622	1.03396	1.36958	0.855239	1.37841	1.66007	1.91362	1.4107	1.27007	0.9977	0.88958	1.26842	1.04651	1.05027	1.23114
DG(15:0/18:0)	600.6/299.3	5.8	C18	LP58	GL	甘油脂类	DG	甘油二酯	HMDB0007071	14275365	C00165	0.829777	1.71514	0.976108	0.966523	1.34724	0.842476	1.21417	1.03223	1.42803	1.25158	0.794473	0.98238	1.38856	0.981156	1.35111		2.34087	0.883488	0.711442	0.515089	0.670598	1.11242	0.80374	1.65101	1.27519	1.58743	1.24701	1.15065	1.78446	2.65981	1.46138	1.65974	0.757434	1.05308	1.12397	1.11479	1.70153	0.732929
DG(15:0/18:1)	598.5/299.3	5.4	C18	LP59	GL	甘油脂类	DG	甘油二酯	HMDB0007072	53478004	C00165	5.93418	8.14627	2.37474	3.94776	3.73256	5.5412	5.29935	2.89532	4.80117	6.23804	2.73885	3.34368	6.55795	2.98064	5.40618	1.82685	10.4777	2.74046	2.41439	2.29664	1.88029	5.66341	1.73488	5.59052	4.60494	2.26481	2.07576	4.31069	5.74383	12.4189	4.68128	7.21783	5.86042	2.44157	2.69947	3.99396	6.84344	1.57502
DG(15:0/18:2)	596.5/299.3	5.05	C18	LP60	GL	甘油脂类	DG	甘油二酯	HMDB0007074	14275369	C00165	4.85412	7.37967	1.25177	3.4116	2.83012	5.13643	4.07226	1.36463	3.49757	4.79463	1.18011	2.79219	4.18799	1.7696	5.69137	1.20938	5.46698	1.85954	1.15133	1.88685	1.42669	4.05273	2.40029	3.5192	4.01732	2.13397	1.03772	3.96269	5.90393	9.35905	3.13462	8.91799	7.50748	2.47659	1.59183	3.01006	4.92881	1.60935
DG(15:0/18:3)	594.5/299.3	4.7	C18	LP61	GL	甘油脂类	DG	甘油二酯	HMDB0007075	53478005	C00165	0.352219					0.389076	0.478709		0.335501					0.467916				0.263736	0.390912				0.329427		0.494189	0.420542			0.369715	0.472707		0.401929			0.336784	0.346193	0.372198
DG(15:0/19:0)	614.6/299.3	6.2	C18	LP62	GL	甘油脂类	DG	甘油二酯	HMDB0093534	56936362	C00165			0.344952				0.250591			0.27129				0.549434		0.364541			0.328448							0.319032	0.283895					0.278998			0.326387	0.332878		0.29781
DG(15:0/20:0)	628.6/299.3	6.4	C18	LP63	GL	甘油脂类	DG	甘油二酯	HMDB0007078	53478007	C00165	0.4962	0.856913	0.43119		0.467187		0.452849	0.414117	0.327513	0.889752	0.516021	0.608739		0.660952		0.514504	0.946284			0.46515		0.67944		0.426887		0.451479	0.717328		0.524435	0.498641	0.342355	0.396959	0.492439	0.418166				0.449654
DG(15:0/20:1)	626.6/299.3	6.05	C18	LP64	GL	甘油脂类	DG	甘油二酯	HMDB0007079	53478008	C00165	0.554507	0.704646	0.411231	0.427269	0.469492					0.443248		0.940016	0.613333	0.377267					0.309387					0.653643	0.759515		0.514177				0.469221		0.432296	0.562571
DG(15:0/20:2)	624.6/299.3	5.7	C18	LP65	GL	甘油脂类	DG	甘油二酯	HMDB0007080	53478009	C00165	0.998747	0.683553	0.659024	0.625053	0.441836	0.798861	0.324783		0.304163	0.364759	0.460036	0.667514	0.718033	0.380202	0.567257		0.348917	0.714594	0.52669	0.491404		0.401193	0.696637	0.872322	0.406941		0.379496	0.310425			0.533868		0.5767	0.372443	0.966165	0.275368	0.509915	0.652833
DG(15:0/20:3)	622.5/299.3	5.4	C18	LP66	GL	甘油脂类	DG	甘油二酯	HMDB0007081	53478010	C00165	0.345079	0.384292	0.376208		0.408254	0.380604	0.25644					0.360282			0.322107			0.345193	0.257773		0.266577	0.335922	0.398748	0.459794			0.298752			0.483709		0.383374			0.546577	0.249021	0.419311	0.337704
DG(15:0/20:4)	620.5/299.3	5.1	C18	LP67	GL	甘油脂类	DG	甘油二酯	HMDB0007083	53478012	C00165	0.378001	0.720136		0.382819		2.17098	0.552901	0.305262	0.252855		0.412522	0.671331	0.484721	0.316944	0.428664		1.36012	0.701493	0.711442	0.332739	0.494562	1.04462		0.54565	0.397825	0.259415		0.623452	0.447651	1.36782	0.963937	0.355872	0.641727	0.340031		0.527221	0.469687	0.383473
DG(15:0/20:5)	618.5/299.3	4.8	C18	LP68	GL	甘油脂类	DG	甘油二酯	HMDB0007085	53478014	C00165																	0.563998						0.508661							1.16782
DG(15:0/22:4)	648.6/299.3	5.5	C18	LP69	GL	甘油脂类	DG	甘油二酯	HMDB0007089	53478018	C00165		0.393521		0.577157	0.365782			0.367423	0.349634			0.353412		0.353138			0.530267	0.31899	0.309387		0.238969					0.319032	0.269038		0.340921			0.389338	0.274154				0.435982	0.389349
DG(15:0/22:5)	646.5/299.3	5.15	C18	LP70	GL	甘油脂类	DG	甘油二酯	HMDB0007090	53478019	C00165		0.451527				0.545962			0.292795		0.415837						0.715244		0.445165	0.34872				0.357185	0.322297	0.316132				0.770949		0.500009	0.398408		0.329729
DG(15:0/22:6)	644.5/299.3	4.85	C18	LP71	GL	甘油脂类	DG	甘油二酯	HMDB0007092	53478021	C00165		0.829887		0.561307		0.461871		0.256525	0.312766	0.367691		0.324788	0.454668	0.359007	0.438414		0.413115			0.338161							0.340739	0.262156		1.08059	0.337196	0.337316	0.633179
DG(16:0/16:0)	586.5/313.3	5.7	C18	LP72	GL	甘油脂类	DG	甘油二酯	HMDB0007098	644078	C00165	358.837	264.346	118.398	151.856	200.788	261.396	225.099	139.306	239.766	266.263	96.9372	116.372	279.412	122.924	318.665	98.4773	544.02	95.9618	117.094	165.021	127.061	229.053	107.58	233.176	334.122	122.741	108.763	236.512	436.213	838.843	167.992	314.469	254.941	146.523	162.825	309.297	464.647	87.7124
DG(16:0/16:1)	584.5/313.3	5.3	C18	LP73	GL	甘油脂类	DG	甘油二酯	HMDB0007099	9543678	C00165	42.1977	44.4201	15.2197	15.5698	34.2113	55.5419	39.6405	21.3455	36.8421	34.7733	12.2165	14.5697	39.5955	19.6078	36.9804	13.9911	79.5016	11.9083	11.998	19.5203	14.8606	44.5037	12.2094	37.1541	57.977	17.141	15.9995	32.9259	66.118	150.222	17.3138	32.0483	33.357	47.2444	25.505	46.1043	81.262	7.77462
DG(16:0/17:0)	600.6/313.3	5.95	C18	LP74	GL	甘油脂类	DG	甘油二酯	HMDB0093648	9543680	C00165	6.77109	7.04415	4.26859	5.89803	5.97697	6.45521	7.16093	3.89748	7.82436	5.11282	3.9057	5.76184	7.28083	5.13403	6.74789	3.61259	10.9158	4.61652	4.7452	5.00393	4.34954	6.54907	4.31472	7.19157	5.19257	5.11869	4.96575	6.74467	7.0411	16.5428	6.23038	7.88915	5.65312	4.61025	5.89836	6.94425	7.70852	3.92658
DG(16:0/18:0)	614.6/313.3	6.2	C18	LP75	GL	甘油脂类	DG	甘油二酯	HMDB0007100	9543688	C00165	148.733	118.253	75.8999	92.1873	101.882	115.173	114.205	83.9528	122.516	127.131	85.1707	93.1494	146.127	83.2701	132.233	75.3191	264.414	78.6965	89.6479	94.9493	86.0648	125.868	74.5774	126.614	107.897	87.7551	94.166	119.433	164.195	427.932	85.5072	137.79	103.124	85.685	106.831	171.457	219.267	78.2583
DG(16:0/18:1)	612.6/313.3	5.8	C18	LP76	GL	甘油脂类	DG	甘油二酯	HMDB0007101	9543972	C00165	837.322	745.06	167.655	370.99	501.344	820.327	628.252	404.768	594.413	696.948	173.571	320.599	797.421	372.781	716.59	249.912	1237.36	302.642	305.457	385.144	239.227	719.794	198.163	606.145	865.81	441.603	191.414	639.224	1032.67	1667.7	379.639	704.877	600.459	435.14	509.93	873.947	1151.19	172.553
DG(16:0/18:2)	610.5/313.3	5.41	C18	LP77	GL	甘油脂类	DG	甘油二酯	HMDB0007103	9543695	C00165	835.959	749.91	136.038	393.168	525.099	571.101	486.129	270.304	546.521	567.567	208.805	282.177	515.523	260.064	751.666	167.688	801.983	284.673	214.839	295.458	156.022	470.471	183.637	523.955	671.66	284.416	138.986	543.078	890.901	1346.82	264.683	847.391	775.754	379.571	296.152	527.119	887.585	121.847
DG(16:0/18:3)	608.5/313.3	5.1	C18	LP78	GL	甘油脂类	DG	甘油二酯	HMDB0007104	14275390	C00165	54.0815	30.2345	7.70418	12.774	21.5558	33.0705	28.0982	19.0249	29.831	28.4571	8.04934	14.4334	27.3311	15.0584	43.8982	6.29741	62.6314	14.872	24.8143	17.7701	8.12436	27.1157	9.23583	31.8457	44.95	17.9206	8.14382	26.0315	48.3701	98.8547	27.2485	27.5121	33.5655	22.3249	12.4981	22.9575	59.0765	5.19761
DG(16:0/19:0)	628.6/313.3	6.4	C18	LP79	GL	甘油脂类	DG	甘油二酯	HMDB0093666	9543704	C00165	1.0277	0.798577	1.02544		0.551143	1.1255	0.743461	0.29067		1.03598				0.784534	0.892847		1.9564	0.717727	0.607336			1.04884	0.762211	0.975529	0.949637		0.739936	1.11337	0.947516	2.29281			0.745222			1.2485	1.16262	0.705715
DG(16:0/20:0)	642.6/313.3	6.6	C18	LP80	GL	甘油脂类	DG	甘油二酯	HMDB0007107	9543710	C00165	7.91818	5.68364	3.4755	4.13038	3.36777	5.34729	6.48274	4.23397	6.56562	5.403	5.26666	4.40735	6.12978	4.4946	5.81465	3.60464	16.9511	3.64873	4.72643	6.2701	3.1912	6.24607	3.35454	6.07724	6.82684	3.94343	4.02653	6.34262	5.71235	30.0992	4.16532	5.22608	7.44764	3.5997	4.82228	12.7071	11.5972	5.16607
DG(16:0/20:1)	640.6/313.3	6.25	C18	LP81	GL	甘油脂类	DG	甘油二酯	HMDB0007108	9543715	C00165	11.3959	8.37533		4.85088	5.36097	11.2766	8.18331	5.53907	7.50607	9.15579		5.14318	12.3129	4.86241	9.42085	4.6917	21.2774	3.53993	3.46278	8.23943		8.58908		9.43609	9.24765	5.49509	3.96032	9.68301	19.1119	39.4952	5.56965	8.43952	6.74516	5.95388	7.77016	17.5989	17.3998
DG(16:0/20:2)	638.6/313.3	5.9	C18	LP82	GL	甘油脂类	DG	甘油二酯	HMDB0007109	9543721	C00165	13.5473	11.8992	3.10381	7.26288	10.4615	11.9173	10.7209	5.14188	11.2894	14.5301	3.50312	6.15189	13.8824	6.56485	14.6877	4.02274	16.706	3.96288	3.66396	7.91782	3.76651	8.89855	4.01183	11.8667	12.1034	5.84795	2.74884	9.39513	17.5091	29.8509	5.05824	19.6074	16.8791	7.67197	6.51474	13.8061	19.1615	2.43444
DG(16:0/20:3)	636.6/313.3	5.59	C18	LP83	GL	甘油脂类	DG	甘油二酯	HMDB0007110	53478028	C00165	18.8512	10.4464	4.46441	5.24369	10.6897	21.1152	10.8465	8.53419	10.9348	9.75048	4.34585	6.7675	10.0657	7.27764	14.2991	3.77292	24.1616	4.90447	9.30594	9.98274	6.14106	14.63	4.17046	11.1469	14.5538	9.05954	5.04972	12.6997	11.2992	39.2429	9.45514	9.04159	14.2868	9.26477	8.62122	20.8027	30.5238	2.79534
DG(16:0/20:4)	634.5/313.3	5.35	C18	LP84	GL	甘油脂类	DG	甘油二酯	HMDB0007112	9543736	C00165	57.1495	52.6309	28.4054	25.8766	29.7364	81.6831	43.5748	35.9173	41.6922	27.8155	21.085	21.4685	32.8027	24.3205	54.0304	14.2306	92.6343	25.5508	29.9046	45.8195	17.4062	58.3739	14.2822	45.0284	50.6912	33.6991	17.2992	51.7329	47.3109	179.652	40.6265	36.5676	31.3466	26.238	27.3133	102.346	84.5603	8.2988
DG(16:0/20:5)	632.5/313.3	5.02	C18	LP85	GL	甘油脂类	DG	甘油二酯	HMDB0007114	9543744	C00165	9.46271	22.0115	16.4165	3.42849	3.55345	21.8451	8.46561	5.74452	7.38993	1.99087	3.28544	2.31855	4.92896	5.60521	3.78345	1.79195	41.2143	5.94489	3.6273	3.01862	1.50387	9.17005	7.2652	9.11032	3.21776	3.56446	2.93455	8.85434	11.2201	86.8641	4.60025	2.90927	6.0497	6.92448	2.67867	4.63366	8.82221
DG(16:0/22:4)	662.6/313.3	5.7	C18	LP86	GL	甘油脂类	DG	甘油二酯	HMDB0007118	9543803	C00165	4.17308	2.46	1.14369	2.81136	4.45556	6.05327	4.33239	3.29251	3.47207	4.02147	1.44272	1.72088	2.59778	2.04416	4.90648	1.00448	7.46182	1.43204	2.0179	2.33659	1.63568	5.81674	1.22591	3.53595	3.60647	2.19939	0.657901	3.95749	3.79812	14.2779	3.43843	2.93975	3.37075	2.64269	2.70615	7.58338	6.2219	0.532533
DG(16:0/22:5)	660.6/313.3	5.42	C18	LP87	GL	甘油脂类	DG	甘油二酯	HMDB0007119	53478030	C00165	12.4363	23.5766	9.30692	13.4104	13.5484	26.1472	13.7194	10.7965	10.8801	13.5085	5.22393	10.2081	12.4557	8.16554	13.954	4.22142	28.9946	9.2359	9.47896	5.98359	3.40375	12.6038	7.56403	13.6104	7.74783	7.40606	3.76621	12.7774	13.3704	54.0246	6.63647	14.1156	18.8259	13.309	5.95034	11.9547	23.464	2.28259
DG(16:0/22:6)	658.5/313.3	5.2	C18	LP88	GL	甘油脂类	DG	甘油二酯	HMDB0007121	9543827	C00165	26.6449	58.7694	30.4141	17.5783	6.43164	34.6993	24.7389	10.4075	26.9037	13.9944	9.29648	18.2679	30.6941	26.6468	24.7002	6.41662	63.1696	10.2632	11.6039	8.20889	4.00637	19.1802	12.5239	22.4913	10.1599	7.72767	4.99481	21.156	26.924	138.445	7.08111	21.2353	56.5834	25.6612	9.58441	20.786	24.1834	1.16836
DG(16:1/16:1)	582.5/311.3	4.85	C18	LP89	GL	甘油脂类	DG	甘油二酯	HMDB0007128	9543679	C00165	7.13204	9.11327	6.07281	4.35297	10.2916	8.75798	6.90234	6.55904	8.62256	6.30252	4.17495	4.90617	7.03782	4.45743	5.92852	4.45155	11.9887		3.5446	5.89256	4.56684	12.5408	3.68147	7.89936	15.7939	5.40872	6.12716	6.73455	12.7239	18.6544	5.52443	8.00611	7.70195	18.8829	6.58678	10.2141	13.4625	3.52579
DG(16:1/17:0)	598.5/311.3	5.6	C18	LP90	GL	甘油脂类	DG	甘油二酯	-	9543681	C00165	2.34694	1.97749		2.04848	1.6768	1.5312		1.53477	1.76968	2.3312			1.50199	0.981156	2.1959		2.01842			1.26818	1.11588	1.86783	1.09289	1.67315	1.29896		1.06453	1.70763		3.81741	1.70874	1.80719	1.64798		2.09385	1.55815	2.7855
DG(16:1/18:0)	612.6/311.3	5.8	C18	LP91	GL	甘油脂类	DG	甘油二酯	HMDB0007129	9543691	C00165	16.1342	11.5176			11.5213	19.5112	12.7041	10.8295	12.6707	13.4131			13.7321	9.42647	11.8358		23.607	8.00921		7.88957		14.2522		10.1885	13.2578	9.03215		10.9409	17.3912	41.1687	8.03078	9.7477	11.6372	13.0343	12.2282	23.6879	23.8366	6.66038
DG(16:1/18:1)	610.5/311.3	5.4	C18	LP92	GL	甘油脂类	DG	甘油二酯	HMDB0007130	53478037	C00165	200.693	171.651			178.358	215.268	164.622		152.514				171.158				256.542			115.355		176.246			275.473			157.782	252.332	411.947		123.122	130.912	210.568	156.072	207.722	299.688
DG(16:1/18:2)	608.5/311.3	5.02	C18	LP93	GL	甘油脂类	DG	甘油二酯	HMDB0007132	9543699	C00165	111.407	101.838	18.7057	35.6025	89.3664	108.147	69.1813	49.3342	65.5026	75.1115	24.3366	43.4274	65.0621	40.4178	62.2249	23.9847	128.401	32.2596	28.7583	42.1343	20.2094	79.8594	24.0323	67.5993	145.236	35.74	25.2647	66.8591	128.832	195.716	35.7573	88.5941	103.099	122.629	45.7866	72.5223	162.94	11.0759
DG(16:1/18:3)	606.5/311.3	4.7	C18	LP94	GL	甘油脂类	DG	甘油二酯	HMDB0007133	53478038	C00165	10.9819	7.70463		3.14318	10.4816	8.02846	5.60413	4.57717	5.62425	5.54858	2.61252	3.92341	5.29573	3.75409	6.03577		10.441	2.63765	4.61294	3.70864		5.88623	2.77031	5.69253	10.4375	3.55157	2.29086	5.92843	8.31495	13.9788	5.03851	3.68927	5.57436	11.2271	3.66229	5.94279	13.9333
DG(16:1/20:0)	640.6/311.3	6.2	C18	LP96	GL	甘油脂类	DG	甘油二酯	HMDB0007136	9543714	C00165	27.5627	25.5123	21.4589	21.5433	17.1039	18.3195	22.7715	16.0043	24.9334	28.3086	24.8861	25.6571	26.7349	21.0725	24.4185	20.1154	25.1888	20.7332	23.4289	23.27	19.1273	21.8743	15.179	24.5934	17.5203	31.4852	22.7604	21.7315	20.4499	27.9298	16.8395	26.5956	17.2299	19.5687	22.2236	23.5148	24.3364	23.2827
DG(16:1/20:2)	636.6/311.3	5.48	C18	LP98	GL	甘油脂类	DG	甘油二酯	HMDB0007138	9543727	C00165	10.5055	8.65185			7.91288	10.4225	7.05103	6.18636	7.58718	9.27922	4.86445		7.72515	5.84487	8.25953		10.5194					8.64844		7.90534	12.443			6.85912	10.7075	14.0468		8.19565	9.15332	8.14107	6.77243	8.88004	17.6104
DG(16:1/20:3)	634.5/311.3	5.2	C18	LP99	GL	甘油脂类	DG	甘油二酯	HMDB0007139	53478040	C00165	9.68205	4.17679	1.05293	2.74451	5.17857	7.0884	5.03707	3.79563	4.55661	5.72477	2.4081	3.74747	3.22662	3.20791	5.81743	1.53246	6.96638	2.97572	2.6402	2.91247	1.8693	5.56719	2.00966	4.01489	8.56464	3.08913	1.85711	3.55804	6.36425	13.6743	2.69271	6.9279	6.04848	6.94011	3.54236	6.17566	14.0757	0.962085
DG(16:1/20:4)	632.5/311.3	4.94	C18	LP100	GL	甘油脂类	DG	甘油二酯	HMDB0007141	9543743	C00165	8.0697	9.45307	7.43266	2.66767	5.86602	16.0431	7.56914	8.18544	7.22648	3.97881	3.77642	4.94281	5.10734	4.41602	5.63636		12.2491	4.16937	5.61676	6.65335	3.10957	11.8988	2.87742	7.12755	10.7452	8.60581	3.67061	6.79669	8.49501	23.299	5.9029	4.67769	6.44445	8.56995	5.13901	12.8258	15.8864
DG(16:1/20:5)	630.5/311.3	5.65	C18	LP101	GL	甘油脂类	DG	甘油二酯	HMDB0007143	9543752	C00165																	1.59842														1.6271
DG(16:1/22:4)	660.6/311.3	5.35	C18	LP102	GL	甘油脂类	DG	甘油二酯	HMDB0007147	9543814	C00165	2.38739	1.85258	1.73643			2.60932	1.5762		1.63019					1.78428	2.09283		2.74745					2.13904			2.10112				2.09045	3.89364						2.58681	3.34942
DG(16:1/22:5)	658.5/311.3	5.1	C18	LP103	GL	甘油脂类	DG	甘油二酯	HMDB0007148	53478042	C00165	6.80917	13.9245	8.15532	4.28957		8.99613	5.8267	3.78133	7.49316	4.68781	3.78305	4.57375	6.12622	7.24275	6.75207		16.8746	3.4317	3.72114			5.33058	5.45288	5.01525	3.72986			7.34153	7.78744	34.5155		4.97292	12.5534	6.86603		5.13056	7.34937
DG(16:1/22:6)	656.5/311.3	4.85	C18	LP104	GL	甘油脂类	DG	甘油二酯	HMDB0007150	9543839	C00165	6.43752	12.4101	13.6452			10.6927	6.50059		7.81085				7.19907	8.19945	5.87106		15.8605	5.01327				5.96472		7.02225				6.72039	8.33107	25.3883			12.6868	13.0216		5.35975	9.28175
DG(17:0/17:0)	614.6/327.3	6.2	C18	LP105	GL	甘油脂类	DG	甘油二酯	HMDB0093790	9543683	C00165																						2.4699				2.97215
DG(17:0/18:0)	628.6/327.3	6.4	C18	LP106	GL	甘油脂类	DG	甘油二酯	HMDB0093808	9543693	C00165													3.17912				3.83664		1.9179		1.95717	2.89416		2.66872						6.63794						2.73696
DG(17:0/18:1)	626.6/327.3	6.05	C18	LP107	GL	甘油脂类	DG	甘油二酯	-	9543697	C00165	13.8829	13.7937	3.9549	7.88138	9.18604	13.0563	10.0843	5.86096	10.3428	12.2983	4.55395	9.50779	15.4758	5.77477	8.99184	2.89283	21.9901	5.02808	5.3408	5.74417	4.73753	8.65688	3.80575	10.2369	8.17333	6.69903	3.68805	9.98997	13.9352	34.6809	8.71185	10.6599	9.60424	6.17381	6.92727	11.9938	14.4197	3.31055
DG(17:0/18:2)	624.6/327.3	5.75	C18	LP108	GL	甘油脂类	DG	甘油二酯	-	5283472	C00165	11.0017	11.5192	1.77484	7.24944	6.61536	8.66385	7.4928	3.32723	6.17943	10.0423	3.28102	6.96864	8.58602	4.21907	9.91638	2.01275	13.0565	3.99962	2.60999	3.32197	2.8041	7.0538	2.44619	7.84701	7.05701	4.15805	2.16846	7.18227	8.82479	25.3356	6.37971	12.7312	11.1576	4.55179	2.8402	6.18926	10.3375	1.23423
DG(17:0/18:3)	622.5/327.3	5.45	C18	LP109	GL	甘油脂类	DG	甘油二酯	-	56936341	C00165	0.796856	0.689485			0.78951	0.560395				0.898546		0.600343			0.564123		0.899858	0.511523		0.578441				0.695225		0.772767		0.765369		1.17882	0.938442		1.02609	0.683246			1.14776
DG(17:0/19:0)	642.6/327.3	6.6	C18	LP110	GL	甘油脂类	DG	甘油二酯	HMDB0093820	9543713	C00165			0.556969			0.262626			0.425214		0.455248	0.507601	0.388423	0.541609		0.335862	0.38954	0.313578		0.238853	0.314668		0.284463								0.25616	0.440697	0.288503				0.310588	0.369557
DG(17:0/20:0)	656.6/327.3	6.8	C18	LP111	GL	甘油脂类	DG	甘油二酯	HMDB0093832	9543719	C00165		0.64664				0.612168				0.452692							0.619854		0.575371		0.5949										0.429158						0.584934
DG(17:0/20:1)	654.6/327.3	6.45	C18	LP112	GL	甘油脂类	DG	甘油二酯	-	9543726	C00165		1.28702								0.819732			1.01307													0.653532					0.897772						0.897696
DG(17:0/20:2)	652.6/327.3	6.15	C18	LP113	GL	甘油脂类	DG	甘油二酯	-	9543734	C00165
DG(17:0/20:3)	650.6/327.3	5.95	C18	LP114	GL	甘油脂类	DG	甘油二酯	-	157003706	C00165				0.395568		0.734852		0.324231			0.429465	0.455696				0.345537	0.38954		0.5132		0.423317		0.320684					0.444249			0.398808					0.482743	0.345379
DG(17:0/20:4)	648.6/327.3	5.7	C18	LP115	GL	甘油脂类	DG	甘油二酯	-	9543751	C00165	0.620746	1.20528	0.411231	0.679495	0.344382	0.720419	0.940486	0.537564	0.565928	0.886496	0.658194	0.565231	1.24767	0.694211	0.728485	0.46371	1.22919	0.450858	0.572732	0.652636	0.612711	0.784099	0.47119	0.684156	0.397825	0.82046		0.845721	0.671861	2.0594	0.545098	0.518234	0.972361	0.602796	0.587793	1.51906	0.983225
DG(17:0/20:5)	646.5/327.3	5.55	C18	LP116	GL	甘油脂类	DG	甘油二酯	-	9543760	C00165		0.71717		0.507209			0.601234		0.369604								0.678249	0.403294				0.343799				0.462435	0.412439					0.371114		0.581381	0.378
DG(17:0/22:4)	676.6/327.3	6.1	C18	LP117	GL	甘油脂类	DG	甘油二酯	-	9543825	C00165	0.45138				0.365782	0.28459	0.390356	0.264696			0.474032	0.798422		0.368137	0.386877					0.293073			0.323807	0.459495		0.363825		0.291638			0.306238					0.34336
DG(17:0/22:5)	674.6/327.3	5.8	C18	LP118	GL	甘油脂类	DG	甘油二酯	-	9543838	C00165						0.621581						0.925513				1.25395											0.825202
DG(17:0/22:6)	672.6/327.3	5.55	C18	LP119	GL	甘油脂类	DG	甘油二酯	-	9543850	C00165	1.04317	1.66637	1.06348			1.00219			0.930002			0.840786		1.0718		0.658939	1.32639			0.742527				0.761636	0.533255			0.778664	0.799706	3.13684			0.695154	0.602796			1.21807	0.813026
DG(18:0/18:0)	642.6/341.3	6.6	C18	LP120	GL	甘油脂类	DG	甘油二酯	HMDB0007158	9543705	C00165	170.291	171.779	141.196	147.804	146.919	155.655	158.173	139.952	175.373	175.328	163.361	171.082	181.91	144.968	176.205	133.371	264.231	137.501	162.48	133.122	126.725	156.567	124.995	149.89	119.221	167.644	148.552	150.855	182.078	321.247	136.094	176.606	152.558	144.609	163.381	177.095	230.806	154.385
DG(18:0/18:1)	640.6/341.3	6.2	C18	LP121	GL	甘油脂类	DG	甘油二酯	HMDB0007159	53478049	C00165	213.077	144.366	29.6907	82.376	101.376	243.455	157.757	116.486	159.971	159.063	54.9155	98.299	222.59	88.4433	151.443	44.4056	377.432	62.4377	62.2061	81.4098	62.7201	162.158	37.7474	164.424	128.24	91.19	51.9322	150.643	230.01	726.716	104.665	135.032	103.465	80.1901	121.926	326.528	361.474	49.2095
DG(18:0/18:2)	638.6/341.3	5.9	C18	LP122	GL	甘油脂类	DG	甘油二酯	HMDB0007161	6441562	C00165	207.729	149.294	28.0545	86.0864	91.4317	193.768	137.252	72.9604	125.416	157.089	51.3041	90.8037	176.189	68.0099	192.944	38.1531	244.557	60.3694	44.9408	83.7087	40.3843	138.003	40.9964	135.61	132.586	68.0383	38.3808	137.067	160.487	481.9	64.5522	204.641	155.708	90.1013	73.567	211.559	271.255	35.5938
DG(18:0/18:3)	636.6/341.3	5.59	C18	LP123	GL	甘油脂类	DG	甘油二酯	HMDB0007162	53478050	C00165	12.7751	6.11836	1.63551	3.78822	5.14433	8.94279	5.58412	3.2893	5.77725	9.40721	2.68434	5.01609	8.20406	4.00158	9.0399	1.41394	13.6712	4.16567	5.93054	4.99622	1.97083	6.37239	2.67476	7.06503	7.15402	3.36949	1.38169	6.11861	10.0038	23.5261	5.32472	6.33875	5.92728	5.26484	3.7139	7.14908	15.4388	1.60657
DG(18:0/19:0)	656.6/341.3	6.8	C18	LP124	GL	甘油脂类	DG	甘油二酯	HMDB0093957	9543731	C00165	0.450983			0.44243		0.443672			0.262379	0.41068		0.416004	0.66439				0.71597	0.406142		0.455733			0.34785		0.483446	0.41023		0.37806	0.443428	0.544222		0.468531		0.54897			0.681336
DG(18:0/20:0)	670.6/341.3	7	C18	LP125	GL	甘油脂类	DG	甘油二酯	HMDB0007165	9543739	C00165	3.70623	2.59381	2.13072	2.31552	2.30203	7.09342	2.30642	2.35863	3.85458	3.07212	2.23941	2.90821	3.27089	2.30697	2.41145	2.52553	5.62765	2.47587	2.6748	2.62367	2.20772	3.21855	1.975	2.97804	2.01387	3.31213	2.35869	2.84672	3.11129	8.11343	2.39194	3.08687	2.47074	2.33565	2.63969	4.28378	3.88796	2.74338
DG(18:0/20:1)	668.6/341.3	6.65	C18	LP126	GL	甘油脂类	DG	甘油二酯	HMDB0007166	9543748	C00165	3.18227			1.34176	1.52338	2.52523	2.47574	1.90249	3.04255	2.44193	1.13849	2.0056	3.84093	1.48103	3.06019	1.04767	6.46513		1.01643	1.76785	1.36969	2.33176		2.24093	1.65609			2.50797	4.56328	11.5654	1.49872	2.13854	1.94075	1.43623	2.44697	5.78272	5.44018
DG(18:0/20:2)	666.6/341.3	6.3	C18	LP127	GL	甘油脂类	DG	甘油二酯	HMDB0007167	9543757	C00165	3.8641	1.51674	0.972719	1.36244	1.63104	3.18792	2.36892	1.79976	2.05971	3.11251	0.791159	1.9224	3.62442	1.4582	2.56989	1.10053	5.33133	1.16289	0.809097	1.19683	0.851977	2.11034	0.826847	2.34085	1.22082	1.13079		2.11979	2.69128	6.13301	1.46988	3.98649	3.30816	1.61334	1.40617	4.46084	5.54201	0.839003
DG(18:0/20:3)	664.6/341.3	6	C18	LP128	GL	甘油脂类	DG	甘油二酯	HMDB0007168	53478052	C00165	3.86806	4.57954	1.15047	1.82175	3.10108	9.46773	3.12746	1.81056	2.484	3.72804	1.579	2.7815	3.97471	1.71189	3.73122	2.38697	4.81049	1.61147	2.03961	2.46044	2.10026	5.44762	1.23746	2.62923	1.6792	1.80849	1.60583	3.8095	2.43175	9.2117	2.30483	2.77706	3.70718	2.74456	1.67426	10.8059	7.47367	1.31432
DG(18:0/20:4)	662.6/341.3	5.65	C18	LP129	GL	甘油脂类	DG	甘油二酯	HMDB0007170	6438587	C00165	18.8501	42.9458	32.1001	25.8201	14.6787	41.7557	25.9611	16.3729	27.7016	28.8492	13.3318	27.6551	32.7371	17.997	42.9061	20.9205	36.3186	16.3235	13.8878	18.1856	13.9493	25.0417	14.477	27.1006	10.599	15.6087	10.1069	28.3241	15.7983	57.1009	13.3012	38.8152	29.3015	19.0331	15.8366	60.0795	35.5672	7.00365
DG(18:0/20:5)	660.6/341.3	5.42	C18	LP130	GL	甘油脂类	DG	甘油二酯	HMDB0007172	9543787	C00165	1.33312	4.14911	3.08649		0.850419	4.51109	1.99026		2.12545			1.21214	0.813684	1.86906	1.06069		5.44304	1.14722	0.990917	0.789898		1.64922	1.0092	1.34887	0.687242	1.0773	0.62205	1.49085	1.30802	10.4428		1.09545	1.69926	1.25681	0.642748	1.42443	1.63774
DG(18:0/22:4)	690.6/341.3	6.1	C18	LP131	GL	甘油脂类	DG	甘油二酯	HMDB0007176	9543859	C00165	0.71951	0.47295	0.36943	0.867631	0.874783	1.6269	0.678197	0.470149	1.08085	1.14574	0.327071	0.978563	1.10419	0.600628	1.26057	0.565989	1.28976	0.590701	0.847221	0.552187	0.464283	1.22187		0.625822	0.349644	0.486282		0.869711	1.06615	2.87829	0.806417		0.644475	0.658937	0.494964	2.2562	1.70805	0.274616
DG(18:0/22:5)	688.6/341.3	5.8	C18	LP132	GL	甘油脂类	DG	甘油二酯	HMDB0007177	53478054	C00165	2.5052			1.68461		5.09533			2.48676		1.77679				2.33484		4.04447													7.74406				2.20282		2.65254	2.90003
DG(18:0/22:6)	686.6/341.3	5.7	C18	LP133	GL	甘油脂类	DG	甘油二酯	HMDB0007179	9543881	C00165	6.16542	11.7067	8.81472	5.31157		16.5175	6.42086	4.52026	7.51344			7.22816	9.73513	10.8889	5.21605		20.7657	4.0919	3.41176			8.72722		7.76474	4.24586			7.22273	7.9007	43.7358		5.71614	11.3536	8.39081		10.0705	9.02806
DG(18:1/18:1)	638.6/339.3	5.9	C18	LP134	GL	甘油脂类	DG	甘油二酯	HMDB0007188	53478063	C00165	2390.63	1374.85	366.88	837.377	1358.69	1935.21	1440.93	1244.8	1391.38	1557.31	567.241	944.616	1784.65	1007.22	1144.91	688.344	2524.42	715.737	775.971	935.395	508.103	1584.44	425.344	1296.9	2166.19	1179.46	600.862	1461.56	2385.48	3370.12	871.331	1170.84	1180.03	1072.46	1347.73	1950.52	2850.72	666.397
DG(18:1/18:2)	636.6/339.3	5.59	C18	LP135	GL	甘油脂类	DG	甘油二酯	HMDB0007190	53478065	C00165	1811.79	1013.34	221.163	755.17	1075.28	1231.58	950.003	699.81	877.977	1066.59	458.009	680.027	1004.24	669.567	975.91	381.446	1472.8	657.391	502.479	590.146	278.427	1011.1	363.37	858.318	1456.45	597.093	319.142	904.155	1545.73	2008.8	607.64	1097.88	1124.3	740.204	732.24	994.39	1893.33	332.472
DG(18:1/18:3)	634.5/339.3	5.35	C18	LP136	GL	甘油脂类	DG	甘油二酯	HMDB0007191	53478066	C00165	234.958	107.335	21.8641	59.3445	90.9889	143.8	106.377	70.5134	102.1	117.383	37.362	71.7694	109.698	53.8906	143.907	22.0297	165.289	65.4593	69.3548	56.2777	20.9687	104.04	40.8705	93.5837	140.056	67.5607	27.6102	98.112	155.398	293.633	71.6737	110.238	142.745	83.3001	47.9232	90.6521	263.646	20.8381
DG(18:1/19:0)	654.6/339.3	6.45	C18	LP137	GL	甘油脂类	DG	甘油二酯	-	9543738	C00165	1.29107			0.828694				0.81656	0.94352	0.890404	0.832779		1.10355				1.86138			0.654349		0.915767	0.483056		0.701892		1.0852			3.08497		0.63752	0.761097	0.86556	0.38097	1.7219	1.46741	0.43883
DG(18:1/20:0)	668.6/339.3	6.65	C18	LP138	GL	甘油脂类	DG	甘油二酯	HMDB0007194	53478069	C00165	8.62897	5.23178	2.59429	3.40092	2.39816	49.5137	7.25883	3.35904	7.31743	6.01625	6.12117	8.57044	10.5692	3.70029	3.74376	1.80025	30.5839	6.36983	3.01234	4.9868	5.55715	15.4985	9.50593	8.05611	10.9464		3.22329	7.1762	9.76617	53.6395	5.21333	5.20189	12.9774	3.45645	4.41124	23.9848	16.0639	9.35737
DG(18:1/20:1)	666.6/339.3	6.3	C18	LP139	GL	甘油脂类	DG	甘油二酯	HMDB0007195	53478070	C00165	29.419	15.0658	4.82669	9.29344	14.6715	31.0583	20.7701	14.1719	23.0122	24.8242	7.28433	13.8079	28.8745	15.3776	13.0431	8.46669	45.9976	8.57656	9.73879	15.7206	6.61366	22.962	5.82821	20.1795	20.8455	13.9849	8.61763	21.4364	39.1058	92.6836	9.9104	13.0881	14.779	15.6035	18.4763	45.5972	56.9263	12.5767
DG(18:1/20:2)	664.6/339.3	6	C18	LP140	GL	甘油脂类	DG	甘油二酯	HMDB0007196	53478071	C00165	35.9993	17.7945	4.89335	11.8588	20.3478	31.2061	19.709	16.1263	20.6078	24.1992	6.1208	14.8895	22.6284	14.8686	19.1328	9.97116	32.4946	8.56118	10.0831	12.7962	6.52876	18.2284	6.77809	18.5497	20.9347	12.5612	6.09713	21.1806	35.7138	60.2743	9.21507	26.2039	23.9634	19.0195	13.8653	34.1773	53.1351	5.79818
DG(18:1/20:3)	662.6/339.3	5.65	C18	LP141	GL	甘油脂类	DG	甘油二酯	HMDB0007197	53478072	C00165	40.9387	20.8784	12.3942	8.92302	27.78	44.4626	25.8183	30.1917	25.2707	22.2318	10.2788	22.0684	19.6671	18.0087	21.5969	7.27562	43.6118	14.6126	19.7321	20.3875	14.5771	30.7495	9.32795	23.1844	27.8064	28.331	11.8044	25.3161	23.2007	73.8264	20.185	10.5433	26.2027	22.1802	21.9648	52.466	85.1767	7.52072
DG(18:1/20:4)	660.6/339.3	5.42	C18	LP142	GL	甘油脂类	DG	甘油二酯	HMDB0007199	53478074	C00165	180.319	141.158	91.5843	78.4827	106.454	271.016	132.275	138.786	129.266	86.874	79.963	95.4061	105.239	105.427	123.608	40.1009	234.849	113.749	131.757	96.4472	56.0432	170.781	51.1368	140.252	131.139	163.57	56.013	124.261	110.295	412.975	108.032	86.1762	113.753	81.7945	115.793	244.748	240.641	29.7851
DG(18:1/20:5)	658.5/339.3	5.2	C18	LP143	GL	甘油脂类	DG	甘油二酯	HMDB0007201	53478076	C00165	35.9017	61.9568	61.627	13.2894	13.2686	90.5117	29.5023	19.0575	27.6644	8.551	16.5753	19.1995	15.6995	29.4314	15.519	6.59077	96.2547	21.5911	16.2687	9.8392	6.78227	28.698	18.6721	23.62	12.1353	18.2367	8.92155	25.8245	21.7648	173.75	15.1468	8.29505	22.3087	26.3063	10.8387	16.9133	34.4317	2.74122
DG(18:1/22:4)	688.6/339.3	5.9	C18	LP144	GL	甘油脂类	DG	甘油二酯	HMDB0007205	53478080	C00165	11.4765	7.00559	3.34445	4.13658	9.8083	18.5125	8.67556	8.09614	7.06058	7.71662	2.73885	5.51186	7.42947	5.05023	6.19421	2.23044	14.364	6.71189	5.37424	5.0396	3.17844	11.5294	2.40904	7.47995	7.92298	9.53551	2.7637	7.95342	9.10007	20.5708	4.55472	6.43485	6.75249	6.56796	6.22623	19.767	21.1334	1.72687
DG(18:1/22:5)	686.6/339.3	5.6	C18	LP145	GL	甘油脂类	DG	甘油二酯	HMDB0007206	53478081	C00165	23.4249	31.0624	11.3883	12.6337	16.5343	47.3838	19.1385	19.0269	19.1994	17.8465	8.74657	20.2121	19.384	16.2342	19.652	5.49611	43.5323	18.1898	16.218	7.83078	4.26731	21.2326	14.0854	20.414	12.9355	15.3284	5.34395	21.1601	18.485	78.0745	12.4869	16.6842	23.561	16.3163	12.0726	24.4528	40.3681	2.2025
DG(18:1/22:6)	684.6/339.3	5.3	C18	LP146	GL	甘油脂类	DG	甘油二酯	HMDB0007208	53478083	C00165	73.0307	128.433	84.7079	35.3706	13.2976	105.635	65.5428	32.9741	58.0749	39.2944	27.9697	54.5347	88.5494	91.6512	56.5648	15.5706	191.586	34.8673	33.4228	15.2549	6.55666	42.042	31.3059	55.3236	23.8113	24.6058	12.7071	51.321	68.5912	284.329	13.2975	41.3036	115.694	63.8153	25.9468	34.2057	86.5655	2.89925
DG(18:2/18:2)	634.5/337.3	5.35	C18	LP147	GL	甘油脂类	DG	甘油二酯	HMDB0007248	9543729	C00165	1449.42	615.786	130.208	518.68	757.731	796.316	590.51	292.383	593.878	719.736	256.801	422.899	596.37	375.805	916.159	160.226	835.241	442.992	261.388	300.684	115.132	588.982	226.897	598.812	969.457	337.736	145.278	615.731	779.364	1447.01	329.434	1118.51	875.348	477.361	304.583	477.165	1091.59	148.298
DG(18:2/18:3)	632.5/337.3	5.02	C18	LP148	GL	甘油脂类	DG	甘油二酯	HMDB0007249	14275409	C00165	101.343	42.3694	8.56015	21.9275	33.971	45.7409	32.1569	19.3468	39.2499	39.1149	12.3355	30.5099	28.9982	19.7477	69.969	6.26804	66.5076	27.4998	25.1022	21.3535	6.89359	33.826	16.5885	36.7309	53.0531	27.4538	7.78209	36.8386	44.6968	88.3978	28.4024	46.1682	57.2545	33.4255	13.3117	29.6394	98.8346	5.71561
DG(18:2/19:0)	652.6/337.3	6.15	C18	LP149	GL	甘油脂类	DG	甘油二酯	-	9543746	C00165	1.09791	0.640707					0.937715		0.674074						1.0189	0.294052	0.903123							0.678473	0.611714		0.340739	0.751784		1.74269		0.874437	0.77453	0.498327	0.343839	1.36409	1.18763
DG(18:2/20:0)	666.6/337.3	6.35	C18	LP150	GL	甘油脂类	DG	甘油二酯	HMDB0007252	9543755	C00165	5.65375	2.30707	1.04578	2.66113	1.94513	4.22556	4.67349	1.3944	4.39101	2.9679	1.09134	2.38572	4.36669	2.00177	2.77012	1.03316	15.13	1.39757	1.14312	3.70807	0.772123	5.06077	1.14472	4.83247	7.47925	1.97252	2.0186	4.1708	5.86055	28.8536	1.42496	4.57862	3.00256	1.86511	1.53316	14.7183	10.1403	5.94724
DG(18:2/20:1)	664.6/337.3	6	C18	LP151	GL	甘油脂类	DG	甘油二酯	HMDB0007253	9543765	C00165	25.5188	13.6272	2.75848	6.74843	10.8632	20.8749	15.4855	7.92425	13.4412	15.3831	4.70791	9.03224	16.9358	8.25521	11.6115	3.53622	28.2619	6.64724	4.64021	10.0703	3.258	15.3871	3.76265	13.407	18.145	6.72094	3.79625	14.779	24.6811	46.675	6.6732	17.9367	13.9205	12.2594	10.3304	24.7882	32.7733	5.69025
DG(18:2/20:2)	662.6/337.3	5.65	C18	LP152	GL	甘油脂类	DG	甘油二酯	HMDB0007254	9543775	C00165	25.259	10.6669	2.80368	7.82901	12.6173	16.1793	11.4219	6.57655	11.1735	13.2248	4.27771	9.15895	12.4489	8.12185	15.0673	3.22628	17.2467	6.47379	4.34344	7.22637	3.60176	12.5732	5.02478	11.9705	12.345	6.66648	3.01497	10.0033	18.4942	30.5067	5.28253	18.4921	20.3753	11.2378	6.68406	15.2177	25.4058	2.11931
DG(18:2/20:3)	660.6/337.3	5.42	C18	LP153	GL	甘油脂类	DG	甘油二酯	HMDB0007255	53478107	C00165	31.6537	16.8713	8.57333	7.91033	21.3839	33.9513	16.1788	15.7502	17.8089	14.2279	11.8401	18.2996	11.9736	12.8069	23.4846	5.88622	32.2937	16.1469	15.367	15.7289	8.65395	18.5587	8.07238	17.5882	18.4068	20.8141	8.15803	18.1659	13.3247	41.0953	18.2993	16.0152	21.5171	16.3733	14.1364	30.778	51.414	4.86455
DG(18:2/20:4)	658.5/337.3	5.2	C18	LP154	GL	甘油脂类	DG	甘油二酯	HMDB0007257	9543796	C00165	158.494	137.289	56.597	79.0726	87.9115	222.729	95.1658	71.4875	95.0248	75.7052	75.1549	70.1703	70.8552	52.3606	139.665	25.1741	184.525	112.269	83.6083	65.3806	35.8902	134.271	40.5567	103.166	112.792	120.168	34.0329	108.478	82.3264	333.229	97.1063	120.305	130.592	73.0703	57.0082	174.367	201.881	22.5956
DG(18:2/20:5)	656.5/337.3	4.85	C18	LP155	GL	甘油脂类	DG	甘油二酯	HMDB0007259	9543808	C00165	33.228	53.7419	38.2339	10.9956	8.70931	50.3898	20.2483	9.34229	24.3051	4.98874	13.6464	15.831	11.0768	19.3603	13.4432	3.76773	72.5498	17.4359	9.63527	6.77092	3.31084	21.9694	20.2546	17.497	7.14035	9.65378	5.45861	19.2805	19.2655	124.618	13.0402	11.6947	24.5438	23.9816	4.37559	10.7436	25.7128	1.26299
DG(18:2/22:4)	686.6/337.3	5.6	C18	LP156	GL	甘油脂类	DG	甘油二酯	HMDB0007263	9543879	C00165	7.88011	5.5785	2.07122	5.15548	7.81806	14.2822	5.83933	5.40365	4.78857	5.59515	3.09428	4.64207	3.92462	3.5366	8.98035	1.32479	13.384	4.0976	4.95928	3.76714	1.48725	8.43518	2.79373	6.05629	6.9333	5.35329	1.70499	6.71374	5.80756	18.2505	4.53014	6.67209	7.81613	6.06095	3.72839	11.9043	14.2595	0.881989
DG(18:2/22:5)	684.6/337.3	5.3	C18	LP157	GL	甘油脂类	DG	甘油二酯	HMDB0007264	53478109	C00165	22.3088	26.975	8.93297	13.8532	12.4774	29.0725	14.5765	9.65835	13.4867	13.9117	8.33295	14.3594	13.7667	10.1005	23.2976	2.94121	30.8951	16.3978	10.3057	4.23229	2.40543	14.3026	10.2906	14.4289	9.11808	9.49265	3.32923	15.2759	12.6172	54.4686	9.5644	28.3425	27.0215	14.9698	5.73721	14.2545	34.227	1.34587
DG(18:2/22:6)	682.5/337.3	4.95	C18	LP158	GL	甘油脂类	DG	甘油二酯	HMDB0007266	9543899	C00165	53.406	120.021	62.8483	28.7745	11.0495	54.4296	37.0173	11.5354	41.9127	19.8465	20.1845	27.712	39.3739	47.2155	46.6164	7.69061	106.357	24.9624	23.1377	8.03368	2.22137	21.925	28.7364	36.7488	11.8159	15.0274	5.33555	35.0211	37.7067	184.281	7.418	38.903	103.653	37.4532	11.3017	18.4675	52.6629	1.0796
DG(18:3/18:3)	630.5/335.3	4.6	C18	LP159	GL	甘油脂类	DG	甘油二酯	HMDB0007278	14275411	C00165	4.83151	1.44324		0.577502	0.78951	2.54563	1.61068	0.734846	1.12663	1.57433	0.586371	1.5125	1.36142	1.11419	3.43488		3.36912	1.18425	3.13434	1.02504		1.34931	0.994527	2.09704	3.15103	1.01736		1.55791	1.27961	4.33059	1.45562	0.803859	2.9122	1.26492	0.72518	0.954721	3.99125	0.394916
DG(18:3/19:0)	650.6/335.3	5.85	C18	LP160	GL	甘油脂类	DG	甘油二酯	-	9543754	C00165	1.18993	0.90635	0.714758	0.883481	0.563983		0.735457	0.26207		0.705419	0.995578		1.23571	0.818119		0.831707	0.68514		0.724932	0.485982	0.706221	0.734583	0.919274	0.866937	0.370805	0.68318	0.520313	0.580674	0.724842	0.556403	0.753	0.828379	1.03739	0.401671	0.742632	0.377639	0.768315	0.437902
DG(18:3/20:0)	664.6/335.3	6	C18	LP161	GL	甘油脂类	DG	甘油二酯	HMDB0007281	53478123	C00165			0.90644								0.402209		0.649202			0.470276	0.913278							0.467871	0.635805		0.292939			0.956809					0.494964	0.456396	0.811804
DG(18:3/20:1)	662.6/335.3	5.65	C18	LP162	GL	甘油脂类	DG	甘油二酯	HMDB0007282	53478124	C00165	2.43896	1.35194		1.58262		1.6269	1.37948	1.0296	1.49654	1.7883		1.25793	1.84032		2.23455		2.25019		1.26277	1.15717		1.21118		1.22412	1.38653	0.772767	0.624957	1.45067	1.85203	4.67284	0.831608	1.99739	1.53502			0.99155	3.38312
DG(18:3/20:2)	660.6/335.3	5.42	C18	LP163	GL	甘油脂类	DG	甘油二酯	HMDB0007283	53478125	C00165	2.16329	1.17166		0.995467	1.14937	1.91746	1.03192	0.572876	0.881766	1.29652	0.637568	0.837351	0.97235	0.959961	1.4218		1.82692	1.04184	1.18124			1.32596	0.60421	1.5125	1.80584	0.978687	0.711515	0.875202	1.54298	3.16592	0.991859	0.975499	1.40496	1.37199	0.818009	1.21451	3.83686	0.349146
DG(18:3/20:3)	658.5/335.3	5.2	C18	LP164	GL	甘油脂类	DG	甘油二酯	HMDB0007284	53478126	C00165	3.98626	2.22204	1.45061	1.83484	2.08539	3.56601	2.25501	1.97019	2.21363	1.40237	1.34364	1.44189	2.03777	1.6245	2.39578	0.607799	4.47535	1.88603	2.11028	1.76785	0.827338	2.09993	0.482744	2.4994	2.21864	2.48587	1.18726	1.79058	2.05474	5.82809	1.82681	2.19388	2.36938	2.31279	1.50569	3.42198	5.1738	0.7988
DG(18:3/20:4)	656.5/335.3	4.85	C18	LP165	GL	甘油脂类	DG	甘油二酯	HMDB0007286	53478128	C00165	6.60054	3.64188	1.75074	1.43583	2.2747	6.91426	4.10951	2.55678	3.81648	2.51261	2.49686	2.60136	2.75968	3.16259	5.43578	1.03005	10.6228	4.34339	5.89975	2.17251	0.857618	3.48188	2.25291	5.39996	3.61005	3.11878	1.13946	3.03315	3.02261	10.756	4.32679	2.05902	3.84914	2.71273	1.26879	4.18349	8.84975	0.669842
DG(18:3/20:5)	654.5/335.3	4.6	C18	LP166	GL	甘油脂类	DG	甘油二酯	HMDB0007288	53478130	C00165	0.803995	1.17199		0.296676		1.08094	0.52735		0.580368		0.36464				0.361108		1.92122	0.51665	0.866282	0.454306	0.24461	0.330576						0.430664	0.917186	2.84567	0.494412		0.718051	0.621606	0.487909	0.317296	0.523324
DG(18:3/22:4)	684.6/335.3	5.3	C18	LP167	GL	甘油脂类	DG	甘油二酯	HMDB0007292	53478134	C00165	1.27045	0.771881	0.5822	0.545457	0.588347	1.32192	0.487329	0.415868	0.622766	0.609018		0.692322	0.421707	0.449656	0.722217	0.393221	1.20235	0.762158	0.616134			0.705886	0.326617	0.8448	0.427776	0.450512	0.580064	0.337017	0.621951	2.73644			0.698207	0.492828	0.577397		1.22495
DG(18:3/22:5)	682.5/335.3	4.95	C18	LP168	GL	甘油脂类	DG	甘油二酯	HMDB0007293	53478135	C00165	1.48027	2.14294		0.475164	0.679545	1.42076	0.681275	0.561786	0.901736	0.835364	0.371638	0.812543	0.843737		0.786638	0.310292	1.97817	0.696081	0.887983	0.483413	0.324167	0.698009	0.433408	0.894758	0.364619	0.602616	0.355596	0.845721	0.540176	2.86728		0.650443	1.40496	0.74749	0.711442	0.524388	1.40616	0.289151
DG(18:3/22:6)	680.5/335.3	4.7	C18	LP169	GL	甘油脂类	DG	甘油二酯	HMDB0007295	53478137	C00165	4.57845	4.27468	2.87033	1.27629	0.524145	3.76965	1.94993	1.0512	2.16816	1.26656	0.927438	1.86591	2.8912	2.24078	2.20913		6.64466	1.75131	1.81702	0.816438	0.555121	1.57889	1.86821	1.80896	0.654035	0.766644		3.4219	2.36802	10.6565	0.766961	1.27637	4.47408	3.28919	1.02112	0.923275	3.81983
DG(19:0/19:0)	670.6/355.3	7	C18	LP170	GL	甘油脂类	DG	甘油二酯	HMDB0094073	9543763	C00165										0.539323									0.390912	0.691446		0.422012					0.50255	0.431821									0.74512
DG(19:0/20:2)	680.6/355.3	6.55	C18	LP173	GL	甘油脂类	DG	甘油二酯	-	9543794	C00165		0.366165		0.412108										0.435961		0.327569		0.368832		0.254263			0.331613	0.35569				0.408987		0.923409		0.377409				0.456963	0.359151
DG(19:0/20:3)	678.6/355.3	6.25	C18	LP174	GL	甘油脂类	DG	甘油二酯	-	9543806	C00165	0.759968	1.05895	0.400686	1.22185	0.432617		0.609854	0.424039	0.782221	1.00113	0.985633	0.759493	0.666976	0.597693	0.735101	0.854167	0.899858	0.68298	0.958365	0.642078	0.315855	0.844025		0.936041	0.623759	0.775667	1.00478	0.497721	1.05194	0.858574	0.545098	0.892661	0.531211	0.865271	1.39578	0.750179	0.842247	0.523874
DG(19:0/20:4)	676.6/355.3	6	C18	LP175	GL	甘油脂类	DG	甘油二酯	-	56936401	C00165	0.396643	0.350675		0.280481		0.604009		0.313433		0.370622	0.412522	0.388525							0.293257			0.273464		0.382015	0.280301		0.319746							0.369549			0.624074
DG(19:0/20:5)	674.6/355.3	5.7	C18	LP176	GL	甘油脂类	DG	甘油二酯	-	9543831	C00165				0.302878			0.270601	0.269949	0.344104	0.678387		0.508746		0.322813				0.313578		0.364415	0.357118	0.257709	0.393127	0.600993		0.384772	0.526127	0.304933	0.554381	0.359933	0.457991	0.28198	0.370321	0.324115	0.340126	0.367157
DG(19:0/22:4)	704.6/355.3	6.4	C18	LP177	GL	甘油脂类	DG	甘油二酯	-	9543897	C00165	0.440274	0.333866				0.375898		0.424331	0.387117				0.478258		0.414038	0.401859							0.412799				0.259026		0.388911	0.370543								0.305233
DG(19:0/22:5)	702.6/355.3	6.1	C18	LP178	GL	甘油脂类	DG	甘油二酯	-	9543900	C00165									0.474986				0.783955		0.538354				0.542819		0.571745				0.51535						0.564826							0.592528
DG(19:0/22:6)	700.6/355.3	5.85	C18	LP179	GL	甘油脂类	DG	甘油二酯	-	9543915	C00165					0.658474	1.14181	0.435918			0.53053	0.732963			0.437591			1.05437	0.469371		0.570736		0.768344		0.401459	0.536511	0.510129	0.529356	0.417369		1.04404			0.31659	0.356237		0.577082
DG(20:0/20:1)	696.6/369.3	7.05	C18	LP181	GL	甘油脂类	DG	甘油二酯	HMDB0007369	9543793	C00165	150.524	38.4606	53.9322	11.1631	67.6111	26.0534	95.3865	6.67198	95.5385	13.7224	51.6544	156.673	359.534	82.5808	27.6302	39.3401	14.3031	14.5135	219.138	49.1298	59.273	87.0392	188.543	95.5952	69.3714	8.30998	76.8126	95.2725	79.0143	25.4091	42.1917	59.0468	118.826	7.01275	145.273	169.616	148.797	30.2619
DG(20:0/20:2)	694.6/369.3	6.75	C18	LP182	GL	甘油脂类	DG	甘油二酯	HMDB0007370	9543805	C00165	2.21882	0.994348	1.11808	0.816634	1.25637	2.27515	2.26763	0.757025	2.51411	0.691089	2.16058	1.23465	3.16813	4.54808	1.12233	0.896323	2.07501	1.29362	7.01178	1.4979	0.983781	1.45454	1.49757	2.47487	1.85435	1.32898		1.86342	3.45759	1.8535	1.88113	1.31248	1.72064	0.59151	3.66043	3.06531	1.64825	1.61028
DG(20:0/20:3)	692.6/369.3	6.45	C18	LP183	GL	甘油脂类	DG	甘油二酯	HMDB0007371	53478196	C00165	0.66755		0.893636	0.624364	0.295655	0.586125	0.473783		0.529674				0.72288	0.802468	0.307134	0.473731		0.552536	0.787689			0.396973	0.380325		0.545301		0.694074	0.321987		0.645601		0.536458	0.411231			0.463196	0.502666	0.299975
DG(20:0/20:4)	690.6/369.3	6.1	C18	LP184	GL	甘油脂类	DG	甘油二酯	HMDB0007373	9543830	C00165	1.89159	0.750458	0.588979	1.13571		2.98459	0.675426	0.448262	1.18347			1.17321	1.47226		0.786638	0.604689	2.16641			0.655205	0.758468	1.37801	1.31552	0.941725	0.819742			0.891099	0.870732	1.99771		0.874437	0.661266			1.90718
DG(20:0/20:5)	688.6/369.3	5.95	C18	LP185	GL	甘油脂类	DG	甘油二酯	HMDB0007375	9543842	C00165			0.466965					0.556533			0.668139	0.409897	0.810776	0.884638		0.607799				0.480845	0.362758			0.337741		0.695103		0.61796	0.739047					0.500931		0.574249		0.34358
DG(20:0/22:4)	716.6/367.3	6.5	C18	LP186	GL	甘油脂类	DG	甘油二酯	HMDB0007379	9543905	C00165		0.573802			0.430313	0.335108		0.385809						0.419005		0.420864								0.352997		0.500784	0.453457	0.356093	0.341305			0.512269		0.335112	0.588165		0.801294	0.334921
DG(20:0/22:5)	716.6/369.3	6.25	C18	LP187	GL	甘油脂类	DG	甘油二酯	HMDB0007380	53478198	C00165		0.396487			0.444799	0.519919	0.384506	0.332111		0.328609	0.965007			1.73015												0.337078			0.458401	0.738335	0.550864	0.420154					0.573699
DG(20:0/22:6)	714.6/369.3	6	C18	LP188	GL	甘油脂类	DG	甘油二酯	HMDB0007382	9543922	C00165	61.3428	7.01284	19.0612	3.88677	9.01912	8.49692	17.7572	1.76999	16.0589	7.21312	16.6243	17.1409	43.3663	36.457	10.6793	8.48604	3.57731	9.64603	47.2086	8.63267	4.85301	14.2983	16.66	15.2055	13.3525	4.64691	14.2687	15.4424	25.2424	3.17692	20.3207	9.49223	22.6879	3.24549	21.9544	19.9092	17.9445	11.425
DG(20:1/20:1)	694.6/367.3	6.75	C18	LP189	GL	甘油脂类	DG	甘油二酯	HMDB0007398	9543804	C00165					1.30016			1.15947	0.620308			1.80714	1.87587		0.640036	0.724936	1.58355		1.40793	0.572733	1.33021	0.70251		0.586035				2.43513		1.19493				1.23193		1.19411		1.98417
DG(20:1/20:2)	692.6/367.3	6.45	C18	LP190	GL	甘油脂类	DG	甘油二酯	HMDB0007399	9543816	C00165		0.340788	0.338173		0.517231	0.369622	0.422064	0.322772	0.334887	0.579707	0.333701	0.400738	0.432694				0.648507			0.345295	0.283201	0.376716			0.467168	0.263282		0.312737	0.883401	0.781165	0.279833	0.560315		0.366366		0.704001	0.682785	0.25266
DG(20:1/20:3)	690.6/367.3	6.1	C18	LP191	GL	甘油脂类	DG	甘油二酯	HMDB0007400	53478214	C00165	0.528725			0.433816		0.557571	0.547052	0.275494		0.31949		0.582787	0.610425	0.591824			0.533894				0.255593		0.254174			0.351902	0.295845	0.358405	0.593541			0.28198	0.404209	0.369549		0.561218	1.01657
DG(20:1/20:4)	688.6/367.3	5.8	C18	LP192	GL	甘油脂类	DG	甘油二酯	HMDB0007402	9543841	C00165	1.18993	1.37633	1.1403	0.899676	1.05455	1.69374	1.4509	1.30247	1.08946	1.11284	0.842356	1.30411	0.816593	0.917898		0.595014	2.04526	0.640828	0.570092	0.90376	0.478235	1.8864		1.06079		0.635486	0.358826	1.2417	1.30802	3.64688	0.500179	0.960257	1.38542	1.28344	0.845487	3.16475	1.71494	0.412234
DG(20:1/20:5)	686.6/367.3	5.7	C18	LP193	GL	甘油脂类	DG	甘油二酯	HMDB0007404	9543853	C00165		0.680257	1.16817		1.15858		0.709598				0.732963	0.915208		0.718341		1.17413	1.17877	0.796335		0.393522		0.760466	0.742851		0.90406		0.553257		0.774751	1.26252	0.871064	0.920494	0.77453	0.568069	1.2168	0.807689
DG(20:1/22:4)	716.6/367.3	6.25	C18	LP194	GL	甘油脂类	DG	甘油二酯	HMDB0007408	9543913	C00165		0.527661	0.352107	0.491359		0.470657	0.361725	0.588927	0.378207			0.483938				0.409461		0.432345		0.446315								0.39598		0.327319	0.398808	0.29424	0.355972	0.342925	0.450406	0.435432		0.552635
DG(20:1/22:5)	714.6/367.3	6	C18	LP195	GL	甘油脂类	DG	甘油二酯	HMDB0007409	53478216	C00165	2.43499		1.08758		0.719383	0.819257	1.07163		0.768088		0.988948	1.00719	1.52881	1.76634		0.58223		0.812					0.66791				1.05548	0.848322	0.984372	0.789417	1.06774	0.745541	0.958317	0.476912	1.05899	0.957271	1.36593	0.664275
DG(20:1/22:6)	712.6/367.3	5.7	C18	LP196	GL	甘油脂类	DG	甘油二酯	HMDB0007411	9543929	C00165	0.738153	0.973255	0.909829			1.71727	0.835201	0.561786	0.853193	0.41296	0.723019	0.890401	1.1908	1.70308	0.893195		2.17983			0.623529		0.990041	0.50304	0.833731	0.433962	0.325155	0.553257	0.746581	0.945596	3.74865			1.05448	1.03688	0.44001	0.516739	1.12058
DG(20:2/20:2)	690.6/365.3	6.1	C18	LP197	GL	甘油脂类	DG	甘油二酯	HMDB0007428	9543828	C00165	0.580289	0.613352		0.478265	0.438873	0.383428	0.367575				0.456721	0.688887	0.403611		0.52547			0.334939	0.279474			0.596444		0.45411		0.295185		0.262156	0.373171				0.568152	0.356237	0.470829		0.694383
DG(20:2/20:3)	688.6/365.3	5.8	C18	LP198	GL	甘油脂类	DG	甘油二酯	HMDB0007429	53478233	C00165			0.64509	0.360422		0.682766		0.470149		0.40091		0.611029			0.37051	0.46682		0.303325		0.396091		0.541864		0.370946	0.431032	0.486282	0.352689	0.521711	0.572041		0.469221	0.352558	0.718051	0.50643		0.666322	0.875589
DG(20:2/20:4)	686.6/365.3	5.6	C18	LP199	GL	甘油脂类	DG	甘油二酯	HMDB0007431	9543852	C00165	2.61546	1.26658	1.14369	1.19015	1.33209	2.68525	1.5682	0.986117	1.9405	1.32095	1.66114	1.50906	1.21471	1.03235	2.05104		2.72424	1.19991	1.31966	1.17315		2.33204	0.73723	1.87537	1.25696	1.73083	0.538077	2.13858	1.48577	2.67828	1.37428	2.1296	2.20819	1.12543	1.1793	2.79957	3.52772
DG(20:2/20:5)	684.6/365.3	5.3	C18	LP200	GL	甘油脂类	DG	甘油二酯	HMDB0007433	9543863	C00165	1.53501	1.13805	1.11921			1.57482	0.79241	1.45656		0.925577				1.24397		0.953336	1.47438	1.12358		1.08582	0.827338	1.10708	1.33582	1.03326	1.28431			1.02752		1.58276	0.792456	1.08617	1.01754	1.38009			1.04701	1.18258
DG(20:2/22:4)	742.6/393.3	6	C18	LP201	GL	甘油脂类	DG	甘油二酯	HMDB0007437	9543920	C00165						0.304986			0.355471					0.748666	0.306089	0.319622		0.258325							0.448937							0.389669		0.332218		0.419567
DG(20:2/22:5)	740.6/393.3	5.7	C18	LP202	GL	甘油脂类	DG	甘油二酯	HMDB0007438	53478235	C00165	0.352219						0.358955												0.499417		0.626663						0.439246			0.407479
DG(20:2/22:6)	738.6/393.3	5.4	C18	LP203	GL	甘油脂类	DG	甘油二酯	HMDB0007440	9543935	C00165	0.370861			0.328377	0.325945								0.343828			0.53731		0.426934	0.263052	0.269387		0.440018		0.288082		0.322255			0.369331		0.359655	0.28198	0.259805	0.24106		0.246471	0.516438
DG(20:3/20:3)	686.6/363.3	5.6	C18	LP204	GL	甘油脂类	DG	甘油二酯	HMDB0007458	53478253	C00165	0.473592	0.274542	0.453032	0.392122		0.641976	0.299232	0.645835	0.617236			0.370968			0.583624		0.721773	0.342629		0.277378		0.416667					0.292939	0.339618		0.851108	0.303203		0.751633		0.326387	0.734314	1.04339
DG(20:3/20:4)	684.6/363.3	5.3	C18	LP205	GL	甘油脂类	DG	甘油二酯	HMDB0007460	53478255	C00165	2.04588	1.54112	0.742626	0.507209	0.923839	4.93311	1.31422	0.905278	1.26581	0.886496	0.398894	1.00337	0.76295	0.733666	1.04781		2.58968	1.22355	2.11849	1.43483	0.508218	2.51463	0.364088	1.59268	0.813882	1.54263	0.400489	1.5738	0.611201	3.54864	1.14665	0.972517	1.61989	0.857458	0.979903	5.39715	3.37007
DG(20:3/20:5)	682.5/363.3	4.95	C18	LP206	GL	甘油脂类	DG	甘油二酯	HMDB0007462	53478257	C00165	0.319298	0.640707		0.296676	0.292362	1.72574		0.299717	0.480516				0.281138	0.268685	0.296339		0.782344	0.30304	0.629917			0.750057	0.329427	0.329364		0.572646		0.361007		1.24759			0.31659	0.232958	0.460432	0.755278	0.36205
DG(20:3/22:4)	712.6/363.3	5.7	C18	LP207	GL	甘油脂类	DG	甘油二酯	HMDB0007466	53478261	C00165						0.25541													0.252495			0.335922				0.328055	0.271945			0.35286
DG(20:3/22:5)	710.6/363.3	5.4	C18	LP208	GL	甘油脂类	DG	甘油二酯	HMDB0007467	53478262	C00165	0.429564	0.411977	0.362651		0.301581	0.842476	0.51288	0.29709	0.43228	0.28334		0.434705	0.266273		0.509104		0.600994	0.334655	0.439886			0.330576	0.260107	0.401459	0.355504		0.292939			0.742264		0.389338	0.531211	0.329613		0.33826	1.30215
DG(20:3/22:6)	708.6/363.3	5.15	C18	LP209	GL	甘油脂类	DG	甘油二酯	HMDB0007469	53478264	C00165	1.42871	1.42215	1.33537	0.41452	0.386853	3.03982	0.894924	0.686401	1.21757	0.865327		1.69646	1.19985	1.93884	1.26719		1.60205	0.595827	0.627278	0.533638		1.39658	0.659167	1.14664	0.521535		0.376589	0.960757	0.561676	5.00566	0.463454	0.475489	2.35809	1.25942	0.525784	0.981068	1.58737
DG(20:4/20:4)	682.5/361.3	4.95	C18	LP210	GL	甘油脂类	DG	甘油二酯	HMDB0007518	9543872	C00165	1.67502	7.78242	3.72217	2.27245	2.35701	15.1705	2.85994	3.41245	3.86564	1.44471	1.8453	4.69245	1.81382	2.22578	3.87748	0.604689	5.85543	2.67268	4.07305	2.9293	1.95747	7.28028	1.70615	3.62271	0.843833	4.01271	1.74697	3.8676	2.03017	10.3685	2.24049	1.82873	2.79405	2.15768	2.51715	13.3449	6.48972	0.621289
DG(20:4/20:5)	680.5/361.3	4.7	C18	LP211	GL	甘油脂类	DG	甘油二酯	HMDB0007520	9543882	C00165	0.514049	3.35877	2.20076	0.459314	0.313763	3.20047	0.367575	0.499917	0.779456	0.391791	0.613627	0.321353	0.634338	0.588563	0.551239		3.1214	0.664467	0.806458			1.1566	0.476811	0.961169		0.432466		0.709006	0.632701	4.70389	0.449493	0.349576	0.64997	1.19517	0.432955	0.563767	0.798395
DG(20:4/22:4)	710.6/361.3	5.4	C18	LP212	GL	甘油脂类	DG	甘油二酯	HMDB0007524	9543933	C00165						0.63319						0.377838	0.27823				0.342389		0.304108			0.50529	0.251364	0.257568		0.346101		0.27285		0.330856	0.283779					0.886729	0.499767
DG(20:4/22:5)	708.6/361.3	5.1	C18	LP213	GL	甘油脂类	DG	甘油二酯	HMDB0007525	53478305	C00165		0.71717	0.47751		0.411217	0.938176	0.934945	0.55916	0.85903	0.54258				0.395202			1.73987	0.556239	0.98036	0.470286	0.315855	0.812796						0.872312		1.54268	0.539331		0.655771	0.412668	0.388397	0.737147
DG(20:4/22:6)	706.5/361.3	4.9	C18	LP214	GL	甘油脂类	DG	甘油二酯	HMDB0007527	9543946	C00165	1.75951	5.6286	3.71237	1.05301	0.286436	4.22524	1.72766	0.821521	2.01454	0.793026	0.842356	2.50633	1.66388	2.84499	1.63491		4.93054	1.16033	1.34986	0.89577	0.340791	2.82805	1.83355	1.80088	0.343458	0.826583	0.44829	1.94637	1.37943	8.27453	1.01735	0.763765	2.70338	2.33247	0.460432	1.32216	1.98022
DG(20:5/20:5)	678.5/359.3	4.45	C18	LP215	GL	甘油脂类	DG	甘油二酯	HMDB0007578	9543891	C00165		1.06224	0.759948			0.427043		0.259151	0.514927	0.488517						0.316512	0.58431					0.408789	0.390317	0.556718	0.488329			0.24597		1.36429					0.323045	0.267435
DG(20:5/22:4)	708.6/359.3	5.1	C18	LP216	GL	甘油脂类	DG	甘油二酯	HMDB0007582	9543939	C00165
DG(20:5/22:5)	706.5/359.3	4.8	C18	LP217	GL	甘油脂类	DG	甘油二酯	HMDB0007583	53478356	C00165						0.755247	0.25644	0.256525				0.335475					0.782344					0.286406								0.407479				0.254372
DG(20:5/22:6)	704.5/359.3	4.55	C18	LP218	GL	甘油脂类	DG	甘油二酯	HMDB0007585	9543951	C00165	0.635025	1.57771	3.44688			1.69405	0.684046	0.251272	0.529059			0.441575		1.03561			1.8777		0.249562			0.648492	0.56674	0.401459				0.487026	0.376626	2.90815			0.344677	0.423375
DG(22:4/22:4)	738.6/389.3	5.8	C18	LP219	GL	甘油脂类	DG	甘油二酯	HMDB0007698	9543963	C00165		0.304863		0.290129	0.469163				0.386809				0.430755						0.260413		0.304871		0.372831				0.292939						0.265606				0.570437
DG(22:4/22:5)	736.6/389.3	5.5	C18	LP220	GL	甘油脂类	DG	甘油二酯	HMDB0007699	53478454	C00165		0.274542			0.396072		0.421756		0.278663												0.307543									0.36347
DG(22:4/22:6)	734.6/389.3	5.2	C18	LP221	GL	甘油脂类	DG	甘油二酯	HMDB0007701	9543969	C00165		0.646969		0.338025		0.566357	0.515651		0.29003					0.407592			0.7254	0.308452				0.49488		0.382015				0.235276		0.669177		0.28198	0.51442		0.381342	0.419567	0.754905
DG(22:5/22:5)	734.6/387.3	5.2	C18	LP222	GL	甘油脂类	DG	甘油二酯	HMDB0007728	53478481	C00165		0.427138	0.352107	0.376272		0.543138	0.273372		0.384044			0.328605		0.292814			0.419644					0.252645								0.702184		0.285294		0.36434
DG(22:5/22:6)	732.6/387.3	4.95	C18	LP223	GL	甘油脂类	DG	甘油二酯	HMDB0007730	53478483	C00165	0.539831	1.31833	1.41219			1.36867	0.347564		0.352706		0.320441		0.34092	0.836053	0.441548		1.29303	0.276838	0.282407			0.588567	0.482744	0.443041				0.256664	0.717931	3.04607		0.460247	1.11371	0.471414			0.472948
DG(22:6/22:6)	730.5/385.3	4.7	C18	LP224	GL	甘油脂类	DG	甘油二酯	HMDB0007788	9543971	C00165	1.47274	4.44672	6.09955	1.1264		2.04014	1.60791	0.724048	1.68734	0.660149	0.927807	2.1636	2.20903	3.13487	1.31872		5.75133	0.793772	0.304108			1.48492	1.35893	1.21904	0.289091	0.280362	0.319746	1.10788	0.966712	8.63211	0.44403	0.745541	4.73755	1.60003	0.408819	0.453563	0.936112
DHCer(d18:0/14:0)	512.6/266.4	4.69	C18	LP225	SP	鞘脂类	DHCer	二氢神经酰胺	HMDB0011759	10255824	C12126		0.175913		0.194652	0.262893		0.17196	0.168621	0.345981		0.154996		0.152461		0.157281	0.234133		0.170255	0.291918		0.149111				0.189738	0.185416				0.270825	0.249078			0.141841				0.33589
DHCer(d18:0/16:0)	540.6/266.4	5	C18	LP226	SP	鞘脂类	DHCer	二氢神经酰胺	HMDB0011760	5283572	C12126	2.66183	2.53672	1.17839	1.15446	1.79023	2.30676	1.49933	1.12601	1.93208	1.22314	2.02668	0.965733	1.88741	1.04874	1.15079	1.20911	1.73864	1.29297	1.41055	1.47266	1.50609	1.69916	1.44327	1.77447	2.62803	1.02058	1.59349	1.70535	1.93124	2.06968	1.82187	1.6541	1.35856	2.14993	1.66048	2.23789	1.70694	1.45029
DHCer(d18:0/18:0)	568.7/266.4	5.5	C18	LP227	SP	鞘脂类	DHCer	二氢神经酰胺	HMDB0011761	5283573	C12126	1.65562	2.33392	0.993056	0.730661	0.917681	1.83366	0.924117	0.475656	0.801336	0.354416	1.31124	0.58748	1.26614	0.678599		0.5585	1.13007	0.950522	0.880425	0.684339	1.56941	1.01047	0.604944	1.1839	1.04991	1.10168	0.937808	0.881764	1.06695	1.55424	1.04276	0.683724	0.969986	0.621173	0.806097	0.6767	1.24217	0.275413
DHCer(d18:0/18:1)	566.8/266.4	5.2	C18	LP228	SP	鞘脂类	DHCer	二氢神经酰胺	HMDB0011763	154573064	C12126										0.259244		0.137385							0.186828				0.17386	0.16066													0.171584
DHCer(d18:0/20:0)	596.7/266.4	5.94	C18	LP229	SP	鞘脂类	DHCer	二氢神经酰胺	HMDB0011764	5283574	C12126	1.19112	1.26077	0.794335								0.913232	0.641239	1.35979			0.924225	0.905965	0.898236	0.837221		1.20608		0.697131		1.42122		1.43973		0.861987		1.38106	1.32118		1.014		1.16774		0.756774
DHCer(d18:0/20:1)	594.4/266.4	5.59	C18	LP230	SP	鞘脂类	DHCer	二氢神经酰胺	-	249807233	C12126	0.673215	0.238136		0.157303	0.163603	0.724928	0.145238	0.154141	0.291479	0.264116			0.16988	0.255603	0.21378		0.186314		0.308766		0.204947	0.191605						0.231693	0.176822	0.456938	0.22393			0.286918			0.568918
DHCer(d18:0/22:0)	624.8/266.4	6.44	C18	LP231	SP	鞘脂类	DHCer	二氢神经酰胺	HMDB0011765	5283575	C12126	16.7844	14.2664	5.61735	8.01843	7.45052	11.2915	9.63763	4.43193	10.7578	8.06614	8.83033	7.42381	15.29	9.30464	11.1382	5.41102	17.3899	10.4696	7.932	7.48495	7.68786	12.2347	7.99044	11.8395	17.9943	8.3022	15.4362	9.81069	14.3235	25.7571	12.5949	11.796	9.99016	8.85138	8.60731	12.8231	11.0525	10.4624
DHCer(d18:0/22:1)	620.4/266.4	5.94	C18	LP232	SP	鞘脂类	DHCer	二氢神经酰胺	-	154573070	C12126		0.280962		0.272547					0.299949			0.173386			0.266844	0.196193		0.195591			0.131042	0.208916						0.170043			0.191254
DHCer(d18:0/24:0)	652.9/266.4	6.94	C18	LP233	SP	鞘脂类	DHCer	二氢神经酰胺	HMDB0011768	5283577	C12126	77.4474	68.3197	35.7368	61.9353	48.0169	65.2944	59.0698	33.9103	73.5939	57.0753	43.2038	53.9919	101.921	72.6891	63.5231	33.5635	62.1963	61.0868	45.31	36.7159	35.9067	57.458	50.5372	72.3061	68.4777	40.4642	79.0629	66.4977	95.3018	96.3323	44.7213	78.9439	60.2993	48.5188	54.1104	80.8748	64.0371	51.8614
DHCer(d18:0/24:1)	650.9/266.4	6.44	C18	LP234	SP	鞘脂类	DHCer	二氢神经酰胺	HMDB0011769	154573074	C12126	13.3305	9.10254	7.73417	6.38231	11.5656	14.843	7.82306	5.69168	9.77752	6.56148	7.78983	8.61637	11.7669	8.19991	7.11526	7.77234	8.86539	8.55454	8.71017	7.41014	9.03947	8.10715	5.25017	10.6532	5.23702	7.47562	5.87612	8.63819	9.24468	10.8676	7.86879	12.7076	7.28615	16.322	5.32979	8.166	9.88245	8.26191
DHCer(d18:0/26:0)	680.5/266.4	7.44	C18	LP235	SP	鞘脂类	DHCer	二氢神经酰胺	HMDB0011771	644245	C12126	1.05203	1.29707	0.768303	1.2554	1.01283	1.45769	1.21852	0.602083	1.31966	0.885605	0.983567	1.34722	1.79189	0.918917	0.901123	1.19818	1.0695	0.953911	1.15349	0.933862	0.788532	1.16219	1.16952	1.07891	0.696552	1.11917	1.25431	1.08799	1.14997	1.14396	0.839497	1.63639	1.16751	1.01792	0.899201	1.11427	1.14838	0.718854
DHCer(d18:0/26:1)	678.5/266.4	7.04	C18	LP236	SP	鞘脂类	DHCer	二氢神经酰胺	HMDB0011772	154573077	C12126	0.741042	0.743597	0.538417	0.335805	0.295614	0.686529	0.326559	0.149158	0.271408	0.516052	0.509088	0.992048	1.31315	0.383404	0.295666	0.467581	0.448744	0.246264	0.396174	0.557536	0.572516		0.69807	0.546071		0.283689	0.210829	0.609405	0.544273	0.412788	0.936406	0.778273	1.30708	0.561746	0.395088	0.302406	0.476582	0.153807
Hex1Cer(d18:1/14:0)	672.5/264.4	4.04	C18	LP237	SP	鞘脂类	Hex1Cer	己糖神经酰胺	-	24779574	C01190	1.52375	1.26097	0.991406	0.972253	1.21386	1.69032	1.28223	0.494496	1.53657	0.852373	0.792473	1.47282	2.25377	0.728136	1.07635	0.979597	0.775103	1.36317	1.01487	1.06505	0.884901	0.796799	1.24669	1.31449	1.0129	1.35643	0.890562	1.30289	1.21634	1.26313	1.73009	2.01175	1.97349	1.54714	0.903874	1.05783	0.784307	1.18371
Hex1Cer(d18:1/16:0)	700.7/264.4	4.41	C18	LP238	SP	鞘脂类	Hex1Cer	己糖神经酰胺	HMDB0004971	6321355	C01190	160.452	118.259	109.475	120.644	119.588	183.237	136.548	94.4197	180.583	144.17	118.365	90.6777	184.522	73.4933	165.483	150.945	109.467	194.987	165.896	147.166	160.455	131.901	156.797	169.388	174.035	305.768	89.9046	137.882	90.4977	95.0638	110.91	208.563	174.741	117.491	120.618	160.236	109.873	167.647
Hex1Cer(d18:1/18:0)	728.8/264.4	4.78	C18	LP239	SP	鞘脂类	Hex1Cer	己糖神经酰胺	HMDB0004972	6419175	C01190	11.8599	11.6508	9.51552	11.7649	11.5872	11.0367	9.06211	5.05472	11.7536	8.74313	9.82395	12.652	12.986	6.5245	10.811	10.7498	6.56109	18.0343	7.8968	9.00567	14.4321	8.19218	13.5972	11.4617	7.00089	17.6517	4.12564	7.88045	6.9644	8.14646	10.7776	13.7961	13.9983	6.69583	9.10208	7.31344	8.11299	11.146
Hex1Cer(d18:1/18:1)	726.7/264.4	4.66	C18	LP240	SP	鞘脂类	Hex1Cer	己糖神经酰胺	HMDB0004970	154573080	C01190		1.9746	1.1036			1.30353					1.29951										1.63437					1.71931											1.68222
Hex1Cer(d18:1/20:0)	756.7/264.4	5.16	C18	LP241	SP	鞘脂类	Hex1Cer	己糖神经酰胺	HMDB0004973	6321358	C01190	13.2574	13.3183	13.4648	19.4282	14.9759	20.2682	13.5834	6.77316	14.8284	12.0392	13.9821	13.8499	18.4089	10.1878	19.4336	11.7336	7.35386	20.5332	8.5507	13.4982	19.3116	9.6943	18.9985	16.4239	17.4178	23.18	9.73759	13.9063	7.84621	9.38626	10.4453	28.1029	18.1938	13.5713	13.0595	13.2218	9.17267	14.8633
Hex1Cer(d18:1/20:1)	754.7/264.4	5.01	C18	LP242	SP	鞘脂类	Hex1Cer	己糖神经酰胺	-	-	C01190		1.37158		0.48907		1.32236		0.35032		0.834626		0.292852	1.30978		0.41		0.52327	1.70126			1.0612	0.53103		0.599854		0.762653	0.519029	0.730389		0.322333	1.04148				0.689111	0.491038	0.415692	2.20756
Hex1Cer(d18:1/22:0)	784.9/264.4	5.51	C18	LP243	SP	鞘脂类	Hex1Cer	己糖神经酰胺	HMDB0004974	6321359	C01190	234.124	199.886	166.498	306.841	162.849	277.642	232.937	120.784	257.984	243.686	160.806	156.999	300.866	124.901	283.283	197.647	150.694	273.93	160.43	184.512	181.481	247.933	293.847	254.798	415.646	370.136	198.439	238.086	111.656	159.208	157.326	322.122	294.571	192.983	279.015	249.971	126.402	265.133
Hex1Cer(d18:1/22:1)	782.8/264.4	5.38	C18	LP244	SP	鞘脂类	Hex1Cer	己糖神经酰胺	-	154573122	C01190	7.52804	13.5753		6.63585	4.64426	5.98527	5.3812	3.78221	7.57826	7.80272	4.27217	5.79666	7.57681	3.63331	4.2863	4.24857	4.15879	11.5767			6.86108		3.35986	4.88491			6.43274	4.90824	6.43305	1.92359	5.7847	4.40821	7.01609		3.68351	2.85295	6.4544	12.5049
Hex1Cer(d18:1/24:0)	812.9/264.4	5.98	C18	LP245	SP	鞘脂类	Hex1Cer	己糖神经酰胺	HMDB0004978	6321361	C01190	510.373	384.257	349.896	506.479	317.423	591.686	455.248	341.458	542.624	426.277	412.268	364.167	636.829	290.09	528.873	433.918	292.147	554.524	416.429	415.055	355.14	404.755	552.517	491.751	581.578	649.824	386.808	394.927	222.59	268.726	300.09	678.311	541.807	373.385	447.617	438.838	239.261	389.194
Hex1Cer(d18:1/24:1)	810.9/264.4	5.86	C18	LP246	SP	鞘脂类	Hex1Cer	己糖神经酰胺	HMDB0004975	154573084	C01190	152.085	103.835	168.12	123.414	140.362	218.215	137.682	80.9123	175.8	114.567	181.247	135.635	204.574	74.4224	158.823	198.691	110.989	192.13	141.247	164.758	168.603	104.979	146.368	167.338	94.1087	247.448	61.7543	147.598	48.7741	58.3395	97.0072	244.232	117.009	164.191	104.818	100.544	80.3947	123.616
Hex1Cer(d18:1/26:0)	840.9/264.4	6.45	C18	LP247	SP	鞘脂类	Hex1Cer	己糖神经酰胺	HMDB0004977	6321363	C01190	6.866	4.2004	4.41311	7.03457	4.0299	6.69081	5.56856	3.75216	6.44807	4.78505	6.35132	5.14573	7.7274	3.49888	4.79804	5.20236	2.57661	6.63413	4.28869	4.33349	4.06247	4.21192	6.69156	6.36608	5.64025	7.28273	3.58731	5.04268	3.75841	2.10019	4.75667	9.85495	6.98905	4.59103	4.60919	5.47108	2.84514	4.4684
Hex1Cer(d18:1/26:1)	838.9/264.4	6.33	C18	LP248	SP	鞘脂类	Hex1Cer	己糖神经酰胺	HMDB0004976	154573129	C01190	2.51788	1.68442	2.42627	1.87755	2.28687	2.98024	1.91436	1.50108	2.77835	1.65151	3.28544	2.23562	3.77745	1.1561	2.06298	3.26316	1.67824	2.23462	2.48614	2.23015	1.8665	1.68966	2.29361	2.38412	1.30186	2.22849	1.27649	2.24138	1.43104	0.985486	1.53243	2.56083	1.88201	2.22383	1.58018	1.8434	1.04859	2.1801
Hex1Cer(d18:0/18:0)	730.8/266.4	4.58	C18	LP249	SP	鞘脂类	Hex1Cer	己糖神经酰胺	-	6321364	C01190	0.24046	0.302279	0.201838	0.255387	0.343002	0.260594	0.233407		0.165349	0.165812		0.198732	0.268774		0.551439	0.216701	0.196204	0.639545		0.229423	0.459706	0.306331	0.384145	0.313415	0.248509	0.275261		0.203618		0.41871	0.295049	0.235036	0.287709	0.195479			0.156498	0.243541
Hex1Cer(d18:0/20:0)	758.7/266.4	5.01	C18	LP250	SP	鞘脂类	Hex1Cer	己糖神经酰胺	-	6321365	C01190	0.441054	0.391195	0.239235	0.394015	0.39528	0.296756	0.304667	0.26235	0.477266	0.431667	0.227378	0.42604	0.374598	0.479163	0.733534	0.438358	0.27126	0.587258	0.318107	0.365293	0.513913	0.309555	0.566642	0.528201	0.37621	0.553703	0.32615	0.337626	0.350636	0.304027	0.323241	0.513503	0.373196	0.335788	0.398895	0.281909	0.27428	0.491821
Hex1Cer(d18:0/22:0)	786.9/266.4	5.31	C18	LP251	SP	鞘脂类	Hex1Cer	己糖神经酰胺	-	6321366	C01190		4.40532													5.85625			6.47323			3.62116
Hex1Cer(d18:0/24:0)	814.9/266.4	5.81	C18	LP252	SP	鞘脂类	Hex1Cer	己糖神经酰胺	-	6321368	C01190	9.96835	8.67678	7.65718	11.7357	7.57049	11.621	9.92856	6.97074	12.6293	10.5726	9.17419	7.60333	13.2005	6.40682	12.5207	9.6225	6.43465	11.9525	9.39759	8.30849	6.51483	9.32806	13.839	11.5235	12.3302	15.0058	8.50343	9.36481	5.06484	5.17797	6.16705	15.8992	12.259	8.5333	10.8127	8.90107	5.0043	8.93811
Hex1Cer(d18:0/24:1)	812.9/266.4	5.71	C18	LP253	SP	鞘脂类	Hex1Cer	己糖神经酰胺	-	6321367	C01190	3.29284	2.75796	3.59898	3.45765	4.14386	4.1559	2.95488	1.49127	3.17515	2.3419	3.9071	3.624	4.48544	2.37961	4.02766	3.83567	2.24142	4.39177	3.5207	3.88583	3.3804	1.97138	2.89085	3.71029	2.51248	5.7905	1.29393	3.03212	0.917919	1.26654	1.96604	4.52949	3.0649	3.60103	2.10644	1.82305	2.02393	2.66375
Hex1Cer(d18:0/26:0)	842.9/266.4	6.31	C18	LP254	SP	鞘脂类	Hex1Cer	己糖神经酰胺	-	6321370	C01190		0.207985	0.169573	0.157303		0.317447	0.30195	0.25223	0.235135			0.230052	0.206216		0.238594	0.196193	0.207683	0.213666	0.145125		0.179227		0.231125	0.254478	0.201528	0.163312	0.238262		0.198239		0.158577	0.235036	0.190241			0.18284	0.149591	0.177016
Hex1Cer(d18:0/26:1)	840.9/266.4	6.16	C18	LP255	SP	鞘脂类	Hex1Cer	己糖神经酰胺	-	6321369	C01190						0.158631					0.197979						0.18967	0.158313						0.139868		0.157428						0.140654					0.201939
Hex2Cer(d18:1/14:0)	834.9/264.4	3.91	C18	LP256	SP	鞘脂类	Hex2Cer	二己糖神经酰胺	-	52931262	C06126	7.15066	5.43237	6.62306	6.8347	7.46782	7.82919	6.22122	2.4868	7.09216	6.6784	5.08827	5.83928	11.5397	3.63921	5.74764	10.4312	4.00267	5.10813	4.19678	4.85218	3.36819	4.48702	7.9987	6.57055	3.55278	4.40672	4.29989	5.44963	6.96847	2.28936	7.43182	7.25737	6.44375	6.44297	3.44902	6.30789	3.7574	5.58313
Hex2Cer(d18:1/16:0)	862.9/264.4	4.24	C18	LP257	SP	鞘脂类	Hex2Cer	二己糖神经酰胺	HMDB0006750	53477895	C06126	315.109	247.672	228.613	311.798	284.95	365.503	256.623	140.971	320.92	352.837	227.8	182.198	390.556	172.43	266.11	528.142	207.941	279.357	311.666	209.296	200.978	212.823	300.696	317.752	254.409	226.579	210.048	274.871	349.276	112.135	231.655	411.864	243.335	198.8	244.708	239.021	232.007	304.893
Hex2Cer(d18:1/18:0)	890.2/264.4	4.6	C18	LP258	SP	鞘脂类	Hex2Cer	二己糖神经酰胺	HMDB0011591	10260120	C06126	0.464324	0.657945	0.514218	0.635607	0.490997	0.838822	0.336825	0.364644	0.601923	0.51379	0.666875	0.600879	0.537548	0.230006	0.636188	0.944733	0.382519	0.71733	0.438544	0.456125	0.393289	0.490299	0.552748	0.575969	0.671882	0.552113	0.387282	0.46353	0.488342	0.392148	0.464198	0.519684	0.328186	0.523434	0.709878	0.302554	0.390427	0.426768
Hex2Cer(d18:1/18:1)	888.2/264.4	4.2	C18	LP259	SP	鞘脂类	Hex2Cer	二己糖神经酰胺	-	53480999	C06126	0.350678		0.240885	0.35347	0.391707	0.314092	0.35781		0.403982	0.322054		0.279452	0.33283	0.201094	0.302156	0.576103		0.225608	0.267063		0.194366	0.26543	0.597997	0.345204	0.418112	0.322331	0.431141	0.217076	0.337538		0.382667	0.383541		0.548635		0.321715	0.403877	0.438864
Hex2Cer(d18:1/20:0)	918.2/264.4	5	C18	LP260	SP	鞘脂类	Hex2Cer	二己糖神经酰胺	HMDB0011593	53481000	C06126	0.449351				0.215881							0.236187	0.313726	0.252288						0.207055	0.254596			0.24812		0.206088	0.243004					0.343282	0.275728		0.17946
Hex2Cer(d18:1/20:1)	916.2/264.4	4.5	C18	LP261	SP	鞘脂类	Hex2Cer	二己糖神经酰胺	-	-	C06126			0.151057									0.150946														0.14423	0.150374
Hex2Cer(d18:1/22:0)	946.2/264.4	5.4	C18	LP262	SP	鞘脂类	Hex2Cer	二己糖神经酰胺	HMDB0011594	44260143	C06126	1.29304	0.910484	0.942092	1.17481	1.08316	1.70057	1.11012	0.524701	1.26535	1.19879	1.13726	1.02417	1.79564	0.86625	1.40179	1.63363	1.15126	1.66204	0.897439	0.670283	0.675234	0.881655	1.40159	1.52463	1.78419	0.98512	0.82164	1.28553	1.32466	1.13517	1.13038	1.35525	1.11554	0.9934	1.23735	0.972422	0.895364	0.885573
Hex2Cer(d18:1/22:1)	944.2/264.4	5	C18	LP263	SP	鞘脂类	Hex2Cer	二己糖神经酰胺	-	-	C06126				0.337992				0.279633	0.409138			0.388586							0.338125	0.321766		0.361317		0.434383			0.374751		0.440729					0.394023
Hex2Cer(d18:1/24:0)	974.8/264.4	5.8	C18	LP264	SP	鞘脂类	Hex2Cer	二己糖神经酰胺	HMDB0011595	44260144	C06126	9.88663	6.94895	9.51497	15.3007	12.3846	19.752	11.1502	7.80403	14.5163	13.6957	15.3822	12.3837	15.7725	10.1086	13.5396	31.0342	6.66388	13.3607	8.14535	9.24462	7.06309	12.0918	12.8792	12.8622	13.029	8.64012	11.0586	12.6081	17.5555	7.94383	11.6633	15.7661	11.7755	7.28244	10.3458	11.1996	8.57794	10.3317
Hex2Cer(d18:1/24:1)	972.9/264.4	5.3	C18	LP265	SP	鞘脂类	Hex2Cer	二己糖神经酰胺	HMDB0004872	90659830	C06126	25.8932	21.1939	27.5157	29.9117	31.9421	47.6853	27.1083	18.2706	35.5173	28.581	33.9009	25.2608	41.6289	25.4601	21.9467	91.8085	19.6439	26.7082	31.9212	26.3511	17.0638	23.1705	39.425	34.7595	33.1178	19.3403	18.1611	25.074	40.2768	13.5744	24.0813	45.9928	30.5231	25.3607	22.6188	27.2626	18.6567	35.4788
Hex2Cer(d18:1/26:0)	1002.4/264.4	6.2	C18	LP266	SP	鞘脂类	Hex2Cer	二己糖神经酰胺	HMDB0004874	44260145	C06126				0.328571		0.631726	0.370341					0.264438	0.520317		0.424125			0.191234					0.41888							0.405429	0.296491	0.239713	0.310214			0.411129
Hex2Cer(d18:1/26:1)	1000.4/264.4	5.7	C18	LP267	SP	鞘脂类	Hex2Cer	二己糖神经酰胺	HMDB0004873	90659841	C06126	0.34238					0.362371																								0.526753	0.253563	0.403586		0.334085			0.403877
Hex2Cer(d18:0/18:0)	892.7/266.4	4.47	C18	LP268	SP	鞘脂类	Hex2Cer	二己糖神经酰胺	-	52931265	C06126		0.223924															0.606626													1.35951								0.228503
Hex2Cer(d18:0/20:0)	920.7/266.4	4.87	C18	LP269	SP	鞘脂类	Hex2Cer	二己糖神经酰胺	-	52931266	C06126					0.177519			0.257991			0.26515	0.206159	0.215019					0.282252		0.265846	0.186878		0.255533		0.403057	0.328373	0.27738		0.217886			0.225681					0.237201
Hex2Cer(d18:0/22:0)	948.7/266.4	5.27	C18	LP270	SP	鞘脂类	Hex2Cer	二己糖神经酰胺	-	52931267	C06126	0.330655	0.325324	0.378377	0.595061	0.405622	0.46769	0.378796	0.454014	0.739837	0.547718	0.390933	0.430399	0.556653	0.542143	0.452375	0.515775	0.516559	0.434755	0.457227	0.398845	0.351128	0.38338	0.342464	0.394518	0.618008	0.341572	0.340205	0.375108	0.684988		0.339579	0.432987	0.500617			0.533518	0.430778	0.381329
Hex2Cer(d18:0/24:0)	976.8/266.4	5.67	C18	LP271	SP	鞘脂类	Hex2Cer	二己糖神经酰胺	-	52931268	C06126	0.400827			0.51397	0.388322	0.759413	0.359169	0.296915	0.545579	0.536409	0.568444		0.587932	0.371618	0.342812	0.878253	0.410422		0.310434	0.369374		0.490299	0.547491	0.407234	0.554158	0.401999	0.431141	0.439507	0.632596	0.631386	0.573921	0.454703	0.599704	0.376825		0.576294	0.700151	0.404049
Hex2Cer(d18:0/24:1)	974.7/266.4	5.29	C18	LP272	SP	鞘脂类	Hex2Cer	二己糖神经酰胺	-	53477541	C06126	0.794979	0.835779	0.709456	0.936418	0.870669	1.13409	0.815113	0.566584	0.514829	0.629841	0.701298	0.59652	0.967774	0.680257	0.834126	1.63038	0.637707	0.603719	0.826378	0.768369	0.517006	0.74334	0.811849	0.854503	0.60132	0.472603	0.402861	0.606945	1.12607	0.598183	0.799613	1.12005	0.761612	0.752117	0.618504	0.804584	1.00479	0.973345
Hex2Cer(d18:0/26:0)	1004.9/266.4	6.1	C18	LP273	SP	鞘脂类	Hex2Cer	二己糖神经酰胺	-	52931269	C06126		0.255996				0.383062						0.313839			0.355219			0.170255																		0.243291
Hex2Cer(d18:0/26:1)	1002.9/266.4	5.75	C18	LP274	SP	鞘脂类	Hex2Cer	二己糖神经酰胺	-	52931270	C06126					0.20535													0.264339											0.326033	0.609849							0.407149
MG(14:0)	320.4/211.2	2.2	C18	LP275	GL	甘油脂类	MG	甘油一酯	HMDB0011530	137938	C01885	0.957893	2.7263	0.556593	0.973759	1.80586	1.07153	1.59467	0.64817	1.64924	1.4193	0.601104	1.35487	1.34332	0.679864	2.09457	0.532818	1.40437	0.733677	0.726399	1.02333	0.471111	1.15547	0.907409	1.63515	0.787187	0.672545	0.598473	1.74318	1.33643	1.57648	0.69503	6.80331	1.56829	0.56778	0.718497	1.96554	1.44748	0.636442
MG(16:0)	348.4/239.2	2.7	C18	LP277	GL	甘油脂类	MG	甘油一酯	HMDB0011533	123409	C01885	83.6024	139.253	69.286	80.1694	85.9875	72.3224	84.4895	55.231	84.7868	96.8951	58.398	87.5654	75.7389	56.1535	126.736	47.9004	90.9303	62.5237	60.7195	77.3841	42.9987	70.41	67.8264	88.6881	66.8249	52.8894	66.3575	89.7531	95.076	90.276	55.6928	168.151	103.96	45.5561	57.4214	101.375	94.2523	73.7543
MG(16:1)	346.4/237.2	2.3	C18	LP278	GL	甘油脂类	MG	甘油一酯	HMDB0011534	53480960	C01885	3.19139	42.1736	6.76008	9.63904	20.1012	8.49128	12.5705	4.10089	13.0993	13.2124	1.47919	14.5956	9.41166	2.3748	11.536	0.787133	8.70407	4.44991	1.44635	10.0838	0.886116	8.67461	6.31751	13.0319	5.06886	2.10948	2.05218	12.8786	12.1956	11.2023	1.87567	26.919	12.6502	7.235	3.73581	18.3615	14.3494	1.43493
MG(17:0)	362.3/253.2	3.05	C18	LP279	GL	甘油脂类	MG	甘油一酯	-	95858778	C01885		1.18551		0.621262	0.529413				0.620615			0.546911			0.867426		0.685865						0.393439		0.3682						0.37392	1.45795	0.796817				0.656329
MG(18:0)	376.4/267.2	3.3	C18	LP280	GL	甘油脂类	MG	甘油一酯	HMDB0011131	15560610	C01885	125.029		100.45	94.9394	107.459	99.783	101.82	82.3048	104.382	101.846	91.7825	111.958	97.3778	92.8081	138.014	85.1893	116.502	89.6994	98.906	96.4544	69.3661	95.5003	85.8438	106.128	96.1061	76.53	108.421	110.139	122.756	108.272	89.9417	121.78	116.006	62.2003	85.1071	115.964	121.308	107.038
MG(18:1)	374.4/265.2	2.8	C18	LP281	GL	甘油脂类	MG	甘油一酯	HMDB0011153	11824075	C01885	92.2191	1065.78	88.4813	307.381	288.296	173.468	296.08	98.1013	283.411	451.509	28.4228	340.478	251.249	51.2562	504.908	11.439	163.523	105.973	34.9261	187.997	16.8899	169.534	148.965	281.948	108.6	64.2424	33.9734	298.008	255.027	248.16	43.352	866.525	424.269	67.1048	64.7635	393.441	370.758	46.665
MG(18:2)	372.4/263.2	2.4	C18	LP282	GL	甘油脂类	MG	甘油一酯	HMDB0011538	5365676	C01885	183.391	1729.94	151.22	649.386	616.587	266.546	505.225	117.317	502.364	719.003	58.4323	650.372	344.486	82.2632	893.773	15.1048	274.302	278.281	54.0051	347.243	20.8138	258.659	310.253	509.887	168.937	94.1683	46.334	527.91	394.943	369.099	64.938	2295.32	781.208	133.376	92.4336	556.571	584.564	75.0328
MG(18:3)	370.4/261.2	2	C18	LP283	GL	甘油脂类	MG	甘油一酯	HMDB0011539	11646044	C01885	6.86629	44.9764	4.09988	13.337	14.8999	9.71436	14.2806	3.60039	14.476	19.1378	2.05046	16.0322	11.6394	2.56066	19.208	0.378708	11.6456	10.5381	4.11587	10.6625	0.597868	7.34358	8.06832	14.3787	4.30511	2.69727	1.24765	14.8964	13.2449	12.5006	2.51607	38.2887	16.1522	5.4269	2.30067	9.61606	18.3134	1.9888
MG(19:0)	390.4/281.2	3.55	C18	LP284	GL	甘油脂类	MG	甘油一酯	-	15151269	C01885		0.294646
MG(20:0)	404.5/295.3	3.8	C18	LP285	GL	甘油脂类	MG	甘油一酯	HMDB0011542	537294	C01885						0.675549		0.41937							0.684609			0.44744		0.652636		0.317916		0.654241							0.349033			0.43524
MG(20:1)	402.5/293.3	3.4	C18	LP286	GL	甘油脂类	MG	甘油一酯	-	134736118	C01885	0.650891	6.87112	0.692916	1.70391	1.58758	0.807019	1.74429	0.85304	1.99242	3.43004		1.94415	2.40357	0.436939	5.46642		1.33111	0.561365	0.388273	1.27959	0.254999	1.21596	0.959867	2.01627	0.55051	0.509807	0.404365	2.29813	1.97182	1.70575		7.71353	3.30053	0.328456	0.523184	3.85061	2.56806	0.404503
MG(20:2)	400.4/291.2	3	C18	LP287	GL	甘油脂类	MG	甘油一酯	HMDB0011544	53480964	C01885	3.8403	42.9617	3.58095	17.4153	12.2354	5.53806	14.4933	3.08909	13.5306	19.868	1.08729	15.5143	10.8064	1.92742	33.4755	0.596397	4.16379	3.59006	0.953966	6.37854	0.565511	4.90716	8.39119	13.8019	2.64837	1.74952	0.834891	13.5564	7.81086	5.92632	1.07047	78.4415	39.6674	2.39585	1.79011	13.8664	15.986	0.903018
MG(20:3)	398.4/289.2	2.65	C18	LP288	GL	甘油脂类	MG	甘油一酯	HMDB0011546	53480966	C01885	3.02599	31.8435	2.21244	8.51919	9.65356	7.0724	9.36392	2.65922	8.79707	11.4661	0.700919	14.4533	6.58348	1.37636	18.7446		4.48587	3.12781	1.99356	7.14932	0.547997	6.35129	4.96858	8.80698	1.61409	2.0302	0.957299	8.4179	3.73247	5.65559	1.14301	24.025	19.5235	2.57208	1.95832	15.9812	17.6285	1.01126
MG(20:4)	396.4/287.2	2.35	C18	LP289	GL	甘油脂类	MG	甘油一酯	HMDB0004666	5282280	C01885	4.02989	91.2217	8.01448	23.3616	17.0927	17.8793	22.5692	7.43046	21.4217	20.5708	2.572	31.9136	14.708	3.37389	39.6544	1.19072	12.9665	12.0535	4.76631	14.7338	1.31982	14.5085	13.1381	22.4177	2.86096	7.82338	2.25275	21.8925	8.99564	15.3687	3.51946	65.7961	35.0889	5.13172	5.03356	44.2801	24.1269	1.85212
MG(20:5)	394.4/285.2	2.05	C18	LP290	GL	甘油脂类	MG	甘油一酯	-	25062612	C01885		6.35104	1.07101	0.70775	0.564971	1.18888	0.968193		0.90573	0.389511		0.949557	0.518328	0.325096	0.733708		1.23064	0.505257		0.229721		0.573937	0.988907	0.89745				0.879249	0.412331	1.6641		0.932754	0.846885	0.464179		0.748196	0.554854
MG(22:0)	432.5/323.3	4.3	C18	LP291	GL	甘油脂类	MG	甘油一酯	HMDB0011551	121658	C01885					0.3322		0.322013		0.258692		0.313443		0.439803
MG(22:1)	430.5/321.3	4	C18	LP292	GL	甘油脂类	MG	甘油一酯	HMDB0011582	53480990	C01885					0.295655											0.319622								0.287782				0.251462						0.409774			0.472948
MG(22:2)	428.5/319.3	3.7	C18	LP293	GL	甘油脂类	MG	甘油一酯	HMDB0011583	53480991	C01885		2.75596	0.361145							0.378112					0.542185									0.412528	0.352248							0.50266	0.330328			0.446764
MG(22:3)	426.5/317.3	3.4	C18	LP294	GL	甘油脂类	MG	甘油一酯	-	138233864	C01885															0.337081																	0.457265	0.274459			0.439965	0.321822
MG(22:4)	424.4/315.2	3.1	C18	LP295	GL	甘油脂类	MG	甘油一酯	HMDB0011584	53480992	C01885	0.841676	7.56819	0.616846	3.85507	5.22466	2.28363	2.93136	1.46998	2.98295	5.08416	0.324493	4.31423	1.75437	0.540304	7.65257		1.32385	1.11846	0.489447	3.35279	0.283795	2.24961	1.18875	3.34988	0.935313	0.558145	0.31587	3.04529	1.62206	2.07826	0.50291	8.63502	4.38554	0.509323	0.734463	6.43969	4.95346	0.336776
MG(22:5)	422.5/313.3	2.8	C18	LP296	GL	甘油脂类	MG	甘油一酯	HMDB0011556	53480971	C01885	2.64402	44.8624	4.43052	19.9676	11.1071	9.39525	10.8881	4.35567	9.52921	12.2019	1.23536	19.0514	6.78092	2.00992	15.0492	0.83689	5.62693	5.97252	1.63403	7.32597	0.875726	4.93389	7.65677	10.8436	1.62028	1.72535	1.29965	11.6193	6.47674	8.08199	1.4626	27.2069	20.2538	3.91629	1.76932	8.04714	12.0147	0.850754
MG(22:6)	420.4/311.2	2.5	C18	LP297	GL	甘油脂类	MG	甘油一酯	HMDB0011557	46896303	C01885	1.79362	51.1508	7.47973	10.5163	2.97927	6.27919	8.73498	1.97078	8.74822	7.1825	0.949538	14.0205	7.16772	2.9151	12.0848		5.6447	2.70002	0.706164	3.67126		3.53956	5.1553	9.37716	0.986425	0.824005	0.807438	9.34282	4.63737	8.4769	0.647683	22.0978	25.039	2.97983	1.06605	4.86341	5.55434	0.275235
SM(d18:1/14:0)	675.5/184.1	3.96	C18	LP298	SP	鞘脂类	SM	鞘磷脂	HMDB0012097	11433862	C00550	2817.32	2868.65	2383.11	2271.45	1793.4	3002.74	2276.98	1412.65	2396.66	2022.43	2154.34	1992.59	3838.12	2552.44	1952.91	1909.43	1766.3	2080.95	1557.16	2105.76	1457.92	1612.63	2146.94	2394.54	1562.72	1539.45	1979.43	2288.05	2502.19	1938.79	1940.73	2188.87	3042.87	1986.63	1375.73	1715.84	1952.47	1424.34
SM(d18:1/16:0)	703.6/184.1	4.26	C18	LP299	SP	鞘脂类	SM	鞘磷脂	HMDB0010169	5283590	C00550	4488.59	4631.45	4765.53	4391.39	4447.5	4587.16	4400.97	3807.07	4552.57	4315.55	4488.07	4469.18	5171.14	4712.89	4402.83	4923.19	4234.83	4364.36	3970.84	3852.43	4094.12	4005.41	4685.93	4245.62	4031.17	4206.54	4033.31	3945.62	4215.36	4367.4	3970.56	4126.12	4479.16	4272.23	4454.1	3823	3889.24	3924.87
SM(d18:1/18:0)	731.6/184.1	4.71	C18	LP300	SP	鞘脂类	SM	鞘磷脂	HMDB0001348	5283588	C00550	2427.37	2512.42	2585.97	2504.96	2069.72	2769.29	2316.84	1472.8	2382.28	2001.57	2492.68	2560.39	3308.19	2279.22	2339.45	2233.75	2073.63	2352.71	2011.7	2031.93	2430.44	1689.59	1856.01	2366.48	1434.59	2439.16	1631.74	2057.85	1980.81	1862.26	1916.37	2179.63	2406.36	1773.19	2142.67	1463.6	2144.76	1634.44
SM(d18:1/18:1)	729.6/184.1	4.37	C18	LP301	SP	鞘脂类	SM	鞘磷脂	HMDB0012101	6443882	C00550	1842.21	1887.8	1921.81	1928.85	1787.2	2061.35	1760.71	1198.55	1911.75	1394.36	1859.48	2301.31	2456.06	1539.25	2027.41	1686.25	1449.26	2050.93	1434.62	1440.21	2052.35	1379.15	1690.43	1890.37	1245.91	1974.09	1285.44	1689.82	1414.43	1594.68	1579.98	1760	2064.47	1323.65	1611.09	1336.81	1497.07	1474.3
SM(d18:1/20:0)	759.6/184.1	5.06	C18	LP302	SP	鞘脂类	SM	鞘磷脂	HMDB0012102	44260124	C00550	2274.7	2310.16	2141.34	2367.19	1875.53	2397.44	2206.39	1086.11	2197.07	1995.28	2075.58	2190.57	3131.66	2385.68	2073.22	2000.76	1644.5	2058.33	1745.44	1684.48	1730.67	1641.12	2001.67	2112.43	1694.25	1854.58	1837.08	1995.23	2190.09	1821.14	1596.26	2050.92	2314.69	1486.62	1823.59	1447.19	1876.24	1517.77
SM(d18:1/20:1)	757.6/184.1	4.79	C18	LP303	SP	鞘脂类	SM	鞘磷脂	HMDB0240610	52931179	C00550	868.733	1094.2	1079.62	1167.49	957.016	1161.83	1024.14	484.689	1046.06	856.655	1077	1315.28	1429.71	961.401	1168.88	968.494	762.367	1114.68	713.226	719.92	1050.94	720.866	937.344	1003.23	811.632	957.674	803.068	895.896	692.768	670.803	804.589	1068.59	1163.79	703.17	917.692	680.118	844.957	906.515
SM(d18:1/22:0)	787.7/184.1	5.41	C18	LP304	SP	鞘脂类	SM	鞘磷脂	HMDB0012103	44260125	C00550	4133.01	3928.59	3847.22	4057.13	3382.73	4076.98	3762.36	2428.31	3876.08	3769.44	3543.53	3728.95	4865.97	4172.13	3681.72	3856.33	3496.95	3721.81	3414.5	3170.57	3091.43	3239.03	3705.12	3813.31	3426.86	3467.71	3630	3316.33	3867.4	3541.18	3026.55	3454.11	3709.23	2844.34	3849.38	2928.96	3204.04	3155.33
SM(d18:1/22:1)	785.7/184.1	5.16	C18	LP305	SP	鞘脂类	SM	鞘磷脂	HMDB0012104	52931203	C00550	2922.58	2913.52	3044.41	3013.93	2542.58	3096.6	2910.15	1819.41	2980.64	2724.02	2696.9	3256.8	3761.08	3012.86	2677.41	2858.24	2260.81	2848.73	2366.28	2367.42	2402.15	2381.72	2856.75	2752.26	2640.28	2716.07	2627.95	2638.37	2482.72	2343.28	2247.48	2495.64	2862.09	2291.77	2612.58	2322.88	2220.94	2377.82
SM(d18:1/24:0)	815.7/184.1	5.76	C18	LP306	SP	鞘脂类	SM	鞘磷脂	HMDB0011697	44260127	C00550	1748.45	1433.38	1763.71	1763.07	1644.69	1935.31	1598.37	915.697	1702.37	4377.6	1766.96	2000.06		1633.44	1373.59	1834.56	1250.41	1700.94	1468.79	1486.69	3356.28	1151.43	1461.16	1654.33		3933.77	1132.59	4013.2		926.056	1029.96	1535.71	1544.68	1410.68	1472.21	3700.28	1385.15	1392.99
SM(d18:1/24:1)	813.7/184.1	5.51	C18	LP307	SP	鞘脂类	SM	鞘磷脂	HMDB0012107	44260126	C00550	5030.89	4663.88	5271.32	4945.44	4730.43	5264.5	4733.49	3703.9	4891.53	4618.1	4986.16	5132.13	5837.26	5272.57	4518.2	5366.34	4246.99	4867.4	4342.21	4175.61	4133.42	4084.15	4806.44	4729.41	3970.98	4499.26	4138.48	4376.76	4476.41	3961.84	3813.64	4373.7	4666.06	4548.27	4688.64	3942.88	4216.31	4068.88
SM(d18:1/26:1)	841.7/184.1	5.91	C18	LP309	SP	鞘脂类	SM	鞘磷脂	HMDB0013461	44260128	C00550	155.571	154.361	230.254	185.928	138.868	295.88	173.327	57.2374	200.256	130.483	244.782	223.53	260.145	164.84	93.8442	259.919	111.645	168.8	161.165	176.382	119.29	119.584	144.253	153.447	67.5481	146.013	76.7073	144.979	134.382	61.9001	97.1193	150.113	151.25	124.709	108.147	95.7692	126.33	108.743
TG(40:0)-FA14:0	712.6/467.4	7.71	C18	LP310	GL	甘油脂类	TG	甘油三酯	HMDB0062996	131770670	C00422	22.282	13.7385	9.20497	9.54794	18.8997	25.2551	37.8567	14.1047	34.8656	13.4584	10.5786	11.8904	26.5975	27.9078	16.1205	12.8669	46.2134	19.986	14.7983	14.248	10.5251	30.2713	17.7484	39.2202	19.6701	13.3014	13.9414	39.1286	25.7453	96.9311	22.4115	424.155	17.4466	30.6913	11.4915	36.7821	36.0782	11.7207
TG(40:0)-FA16:0	712.6/439.4	7.71	C18	LP311	GL	甘油脂类	TG	甘油三酯	HMDB0062996	131770670	C00422	70.5153	18.6667	13.1646	9.80199	26.4224	56.2068	73.5501	28.9884	76.5638	22.0638	14.6109	13.4919	51.1359	54.5849	30.4064	14.3103	176.806	24.8977	13.9523	38.58	16.876	77.6211	18.7672	72.2803	114.498	14.104	22.2958	78.6085	72.9389	401.329	42.2816	662.491	28.5276	99.0619	16.8149	106.531	115.435	15.8599
TG(42:0)-FA14:0	740.7/495.4	8.11	C18	LP312	GL	甘油脂类	TG	甘油三酯	HMDB0042061	11148	C00422	58.7194	31.6565	21.3343	19.8895	64.6769	70.3503	95.298	33.3308	84.5527	30.5264	24.4847	23.1557	71.619	75.1174	49.21	25.3405	193.424	28.1663	24.5044	22.8376	25.7971	86.2669	30.3465	80.5689	60.4647	29.1637	33.1024	92.3584	107.665	428.509	73.6105	708.308	43.6277	66.8268	30.6002	78.359	92.0024	25.1177
TG(42:0)-FA16:0	740.7/467.4	8.11	C18	LP313	GL	甘油脂类	TG	甘油三酯	HMDB0042061	11148	C00422	157.533	28.2603	15.2507	16.417	73.7374	121.444	126.779	53.7228	123.727	37.2167	16.3342	16.8864	128.59	109.553	50.8514	22.1916	326.026	22.4031	18.7436	56.5818	23.5636	150.576	30.6993	116.635	167.508	18.8193	44.3221	134.917	157.771	714.287	92.7487	769.335	56.3219	125.695	43.4044	212.716	214.183	26.1009
TG(42:1)-FA14:0	738.7/493.4	7.81	C18	LP314	GL	甘油脂类	TG	甘油三酯	HMDB0042068	131753215	C00422	26.8264	7.52734	4.4022	5.59822	22.9934	29.6727	29.016	11.7203	27.8033	10.6632		6.55803	33.1575	28.9155	15.7499	5.50781	55.5246	3.70714	4.92349	9.01027	7.17791	37.7088	7.06341	22.9577	32.9067	6.86304	12.5763	26.7543	32.8836	131.224	23.7764	120.717	15.3108	47.7787	9.96081	58.9071	44.5679	4.31308
TG(42:1)-FA16:0	738.7/465.4	7.81	C18	LP315	GL	甘油脂类	TG	甘油三酯	HMDB0042068	131753215	C00422	133.899	21.0652	10.3725	8.56391	39.4148	121.079	96.629	43.0026	87.4042	23.4107	8.63141	13.6172	83.6077	97.9781	39.3952	13.3822	238.012	9.16256	9.00221	55.5825	17.8931	158.092	11.0047	90.0568	206.075	9.33509	36.2181	93.8165	118.609	601.216	45.3435	60.1423	33.8382	244.929	22.5343	231.293	221.757	13.6606
TG(42:1)-FA16:1	738.7/467.4	7.81	C18	LP316	GL	甘油脂类	TG	甘油三酯	HMDB0042068	131753215	C00422	30.2296	7.03577	4.97825	4.60183	16.867	32.1522	27.9331	12.7788	24.9847	6.95368		5.46718	25.5291	25.8723	10.2387	5.26237	53.0151	3.80317	1.72103	12.4116	5.38266	46.4337	6.37205	25.7027	44.741		13.4451	27.2782	31.7797	141.186	17.3899	88.9696	10.4237	74.8267	9.41909	67.2071	50.8612
TG(42:1)-FA18:1	738.7/439.4	7.81	C18	LP317	GL	甘油脂类	TG	甘油三酯	HMDB0042068	131753215	C00422	96.8488	14.4838	7.90466	7.26959	34.8726	82.3438	90.3008	36.305	72.8456	21.2865	7.91111	12.0402	67.9939	83.2843	35.2165	9.39584	186.318	6.02179	6.83965	47.6626	9.43745	114.581	19.0403	83.594	138.376	7.07372	24.2646	83.7368	78.4206	438.514	44.2691	709.514	31.6843	140.584	22.755	185.909	153.353	12.6074
TG(42:2)-FA18:2	736.6/439.4	7.51	C18	LP318	GL	甘油脂类	TG	甘油三酯	HMDB0042278	131753420	C00422	154.936	17.0878	8.13815	8.03728	33.8472	109.151	101.085	28.9823	100.635	24.981	7.43903	11.8373	63.773	100.329	49.2258	9.35819	187.345	7.67461	6.64946	60.8332	12.6027	135.307	13.9115	93.2479	187.271	5.90525	22.1466	112.211	106.021	506.867	38.453	1162.46	47.2707	215.632	13.0488	164.583	149.325	10.8598
TG(44:0)-FA14:0	768.7/523.5	8.51	C18	LP319	GL	甘油脂类	TG	甘油三酯	HMDB0042063	97045147	C00422	220.865	69.0132	47.2595	43.7974	175.704	259.389	236.97	103.676	255.048	73.9423	44.8486	52.7802	246.925	201.045	138.494	54.8131	906.886	56.4153	63.6577	60.3761	68.841	293.099	61.5005	243.574	245.821	72.6495	118.426	256.139	417.967	1658.59	187.429	422.342	122.874	196.341	118.8	324.539	391.712	56.0454
TG(44:0)-FA16:0	768.7/495.4	8.51	C18	LP320	GL	甘油脂类	TG	甘油三酯	HMDB0042063	97045147	C00422	319.523	72.6597	59.7236	43.0402	259.261	301.159	336.939	119.341	329.966	92.0703	53.6788	61.7174	352.407	265.371	159.655	65.3951	1009.62	53.6401	58.9985	98.9391	71.4757	385.077	89.1504	334.521	419.403	67.3248	136.187	349.368	601.82	1930.79	278.071	1308.75	135.753	247.708	115.842	469.327	473.183	49.9098
TG(44:0)-FA18:0	768.7/467.4	8.51	C18	LP321	GL	甘油脂类	TG	甘油三酯	HMDB0042063	97045147	C00422	10.682	3.09008	2.15531	2.48975	8.96109	12.0769	16.2256	7.52279	14.8141	5.79664	3.57579	3.39239	17.8963	11.3378	6.45942	3.73812	29.6978	4.59111	4.3918	9.90496	4.58037	17.3266	5.7903	13.5992	9.05866	4.70132	5.4588	17.4681	12.4218	59.4519	15.4087	105.809	5.84159	8.28501	11.1315	48.001	23.3184	5.54266
TG(44:1)-FA14:0	766.7/521.5	8.21	C18	LP322	GL	甘油脂类	TG	甘油三酯	HMDB0042069	131753216	C00422	137.313	40.8185	18.9755	19.0118	157.548	174.435	173.571	63.7403	179.836	52.1433	19.0599	35.5377	184.017	195.66	80.6279	26.8989	417.22	17.1779	21.1291	38.0613	24.9979	219.455	34.3851	161.312	200.697	23.0465	67.8684	186.919	258.48	962.041	135.012	965.738	86.4021	246.522	66.9486	204.813	265.644	18.5931
TG(44:1)-FA16:0	766.7/493.4	8.21	C18	LP323	GL	甘油脂类	TG	甘油三酯	HMDB0042069	131753216	C00422	369.822	56.6529	30.0848	28.4658	195.96	311.533	262.087	125.705	250.699	90.6991	27.4755	46.0798	326.309	277.047	111.836	46.5601	633.008	23.6735	24.8132	138.232	48.772	421.356	40.2253	264.375	442.675	29.759	106.237	261.253	379.954	1416.81	180.345	350.127	110.618	442.787	105.292	576.744	573.581	42.9347
TG(44:1)-FA16:1	766.7/495.4	8.21	C18	LP324	GL	甘油脂类	TG	甘油三酯	HMDB0042069	131753216	C00422	97.175	29.3454	18.6903	15.9806	110.514	127.703	97.3438	49.8227	107.453	35.1018	19.724	22.4087	124.933	117.229	53.3075	23.264	298.537	14.9848	19.7106	31.6035	25.63	177.856	25.9383	103.021	170.077	20.4172	46.5394	114.201	189.399	630.869	80.4303	242.14	49.216	198.529	45.378	150.968	178.508	15.8586
TG(44:1)-FA18:1	766.7/467.4	8.21	C18	LP325	GL	甘油脂类	TG	甘油三酯	HMDB0042069	131753216	C00422	286.749	48.996	12.2705	20.9929	155.185	223.512	223.178	111.687	207.192	80.4784	17.7139	34.152	272.388	224.074	95.9927	29.2767	403.232	16.2668	17.8395	102.804	24.8097	279.28	41.3538	218.023	266.697	19.9363	73.2279	225.714	236.4	940.817	181.41	1201.81	106.986	239.69	85.5595	498.226	421.276	37.1567
TG(44:2)-FA14:0	764.7/519.4	7.91	C18	LP326	GL	甘油脂类	TG	甘油三酯	HMDB0042279	131753421	C00422	66.0489	19.0776	6.3254	7.72205	81.2586	74.5314	103.229	19.3165	89.8439	22.9603	6.72008	11.6296	74.4647	93.4771	53.0697	10.6753	109.084	6.52626	5.57003	18.0793	6.62757	73.3909	17.081	95.6383	74.2599	7.23425	19.0857	99.7284	89.4161	265.574	52.9085	1385.83	53.5784	111.885	15.0671	64.8831	97.4578	7.41561
TG(44:2)-FA16:0	764.7/491.4	7.91	C18	LP327	GL	甘油脂类	TG	甘油三酯	HMDB0042279	131753421	C00422	372.658	51.5055	21.6971	20.1176	109.55	270.542	182.256		176.004	71.8038		38.8307	207.384	175.427	125.368	22.3527	337.9	18.8238	11.3025	117.984	28.443	301.498	25.5245	181.246	349.936	17.1258	63.0965	188.724	217.516	872.859	113.376	253.514	115.734	400.156	45.7625	385.468	395.55	27.7717
TG(44:2)-FA16:1	764.7/493.4	7.91	C18	LP328	GL	甘油脂类	TG	甘油三酯	HMDB0042279	131753421	C00422	59.0706	15.4159	13.9868	9.34273	41.293	57.5543	53.0079	27.7496	41.4776	23.7476	10.1227	14.3867	40.8	50.3318	20.5693		82.6883	8.7709			12.5804	92.1333	11.5514	46.9779	94.0558		19.0623	44.419	60.8175	206.98	31.4648	58.2303	23.4403	176.997	22.0928	113.037	75.3057	10.5802
TG(44:2)-FA18:1	764.7/465.4	7.91	C18	LP329	GL	甘油脂类	TG	甘油三酯	HMDB0042279	131753421	C00422	129.672	23.7685	9.31683	13.7183	46.6741	83.117	74.3876	48.7124	76.9256	41.842	9.51538	21.373	83.7784	73.7164	42.6996	16.9488	173.055	10.5024	11.2963	80.0791	12.3222	141.188	16.077	82.3985	138.527	10.3758	28.2324	73.7086	81.8403	415.813	50.3748	81.8516	38.3457	189.854	29.3688	262.191	173.482	26.7344
TG(44:2)-FA18:2	764.7/467.4	7.91	C18	LP330	GL	甘油脂类	TG	甘油三酯	HMDB0042279	131753421	C00422	352.356	42.4318	12.3027	23.4993	148.153	248.887	220.385	71.2774	194.345	84.0716	13.0864	31.8688	229.387	215.706	140.679	21.0592	315.065	18.4813	11.531	117.276	18.197	271.264	32.8039	221.515	272.007	16.9091	48.684	225.998	220.736	867.951	113.853	1779.57	146.717	330.196	44.5809	342.671	359.737	34.6422
TG(44:3)-FA18:2	762.7/465.4	7.61	C18	LP331	GL	甘油脂类	TG	甘油三酯	HMDB0047886	131758727	C00422	206.329	34.4846	9.63212	13.6417	42.219	81.9658	68.121	32.7988	70.3925	36.9233	13.4828	16.0005	60.5171	87.4703	96.6478	13.4861	145.737	19.448	7.77088	68.4077	11.7323	103.281	13.0574	71.0091	161.512	11.3002	19.0013	66.5646	103.276	361.951	33.6276	114.713	46.6587	195.562	15.3845	160.817	131.034	20.514
TG(45:0)-FA14:0	782.7/537.5	8.71	C18	LP332	GL	甘油脂类	TG	甘油三酯	HMDB0030337	4290702	C00422	42.1365	40.2511	38.3698	33.0126	42.1784	42.7265	50.5014	42.025	59.7544	50.9799	33.6633	44.0221	48.1741	38.2725	48.343	39.9611	75.2409	36.2985	50.3829	31.845	41.4684	84.1075	37.3127	47.8512	44.6688	57.8332	37.2238	50.0509	58.1791	106.479	55.8304	55.843	41.7431	40.2291	41.2823	50.049	44.3505	39.8967
TG(45:0)-FA16:0	782.7/509.5	8.71	C18	LP333	GL	甘油脂类	TG	甘油三酯	HMDB0030337	4290702	C00422	64.3491	56.8067	66.0336	42.9005	53.7919	57.263	68.3573	49.0655	85.8318	62.8551	57.3967	52.0237	76.6997	57.9675	54.097	47.788	132.464	47.4807	62.4863	42.1623	48.7503	109.753	45.6855	70.1547	61.6631	69.1668	50.3106	76.2562	97.0788	201.747	83.7557	91.657	53.6502	72.5072	50.1835	80.721	65.2955	48.5499
TG(45:1)-FA16:0	780.7/507.4	8.41	C18	LP334	GL	甘油脂类	TG	甘油三酯	HMDB0042099	131753245	C00422	20.3074	11.2579	13.1514	8.80992	17.264	26.8596	23.0474	13.7122	25.1228	12.0915	13.0425	11.4028	22.9544	18.9241	12.0755	7.87856	48.5833	6.60088	8.49337	11.0182	9.33406	50.8404	9.50846	21.0341	28.9382	10.2768	10.1653	23.4532	34.3053	92.6557	22.4226	31.4457	10.9408	37.6016	10.7153	38.1558	32.2822	6.95966
TG(45:1)-FA18:1	780.7/481.4	8.41	C18	LP335	GL	甘油脂类	TG	甘油三酯	HMDB0042099	131753245	C00422	12.8956	7.31085	5.30193	5.1742	15.0992	20.0274	15.9421	6.53295	16.3132	8.04506	5.31127	7.33429	20.259	13.5097	6.99891	3.31835	27.2771	3.23044	4.02006	5.18951	4.47141	25.9704	6.64898	16.3845	16.708	4.3047	4.83603	15.9149	23.399	61.1378	18.5794	61.1188	10.049	16.1753	6.55975	30.6043	22.7271	3.14064
TG(46:0)-FA14:0	796.7/551.5	8.94	C18	LP336	GL	甘油脂类	TG	甘油三酯	HMDB0010411	545606	C00422	884.56	187.814	129.722	84.5284	483.084	697.986	774.842	338.368	765.646	220.514	109.15	109.751	764.025	457.263	411.41	125.455	2765.09	123.92	129.508	231.439	197.797	891.045	135.233	750.255	1015.2	140.153	391.51	789.119	1579.77	3992.86	573.758	660.243	330.433	635.906	382.476	1031.59	1382.45	107.235
TG(46:0)-FA16:0	796.7/523.5	8.94	C18	LP337	GL	甘油脂类	TG	甘油三酯	HMDB0010411	545606	C00422	1869.55	378.026	262.696	185.366	1072.61	1486.89	1544.35	761.513	1514.61	495.677	227.028	231.653	1549.89	973.211	881.71	291.205	4791.35	251.569	281.04	466.451	419.844	1800.82	297.73	1572.57	2090.03	326.843	814.189	1589.7	2944.76	6713.94	1284.79	1505.25	737.852	1288.37	838.454	2057.27	2666.58	245.401
TG(46:0)-FA18:0	796.7/495.4	8.94	C18	LP338	GL	甘油脂类	TG	甘油三酯	HMDB0010411	545606	C00422	50.7009	11.2214	9.38254	7.58544	43.5057	54.7781	58.3254	25.0154	59.4072	22.1337	10.118	9.78904	64.3772	39.4374	25.8758	8.61559	139.02	10.1657	13.113	16.7481	9.55878	59.3721	17.4124	54.1797	29.7207	10.6995	20.721	57.6519	63.5839	252.773	52.7636	326.385	22.5416	31.4821	26.5751	109.673	88.2583	11.1806
TG(46:1)-FA14:0	794.7/549.5	8.61	C18	LP339	GL	甘油脂类	TG	甘油三酯	HMDB0010412	53480480	C00422	1062.03	277.828	103.273	79.7776	874.211	1274.58	912.235	492.388	809.917	319.495	82.2656	152.727	1092.56	828.174	584.517	153.646	2658.49	105.166	117.384	245.932	179.098	1194.48	144.539	853.839	1453.15	109.637	496.273	936.624	1666.88	4996.13	701.909	1190.02	580.156	1294.79	501.615	1395.34	1860.33	91.3949
TG(46:1)-FA16:0	794.7/521.4	8.61	C18	LP340	GL	甘油脂类	TG	甘油三酯	HMDB0010412	53480480	C00422	1144.45	285.711	157.335	97.4555	1026.46	1315.41	1102.17	562.831	996.193	396.148	125.256	165.699	1201.64	1107.03	458.77	194.719	2743.91	118.802	131.05	346.453	229.789	1411.02	196.191	1032.83	1978.53	130.241	513.381	1079.78	2024.92	5116.47	879.257	2593.01	528.665	1579.71	497.946	1745.59	1935.13	132.742
TG(46:1)-FA16:1	794.7/523.5	8.61	C18	LP341	GL	甘油脂类	TG	甘油三酯	HMDB0010412	53480480	C00422	536.294	145.752	93.3249	52.7922	431.144	702.519	493.43	280.904	505.484	149.915	65.2077	81.5992	517.012	374.479	231.633	99.8839	1634.92	63.3546	78.3294	167.004	130.831	760.621	77.8888	467.334	939.692	83.8647	274.156	478.684	999.138	3201.49	333.363	282.566	231.717	891.142	270.532	739.634	1028.65	58.6201
TG(46:1)-FA18:0	794.7/493.4	8.61	C18	LP342	GL	甘油脂类	TG	甘油三酯	HMDB0010412	53480480	C00422	23.5812	4.76267	2.61531	4.08076	13.3778	26.3161	21.4749	13.2918	20.3217	13.2114	3.52574	7.96551	32.7485	16.1369	10.2595	4.71361	57.6754	3.16623	3.99165	20.0854	4.50546	42.6413	7.35267	21.2667	18.0583	3.71611	8.46351	22.8789	23.9128	109.451	20.2861	46.1611	7.8581	29.0673	16.4874	113.072	55.1088	7.45617
TG(46:1)-FA18:1	794.7/495.4	8.61	C18	LP343	GL	甘油脂类	TG	甘油三酯	HMDB0010412	53480480	C00422	903.999	247.045	57.1209	86.1664	906.673	879.428	808.054	369.834	779.18	379.628	70.1984	129.044	1046.7	861.081	492.453	134.781	1646.39	82.2166	115.416	246.176	105.953	913.771	161.014	731.56	1134.43	87.6611	280.682	807.609	1305.44	3447.43	757.025	3055.53	519.28	655.906	391.356	1196.07	1413.15	99.9393
TG(46:2)-FA14:0	792.7/547.5	8.21	C18	LP344	GL	甘油脂类	TG	甘油三酯	HMDB0010419	53480484	C00422	745.674	204.609	37.0128	55.7918	628.833	699.116	490.742	229.222	562.069	246.527	41.7726	103.66	601.08	513.14	585.589	71.1476	1265.35	66.0193	62.6598	148.214	63.9604	633.123	108.881	569.131	835.168	53.2415	191.362	544.01	934.137	3002.82	386.464	1466.7	585.192	907.567	231.521	588.902	1003.6	39.6718
TG(46:2)-FA16:0	792.7/519.4	8.21	C18	LP345	GL	甘油脂类	TG	甘油三酯	HMDB0010419	53480484	C00422	787.548	201.278	102.112	92.6232	783.619	714.909	693.97	254.976	675.916	306.445	90.178	115.119	654.899	726.263	402.245	128.532	1074.69	81.3147	75.2646	248.805	97.2184	832.146	128.212	698.658	1271.76	78.8136	202.784	708.375	1158.29	2514.63	488.559	3646.2	456.788	1015.06	205.883	832.982	915.358	75.0557
TG(46:2)-FA16:1	792.7/521.4	8.21	C18	LP346	GL	甘油脂类	TG	甘油三酯	HMDB0010419	53480484	C00422	256.835	123.678	47.2923	39.1344	390.217	410.769	294.808	179.339	290.029	143.473	45.3951	68.7248	322.735	306.323	121.349	79.4815	573.978	40.0189	42.612	115.647	59.26	498.789	55.7381	297.092	638.688	49.7756	162.51	286.589	516.983	1437.37	187.823	493.666	166.892	1150.17	150.571	471.659	533.623	36.2835
TG(46:2)-FA18:1	792.7/493.4	8.21	C18	LP347	GL	甘油脂类	TG	甘油三酯	HMDB0010419	53480484	C00422	356.304	131.047	43.6794	52.0813	360.991	380.594	319.722	189.631	324.25	227.692	45.0508	94.4183	444.88	301.519	166.867	72.5275	533.728	37.0488	43.3444	203.826	48.6191	502.76	71.3112	348.424	553.267	58.9053	112.706	314.65	404.403	1398.53	265.578	689.325	189.801	608.101	185.67	959.017	641.102	87.9212
TG(46:2)-FA18:2	792.7/495.4	8.21	C18	LP348	GL	甘油脂类	TG	甘油三酯	HMDB0010419	53480484	C00422	1041.95	248.504	58.2821	105.665	925.3	794.265	810.826	264.204	794.951	383.799	71.9792	126.91	802.927	753.429	665.201	109.928	1361.44	90.4639	78.9734	236.222	73.578	780.76	154.927	792.183	1141.24	57.9603	202.662	752.818	1182.05	3010.88	531.58	4430.67	746.379	836.322	233.05	751.654	1144.24	74.6514
TG(46:3)-FA14:0	790.7/545.5	7.91	C18	LP349	GL	甘油脂类	TG	甘油三酯	HMDB0042077	131753223	C00422	101.794	20.5475	4.84892	7.31533	62.1666	81.5706	54.0127	18.9505	56.0515	23.3108		16.4635	61.2369	49.0916	42.2671	10.7137	116.999	9.49463	11.0042	17.295	5.15361	67.91	9.97088	46.5281	95.4873	5.17152	17.3759	60.5741	87.7429	298.252	39.5407	109.116	51.2646	151.455	15.9623	60.5491	90.0479	4.29034
TG(46:3)-FA16:0	790.7/517.4	7.91	C18	LP350	GL	甘油脂类	TG	甘油三酯	HMDB0042077	131753223	C00422	309.367	77.1418	59.4775	32.5064	173.051	246.305	160.569	68.0779	141.273	93.0953	43.8402	35.7665	144.405	131.468	145.988	44.81	251.809	37.7251	22.7377	97.9957	31.2281	265.133	27.1641	146.136	427.936	40.3435	46.1528	156.75	324.771	571.947	94.1323	316.782	103.274	388.412	38.8759	207.947	253.504	16.5481
TG(46:3)-FA16:1	790.7/519.4	7.91	C18	LP351	GL	甘油脂类	TG	甘油三酯	HMDB0042077	131753223	C00422	142.645	58.0166	20.8029	20.6449	193.107	156.646	129.245	53.4228	126.856	80.6597	16.9727	35.2401	135.828	159.177	87.3394	31.7966	166.876	15.9382	14.902	53.7949	16.5045	173.18	27.6271	124.543	248.202	18.4461	41.7965	130.74	192.267	427.851	70.2519	741.726	111.213	399.672	42.598	163.42	199.141	12.0322
TG(46:3)-FA18:1	790.7/491.4	7.91	C18	LP352	GL	甘油脂类	TG	甘油三酯	HMDB0042077	131753223	C00422	252.883	62.1036	13.3842	34.2909	109.714	142.218	138.708	78.6831	137.128	116.541		50.879	174.208	124.289	94.1451		242.266		16.1605	155.429	16.9236	223.529		138.966	226.061		39.9726	140.534	150.301	608.009	89.085	283.498	111.735	286.345	45.6571	455.288	351.461	57.8041
TG(46:3)-FA18:2	790.7/493.4	7.91	C18	LP353	GL	甘油脂类	TG	甘油三酯	HMDB0042077	131753223	C00422	458.904	126.838	47.3084	57.4212	335.525	326.946	287.614	123.427	259.551	205.336	37.812	91.7688	321.956	246.754	215.759	49.2621	439.14	38.9794	33.3226	186.755	28.4535	380.402	60.5309	268.983	478.389	40.2305	77.7088	290.512	355.429	1027.54	183.21	1126.77	282.365	669.574	91.7456	553.942	535.185	65.3831
TG(46:3)-FA18:3	790.7/495.4	7.91	C18	LP354	GL	甘油脂类	TG	甘油三酯	HMDB0042077	131753223	C00422	96.9432	15.902	3.57307	5.97032	56.456	74.824	57.5332	20.805	58.1434	28.2744	4.99813	7.89537	68.6726	52.3333	47.2604	4.87468	128.284	8.15478	14.5753	22.672	4.27641	53.1132	11.9062	51.1363	67.7244	5.66112	10.748	59.1345	110.68	288.258	55.5178	265.542	40.5395	77.1286	12.3397	43.8326	109.412	5.23542
TG(46:4)-FA18:2	788.7/491.4	7.61	C18	LP355	GL	甘油脂类	TG	甘油三酯	HMDB0042085	131753231	C00422	304.011	67.2931	16.1505	43.8258	113.079	143.014	127.644	59.8694	131.68	105.469	20.0243	47.2265	130.013	92.1646	133.975	21.1624	212.196	18.8591	15.3886	159.615		190.947	30.0151	125.493		15.9674	26.0454	138.248	111.862	492.339	60.8964	436.677	153.89	328.289	30.2243	260.863	282.99	48.8866
TG(47:0)-FA14:0	810.7/565.5	9.11	C18	LP356	GL	甘油脂类	TG	甘油三酯	HMDB0042094	131753240	C00422	14.506	14.6065	17.5053	10.82	14.5469	11.6633	17.6636	14.9286	20.821	16.5626	15.1486	16.5016	22.6206	18.8076	16.3095	15.0368	36.1871	14.6249	16.3377	13.3433	20.2232	25.8741	12.3517	17.306	17.8872	19.5062	13.5819	17.5093	20.8696	42.4327	24.4523	21.1716	12.0593	14.597	14.459	19.7059	16.0733	12.0949
TG(47:0)-FA16:0	810.7/537.4	9.11	C18	LP357	GL	甘油脂类	TG	甘油三酯	HMDB0042094	131753240	C00422	99.4737	82.7235	95.1013	53.4906	84.6347	88.8909	113.9	76.1953	118.756	75.933	76.0122	72.982	108.928	87.4253	85.6089	75.0391	263.18	70.088	85.6081	69.7641	110.777	137.06	76.248	106.944	119.575	91.8741	81.1445	107.848	144.368	279.652	143.318	88.9431	79.8397	100.136	84.8353	122.455	91.4669	66.362
TG(47:0)-FA17:0	810.7/523.5	9.11	C18	LP358	GL	甘油脂类	TG	甘油三酯	HMDB0042094	131753240	C00422	16.3024	14.9823	21.8858	13.5063	16.9338	17.8268	22.6582	19.8907	26.3983	20.6576	18.0068	17.9343	24.1962	19.0473	20.6835	16.969	38.253	16.191	24.016	16.7898	22.921	35.0333	14.8746	20.6106	17.4453	25.8081	16.6514	21.0905	24.4159	47.7727	33.5125	19.7854	14.0186	21.4837	21.0563	22.959	17.9495	15.1809
TG(47:1)-FA14:0	808.7/563.5	8.71	C18	LP359	GL	甘油脂类	TG	甘油三酯	HMDB0042100	131753246	C00422	43.4736	27.193	12.4201	13.0149	46.0529	64.7679	58.1489	31.5388	55.4409	29.7584	14.6867	21.6604	74.0088	44.3471	33.2956	15.2634	126.182	13.2538	16.9077	18.9834	20.2021	77.5248	18.6291	51.6562	64.9734	20.0734	27.2514	53.559	82.3801	232.95	66.0428	57.988	41.367	49.3349	32.7028	60.4054	68.872	12.4943
TG(47:1)-FA16:0	808.7/535.4	8.71	C18	LP360	GL	甘油脂类	TG	甘油三酯	HMDB0042100	131753246	C00422	67.0198	46.0817	60.7135	25.5286	58.8792	92.3145	80.6824	47.7756	77.2898	34.7798	53.6585	37.7602	93.2804	72.035	39.8765	28.2789	215.402	21.0563	27.4512	37.8434	36.0542	119.247	27.9248	77.0953	97.2372	36.1572	45.5936	83.1717	141.515	368.66	87.2737	56.6908	47.1004	114.377	49.9072	109.546	93.6967	20.9976
TG(47:1)-FA16:1	808.7/537.4	8.71	C18	LP361	GL	甘油脂类	TG	甘油三酯	HMDB0042100	131753246	C00422	30.3534	25.8183	24.3704	20.8062	35.922	43.3677	42.5021	28.4707	44.6243	20.936	22.8304	28.1626	43.6912	30.1786	24.0828	23.149	75.0935	16.4542	23.3812	20.5771	26.9801	89.4922	22.1618	42.1098	56.3919	28.3397	27.9562	42.0907	59.3401	135.369	46.5629	30.1286	27.7992	51.5552	27.1436	41.1536	40.5294	18.0014
TG(47:1)-FA17:0	808.7/521.4	8.71	C18	LP362	GL	甘油脂类	TG	甘油三酯	HMDB0042100	131753246	C00422	7.28805	5.27975	6.46103	6.2392	12.7718	11.5751	14.2153	7.53503	11.5365	6.16067	5.07253	6.67787	17.2401	14.8097	5.14843	3.63492	17.9728	3.46069	5.36996	5.07555	5.71571	23.8488	5.62751	12.9633	9.29342	5.14678	6.09883	12.174	14.8497	33.5664	13.2084	27.9331	5.6211	10.0382	7.17504	12.5379	9.57833	5.18933
TG(47:1)-FA18:1	808.7/509.4	8.71	C18	LP363	GL	甘油脂类	TG	甘油三酯	HMDB0042100	131753246	C00422	44.305	37.7677	35.6601	15.9132	43.2488	59.6345	58.1351	31.6504	57.715	31.525	31.4138	27.1861	86.2523	52.0412	29.469	15.5298	124.08	14.7175	15.3262	23.757	17.6944	68.6701	23.4479	59.738	54.846	19.2554	26.8106	62.5013	95.513	225.807	76.8132	90.7408	51.5905	60.5977	35.2376	68.652	57.9666	10.7074
TG(47:2)-FA14:0	806.7/561.5	8.41	C18	LP364	GL	甘油脂类	TG	甘油三酯	HMDB0042106	131753252	C00422	55.0285	25.1488	7.95709	11.7663	45.1044	59.5457	49.7217	17.9872	40.5285	28.7619	7.96725	17.9731	60.9068	33.5243	40.3908	6.88354	98.0159	10.5458	9.77473	15.8482	9.05921	54.4128	15.0569	38.9626	61.4889	9.49027	13.4623	49.4018	71.306	225.389	48.1503	93.8471	60.1735	59.6229	19.5667	45.4508	66.2036	7.42053
TG(47:2)-FA16:1	806.7/535.4	8.41	C18	LP365	GL	甘油脂类	TG	甘油三酯	HMDB0042106	131753252	C00422	39.073	26.5242	27.1801	21.8255	37.7951	46.5233	45.7404	34.3628	44.1678	31.6777	26.8168	30.6357	44.2048	33.9588	26.1107	20.1095	68.1854	16.5335	21.3866	17.9219	24.6482	113.013	17.1043	41.1144	66.9595	27.0281	25.6483	43.37	62.9634	138.75	36.2847	33.5754	28.282	96.0025	30.559	45.5298	48.8386	18.6048
TG(47:2)-FA18:1	806.7/507.4	8.41	C18	LP366	GL	甘油脂类	TG	甘油三酯	HMDB0042106	131753252	C00422	26.0058	17.3216	12.1544	7.1095	27.2563	35.476	29.6093	14.5	24.5746	17.0937	13.4814	17.7266	35.1851	27.0638	12.3298	7.4839	44.703	6.69692	8.51622	11.1821	7.02252	42.231	8.46364	25.8168	38.0183	9.98588	10.2911	32.1136	40.0668	98.1635	31.7961	45.8338	19.5629	43.218	15.8151	52.3582	40.7672	7.54035
TG(47:2)-FA18:2	806.7/509.4	8.41	C18	LP367	GL	甘油脂类	TG	甘油三酯	HMDB0042106	131753252	C00422	80.444	51.0781	35.7496	22.6537	59.2485	74.9832	67.4542	22.8847	65.1294	45.0569	40.5281	21.2559	84.8635	51.6966	50.3213	9.37701	145.118	18.118	12.0818	20.1865	12.1396	67.2152	23.826	69.7556	77.2081	13.5816	13.7028	68.2806	112.833	304.89	65.1173	185.881	99.4787	93.0233	21.018	57.9502	79.0444	6.2825
TG(48:0)-FA14:0	824.7/579.5	9.31	C18	LP368	GL	甘油脂类	TG	甘油三酯	HMDB0005356	11147	C00422	536.012	193.626	54.1945	61.9334	418.638	564.577	399.623	266.69	392.048	225.046	56.6067	87.2679	518.503	346.759	290.432	83.2824	1059.4	81.9377	92.5422	146.807	96.062	504.561	84.0106	387.185	571.557	97.7914	171.855	445.393	792.156	1866.9	323.716	427.244	336.363	372.269	274.032	577.161	826.056	59.0834
TG(48:0)-FA16:0	824.7/551.4	9.31	C18	LP369	GL	甘油脂类	TG	甘油三酯	HMDB0005356	11147	C00422	7589.07	2850.09	2002.79	1512.13	3750.71	4859.77	5422.91	3856.23	5188.86	2963.8	1899.35	1176.12	5233.44	3596.02	3519.75	1789.28	10238.7	2105.04	1813.63	3160.62	2353.59	5918.89	1721.29	4997.38	7973.93	2068.81	3325.37	5015.48	7918.62	11221.9	4935.58	3482.97	3287.3	3915.34	4255.21	5917.24	6837.86	1821.29
TG(48:0)-FA18:0	824.7/523.5	9.31	C18	LP370	GL	甘油脂类	TG	甘油三酯	HMDB0005356	11147	C00422	445.766	111.715	70.677	55.8061	252.857	507.67	413.509	205.173	417.955	154.92	54.6183	86.8784	510.994	270.29	296.273	57.0165	1213.98	69.6628	76.1254	130.162	100.084	448.801	91.1434	415.156	230.693	67.9488	189.577	388.546	554.257	1722.39	368.422	488.113	202.288	235.955	242.998	683.634	773.321	63.9219
TG(48:1)-FA14:0	822.7/577.5	9.01	C18	LP371	GL	甘油脂类	TG	甘油三酯	HMDB0005359	9543986	C00422	4491.33	1768.69	594.241	686.413	3410.5	4110.39	3476	2699.59	3288.57	2208.17	570.529	928.525	4000.57	3244.76	2781.07	811.932	6768.95	886.696	945.79	1553.98	976.997	4168.92	861.845	3315.69	4949.84	1010.17	1861.55	3406.54	5615.48	10444.4	2891.28	3322.52	2700.11	3071.29	2765.95	4320.46	5389	598.412
TG(48:1)-FA16:0	822.7/549.4	9.01	C18	LP372	GL	甘油脂类	TG	甘油三酯	HMDB0005359	9543986	C00422	6468.98	3034.49	1792.66	1179.51	5196.42	6262.12	5329.16	4316.52	5007.1	3417	1374.06	1494.54	5458.28	4579.13	3715.44	1849.41	9746.51	1636.89	1659.12	2853.01	2086.09	6363.94	1502.12	4969.37	8633.82	2006.57	3384.29	5133.52	8231.06	13846.2	4465.65	4014.88	3780.95	5705.79	4416.97	6316.1	7557.11	1221.99
TG(48:1)-FA16:1	822.7/551.4	9.01	C18	LP373	GL	甘油脂类	TG	甘油三酯	HMDB0005359	9543986	C00422	2072.5	838.28	612.901	269.481	1503.72	2302.27	1788.6	1335.31	1710.75	791.197	432.939	261.711	1702.06	1075.67	765.339	607.259	4448.52	408.846	435.278	1031.07	641.796	2560.86	347.313	1705.6	3540.03	543.737	1024.91	1819	3385.14	7206.58	1249.67	627.775	865.974	2546.56	1208.25	2357.46	2898.39	275.892
TG(48:1)-FA18:0	822.7/521.4	9.01	C18	LP374	GL	甘油脂类	TG	甘油三酯	HMDB0005359	9543986	C00422	111.438	43.5907	15.7786	16.2439	120.445	177.174	127.572	72.1373	133.085	56.8258	18.1197	38.3465	190.574	117.619	69.8447	20.3829	295.511	14.8766	16.4927	57.4947	25.5	186.502	34.3922	130.787	95.6591	20.0667	57.7672	135.332	174.511	606.138	107.594	453.151	59.8009	155.218	70.3532	343.226	241.478	22.32
TG(48:1)-FA18:1	822.7/523.5	9.01	C18	LP375	GL	甘油脂类	TG	甘油三酯	HMDB0005359	9543986	C00422	5012.31	2345.28	671.886	861.405	4039.28	4788.36	4062.91	3045.76	3930.42	2731.77	696.56	1132.33	4580.58	3552.54	3317.01	1078.45	7621.74	1085	1253.31	1935.93	1103.79	4771.05	1104.08	3891.38	6089.84	1266.77	2206.01	3904.1	6322.7	11217.1	3436.8	4045.38	3336.82	3424.82	3136.44	4810.65	6183.23	835.211
TG(48:2)-FA14:0	820.7/575.5	8.69	C18	LP376	GL	甘油脂类	TG	甘油三酯	HMDB0005376	9543987	C00422	5570.96	2199.26	578.694	965.181	4113.95	4748.92	3826.81	2472.4	3738.14	2699.02	674.492	1060	4100.4	3551.97	3654.85	905.818	7079.6	1089.28	940.794	1613.6	796.687	4253.03	988.278	3508.8	6016.78	1005.17	1649.1	3798.19	6180.15	10912.8	3010.76	4960.86	3765.44	4257.9	2504.23	4044.87	5869.19	593.926
TG(48:2)-FA16:0	820.7/547.4	8.69	C18	LP377	GL	甘油脂类	TG	甘油三酯	HMDB0005376	9543987	C00422	6042.41	2269.36	854.898	1053.92	4468.43	5166.41	4114.21	2621.92	3990.59	2649.09	848.172	1191.96	4536.59	3646.56	3934.07	1097.98	7558.08	1265.59	1023.7	1902.07	1020.47	4803.05	1073	4037.79	6825.98	1056.69	1988.37	3890.93	6529.62	11753.8	3383.09	4993.07	3935.87	5335.17	2666.9	4291.1	6293.52	628.699
TG(48:2)-FA16:1	820.7/549.4	8.69	C18	LP378	GL	甘油脂类	TG	甘油三酯	HMDB0005376	9543987	C00422	2292.03	1211.37	583.497	351.72	2414.28	3250.89	2199.26	1787.67	2171.89	1258.87	415.873	593.742	2302.58	1950.53	1005.53	824.966	4269.66	457.474	527.572	1112.08	703.983	3063.79	447.809	2120.08	4487.28	690.726	1348.26	2136.21	3818.07	7218.7	1401.6	1184.62	1264.72	4612.03	1710.64	3055.46	3760.37	344.586
TG(48:2)-FA18:0	820.7/519.4	8.69	C18	LP379	GL	甘油脂类	TG	甘油三酯	HMDB0005376	9543987	C00422	68.6581	21.5458	7.08951	13.2857	60.3117	74.1526	66.4566	25.7005	60.1327	32.9954	11.3956	18.6711	76.2682	68.392	42.8598	12.9248	106.088	8.67082	5.87879	31.0807	10.8198	75.4445	16.1419	70.1126	53.8242	10.0427	16.2358	64.4673	62.7583	219.372	52.878	592.86	34.7837	72.9169	24.1241	139.163	81.2939	12.6099
TG(48:2)-FA18:1	820.7/521.4	8.69	C18	LP380	GL	甘油脂类	TG	甘油三酯	HMDB0005376	9543987	C00422	2446.91	1240.47	259.302	449.554	2924.99	2835.28	2330.51	1561.51	2359.16	1786.6	314.538	786.996	2958.9	2332.37	1344.93	673.586	3711.35	400.057	552.405	993.084	440.182	2925.55	576.679	2222.01	3862.74	573.83	1085.6	2244.58	3573.03	6346.03	1777.98	4621.16	1581.01	3215.71	1764.46	3432.66	3763.17	439.866
TG(48:2)-FA18:2	820.7/523.5	8.69	C18	LP381	GL	甘油脂类	TG	甘油三酯	HMDB0005376	9543987	C00422	5817.1	2040.47	485.659	988.618	3857.92	4160.05	3637.38	2161.11	3552.35	2689.9	628.579	1017.15	3883.5	3135.5	3975.74	843.847	6669.77	1201.92	955.519	1568.62	709.987	3807.35	1031.8	3484.98	5672.77	924.974	1386.48	3393.8	5406.63	10191.1	3016.36	5238.66	4015.04	3318.94	2243.6	3313.44	5170.15	494.049
TG(48:3)-FA14:0	818.7/573.5	8.37	C18	LP382	GL	甘油脂类	TG	甘油三酯	HMDB0005432	9543989	C00422	2092.17	917.884	141.948	243.213	1634.02	1782.91	1287.48	729.906	1142.4	891.458	165.522	370.346	1293.01	1258.56	1114.08	273.251	2348.93	304.634	276.022	483.267	178.897	1549.74	327.987	1179.55	2356.42	257.916	451.74	1231.95	2191.69	5054.33	778.53	1681.87	1495.38	2697.86	756.445	1223.58	2363.84	122.124
TG(48:3)-FA16:0	818.7/545.4	8.37	C18	LP383	GL	甘油脂类	TG	甘油三酯	HMDB0005432	9543989	C00422	1315.52	328.181	159.937	123.21	821.267	1051.39	757.762	333.388	687.644	396.651	138.817	245.793	758.313	568.811	529.315	154.944	1541.26	162.923	186.93	364.58	148.166	925.729	145.141	728.58	1551.75	123.645	285.471	712.632	1415.83	3286.6	599.133	610.737	630.369	1610.24	276.159	835.348	1358.2	77.9475
TG(48:3)-FA16:1	818.7/547.4	8.37	C18	LP384	GL	甘油脂类	TG	甘油三酯	HMDB0005432	9543989	C00422	1764.18	908.928	209.937	269.901	1800.95	1964.19	1303.13	805.385	1218.82	902.416	184.608	413.911	1259.82	1213.86	943.164	376.439	2200.37	267.797	265.02	558.084	217.075	1605.54	323.914	1167.02	2564	291.601	571.688	1292.84	2133.73	4792.14	732.769	1511.98	1409.98	3360.16	707.889	1432.51	2260.82	128.622
TG(48:3)-FA18:1	818.7/519.4	8.37	C18	LP385	GL	甘油脂类	TG	甘油三酯	HMDB0005432	9543989	C00422	1406.94	651.784	94.3455	315.991	1558.65	1197.56	1228.69	477.195	1095.19	1043.65	142.702	396.829	1193.96	1238.07	962.534	272.454	1314.23	193.389	199.657	409.352	114.143	1101.63	301.101	1134.48	1584.11	233.465	284.625	1209.8	1434.15	2932.67	644.055	5996.44	1078.63	1418.63	475.663	1349.89	1675	196.405
TG(48:3)-FA18:2	818.7/521.4	8.37	C18	LP386	GL	甘油脂类	TG	甘油三酯	HMDB0005432	9543989	C00422	3137.29	1458.14	240.542	618.986	3021.77	2923.08	2390.46	1138.8	2125.54	1852.26	320.005	844.471	2518.25	2156.79	1889.89	585.563	3458.19	463.597	458.968	877.888	284.111	2448.24	661.393	2205.96	3697.29	476.177	790.155	2341.45	3481.63	6778.17	1499.86	6478.73	2563.15	4010.46	1184.01	2493.92	3511.73	296.025
TG(48:3)-FA18:3	818.7/523.5	8.37	C18	LP387	GL	甘油脂类	TG	甘油三酯	HMDB0005432	9543989	C00422	806.636	139.901	31.6312	50.7623	293.346	543.052	381.674	211.078	346.154	185.986	41.0104	74.2329	409.137	289.887	373.823	34.2378	959.807	94.7033	158.542	139.734	43.2662	383.853	81.249	364.815	500.745	74.7122	110.28	352.656	687.001	2051.57	380.027	349.578	327.529	416.161	132.718	300.965	865.933	36.2245
TG(48:4)-FA14:0	816.7/571.5	7.96	C18	LP388	GL	甘油脂类	TG	甘油三酯	HMDB0042080	131753226	C00422	271.151	90.3639	16.967	23.3683	146.369	231.763	131.998	66.8241	137.17	109.272	17.4549	37.0371	144.419	135.13	148.384	23.7877	271.849	35.6384	42.8096	50.443	14.0091	152.978	34.9435	130.724	203.966	26.2161	39.5484	138.127	270.953	628.522	95.6012	229.325	171.596	355.828	49.5487	95.1621	242.796	12.8464
TG(48:4)-FA16:0	816.7/543.4	7.96	C18	LP389	GL	甘油脂类	TG	甘油三酯	HMDB0042080	131753226	C00422	264.947	33.7427	43.2012	17.0067	64.5861	169.662	98.2725	52.5799	98.6358	41.6229	40.0364	20.7486	58.6384	93.9493	58.1858	40.088	191.512	27.236	21.959	104.601	26.4911	215.959	20.5131	95.8665	367.257	20.963	30.8974	95.2063	189.285	405.811	78.811	74.4554	54.2503	228.838	20.5016	143.534	125.89	17.1183
TG(48:4)-FA16:1	816.7/545.4	7.96	C18	LP390	GL	甘油脂类	TG	甘油三酯	HMDB0042080	131753226	C00422	234.097	87.5	30.298	26.8692	177.831	246.824	127.806	74.8326	126.531	105.747	23.3357	46.1384	138.83	131.158	86.1628	43.6413	251.863	27.063	34.428	71.0923	20.3835	181.901	34.3754	128.587	284.966	29.4413	51.3181	134.43	251.231	569.63	87.1122	114.835	129.994	580.258	53.1337	149.114	228.384	13.9685
TG(48:4)-FA18:1	816.7/517.4	7.96	C18	LP391	GL	甘油脂类	TG	甘油三酯	HMDB0042080	131753226	C00422	248.936	76.0166	34.9149	39.3427	155.952	187.411	138.35	67.948	145.736	126.085	46.5489	52.9055	147.669	147.808	106.698	58.5143	180.762	32.1563	40.7143	97.8694	21.1864	185.505	42.4375	144.903	281.519	36.0963	41.556	141.29	231.838	431.368	94.8934	552.908	114.643	314.345	42.6845	178.345	240.366	27.7035
TG(48:4)-FA18:2	816.7/519.4	7.96	C18	LP392	GL	甘油脂类	TG	甘油三酯	HMDB0042080	131753226	C00422	1745.88	669.912	81.5067	413.821	1597.88	1056.87	1296.61	303.629	1263.9	1008.57	149.776	406.508	1080.53	1030.82	1339.3	216.793	1143.44	218.301	169.43	374.89	64.6364	978.21	383.864	1222.28	1429.38	183.681	194.589	1330.98	1285.21	2627.68	540.6	8844.72	1526.66	1572.28	280.471	906.784	1408.76	149.534
TG(48:4)-FA18:3	816.7/521.4	7.96	C18	LP393	GL	甘油脂类	TG	甘油三酯	HMDB0042080	131753226	C00422	324.485	96.0766	18.8846	31.8407	211.242	305.113	217.028	97.2404	187.441	128.992	22.5836	57.4391	234.443	190.649	149.908	25.5713	327.222	41.3588	63.2378	77.6283	17.0666	212.61	53.2859	193.001	258.127	43.1058	53.1106	194.915	336.629	776.968	168.315	602.31	187.863	541.825	67.1491	196.031	385.683	20.3647
TG(48:4)-FA20:4	816.7/495.4	7.96	C18	LP394	GL	甘油脂类	TG	甘油三酯	HMDB0042080	131753226	C00422	29.6967	9.87282	7.06295	4.04677	29.4537	94.7051	38.8169	26.9216	35.1785	7.53613	4.95417	8.49527	28.132	51.4753	33.1714	4.37752	69.6858	6.26882	6.98292	19.5215	4.30489	63.6325	8.00706	35.1863	30.3774	6.4731	10.3941	39.6138	30.0531	167.205	31.4253	150.217	19.7883	36.3534	10.7492	89.6699	43.5112	1.7009
TG(48:5)-FA18:2	814.7/517.4	7.61	C18	LP395	GL	甘油脂类	TG	甘油三酯	HMDB0042087	131753233	C00422	323.42	75.9408	31.7703	49.1138	151.518	159.347	137.156	46.0034	136.087	108.604	43.7475	53.4455	126.394	122.781	146.344	51.6837	154.184	41.9755	31.4231	85.6481	13.7584	151.683	39.6546	139.646	256.745	26.3399		144.95	194.139	343.217	79.9139	819.848	161.169	313.401	23.5867	104.784	201.609	20.1705
TG(48:5)-FA18:3	814.7/519.4	7.61	C18	LP396	GL	甘油脂类	TG	甘油三酯	HMDB0042087	131753233	C00422	195.264	42.5476		23.8924	93.2641	114.023	98.0841	29.7707	97.8156	72.609	14.5061	32.6744	101.14	98.3116	93.7594	12.6528	109.408	23.0042	29.0901	39.7297		82.6512	26.0602	99.3329	117.065	16.1567	16.0194	103.396	132.017	265.266	59.903	764.056	101.915	199.013	17.4806	65.8988	140.275	12.0759
TG(49:0)-FA16:0	838.8/565.5	9.52	C18	LP397	GL	甘油脂类	TG	甘油三酯	HMDB0042095	131753241	C00422	387.117	185.349	119.665	110.733	203.773	264.683	304.127	172.221	307.167	162.947	106.386	112.929	388.667	175.225	169.467	84.3862	873.572	114.082	113.343	134.526	137.031	345.609	113.199	299.15	327.451	128.445	146.444	306.813	451.73	963.123	352.161	219.623	189.501	187.935	166.316	346.776	365.464	90.1893
TG(49:0)-FA17:0	838.8/551.5	9.52	C18	LP398	GL	甘油脂类	TG	甘油三酯	HMDB0042095	131753241	C00422	210.218	104.229	67.9093	60.0333	95.4673	154.629	159.236	93.7525	164.15	88.2151	58.0486	63.468	206.902	97.5229	93.3391	44.3121	467.054	64.2982	64.8365	81.9672	75.4333	176.714	56.327	148.824	167.342	72.3692	74.8582	147.043	244.474	520.156	174.484	107.309	94.7695	105.221	102.751	176.289	200.706	47.8568
TG(49:0)-FA18:0	838.8/537.5	9.52	C18	LP399	GL	甘油脂类	TG	甘油三酯	HMDB0042095	131753241	C00422	55.6445	36.9734	21.7264	19.429	41.3227	56.8057	49.1395	28.8319	55.0596	27.8925	20.8129	29.1805	70.0627	26.5614	35.3149	14.6038	147.783	21.6487	22.4549	23.4844	25.9135	57.9412	27.561	46.5855	34.527	24.0992	22.9549	47.6139	65.514	160.99	63.4495	49.2693	43.8259	35.4837	31.7983	69.2516	53.1298	17.1257
TG(49:1)-FA14:0	836.8/591.6	9.22	C18	LP400	GL	甘油脂类	TG	甘油三酯	HMDB0011705	53481037	C00422	41.7065	22.1994	6.54562	12.4901	44.3533	53.4594	41.3503	23.5534	42.5122	23.6548	9.03924	21.4656	69.445	40.2777	29.3275	9.06742	108.289	10.9976	12.2485	14.6157	14.2394	51.3772	12.7143	42.1775	36.4671	13.3903	19.5858	49.7205	70.8243	202.478	55.6571	43.558	29.4738	29.8881	24.9024	56.957	60.7005	11.277
TG(49:1)-FA16:0	836.8/563.5	9.22	C18	LP401	GL	甘油脂类	TG	甘油三酯	HMDB0011705	53481037	C00422	728.684	432.482	216.184	198.835	564.773	761.82	619.517	404.023	649.826	379.687	182.071	235.305	843.601	467.238	375.438	177.02	1618.78	220.98	242.988	290.13	259.001	707.236	236.223	620.1	884.619	301.542	301.939	632.653	1201.54	2940.35	784.438	419.069	483.197	586.501	466.013	683.753	893.923	135.643
TG(49:1)-FA16:1	836.8/565.5	9.22	C18	LP402	GL	甘油脂类	TG	甘油三酯	HMDB0011705	53481037	C00422	42.8455	28.969	21.0057	17.1804	41.2342	60.2805	47.6365	34.7036	47.0597	22.1958	18.8427	26.0129	62.6449	38.5174	28.4008	18.7756	113.644	19.6274	18.6633	21.7602	29.1357	77.2905	16.5894	45.5804	52.2009	25.3152	33.198	47.6465	74.8965	201.992	51.3564	26.1865	24.2099	64.8655	32.5218	58.5521	55.4991	13.0535
TG(49:1)-FA17:0	836.8/549.5	9.22	C18	LP403	GL	甘油脂类	TG	甘油三酯	HMDB0011705	53481037	C00422	82.6304	46.0769	28.1784	28.48	77.1968	112.176	81.9596	52.7241	82.5334	46.7371	23.7164	33.386	127.834	74.266	54.3714	25.3468	198.611	28.5666	29.5292	37.3822	41.648	114.252	26.7393	80.8173	99.8655	34.0864	46.188	81.7604	135.863	392.152	96.1558	70.8187	55.0311	95.7787	60.9587	104.157	113.219	16.3177
TG(49:1)-FA18:1	836.8/537.5	9.22	C18	LP404	GL	甘油脂类	TG	甘油三酯	HMDB0011705	53481037	C00422	447.1	328.482	125.742	169.993	446.376	489.4	431.256	266.094	444.257	329.919	123.028	201.349	624.469	310.999	270.684	116.073	990.507	166.538	192.315	192.125	154.125	496.006	198.131	436.5	582.914	196.424	158.774	449.234	778.282	1767.99	623.396	391.291	411.812	347.999	284.775	402.666	545.92	91.0625
TG(49:2)-FA14:0	834.8/589.6	8.89	C18	LP405	GL	甘油脂类	TG	甘油三酯	HMDB0011706	131750651	C00422	82.3699	45.3819	11.6371	21.1375	73.8426	94.0939	74.6901	47.896	71.4742	47.7193	13.7837	31.2083	112.71	80.1112	61.6698	16.6803	145.882	19.9403	21.1704	25.9076	20.9611	79.9028	21.1688	68.3959	81.0002	22.9608	31.2236	64.8634	105.227	284.215	67.6503	84.6066	63.1076	84.001	55.2854	91.2768	103.364	13.9304
TG(49:2)-FA16:0	834.8/561.5	8.89	C18	LP406	GL	甘油脂类	TG	甘油三酯	HMDB0011706	131750651	C00422	493.191	318.351	136.268	163.503	395.167	467.788	411.84	223.322	412.953	290.367	120.56	168.598	518.584	297.039	291.483	106.273	848.707	160.21	132.889	175.176	118.802	448.73	166.976	375.659	563.773	157.64	142.487	406.108	687.734	1648.85	441.722	427.132	437.996	485.721	233.84	385.219	536.889	67.9726
TG(49:2)-FA16:1	834.8/563.5	8.89	C18	LP407	GL	甘油脂类	TG	甘油三酯	HMDB0011706	131750651	C00422	117.359	119.525	63.319	51.9324	155.622	202.23	139.676	121.135	153.594	91.2095	47.696	72.1159	191.381	131.111	64.6769	55.0007	279.897	44.8149	58.6323	77.7193	70.7514	234.613	63.6109	142.365	229.988	77.0231	81.2555	139.46	222.593	472.963	132.33	69.6323	94.833	286.851	140.474	190.913	183.345	34.0867
TG(49:2)-FA17:0	834.8/547.5	8.89	C18	LP408	GL	甘油脂类	TG	甘油三酯	HMDB0011706	131750651	C00422	49.5862	26.7201	8.59187	14.2697	47.1371	44.8648	40.165	21.8404	40.4178	24.1038	10.0855	23.2279	62.6391	39.7723	39.6746	10.204	90.7258	13.8931	9.48388	17.6416	15.6465	51.1291	13.2662	38.4939	49.2059	14.9895	15.8073	44.1955	59.8211	176.029	47.819	68.5449	34.8974	52.7975	20.3912	42.2827	56.2751	8.41169
TG(49:2)-FA18:1	834.8/535.5	8.89	C18	LP409	GL	甘油脂类	TG	甘油三酯	HMDB0011706	131750651	C00422	168.293	178.122	78.6837	74.4699	197.15	254.574	185.596	134.108	194.277	158.625	78.8643	113.002	274.351	180.622	95.5035	62.9608	350.279	58.3273	72.0665	101.415	66.1643	244.057	81.952	178.079	273.777	92.3804	85.8264	190.33	292.595	615.548	209.028	132.128	140.844	288.925	163.794	251.041	248.07	44.0494
TG(49:2)-FA18:2	834.8/537.5	8.89	C18	LP410	GL	甘油脂类	TG	甘油三酯	HMDB0011706	131750651	C00422	450.889	324.859	89.879	168.855	373.79	388.144	335.407	161.926	353.55	280.142	110.205	158.187	490.443	226.366	286.676	80.6404	728.989	153.049	110.75	153.863	87.5011	344.694	173.552	340.19	484.21	126.433	92.8556	355.106	582.875	1369.18	418.395	482.654	464.379	323.516	165.755	264.623	426.395	52.4826
TG(49:3)-FA16:0	832.8/559.5	8.58	C18	LP411	GL	甘油脂类	TG	甘油三酯	HMDB0042103	131753249	C00422	109.302	52.9003	27.2647	25.7585	60.0708	102.183	75.8289	35.0267	65.1776	47.1626	25.3315	25.4518	80.0789	55.9719	48.2532	11.5344	175.023	28.5093	24.8478	33.1597	15.9994	77.1771	26.4734	69.9728	98.2399	22.8739	24.2541	65.5249	124.93	329.626	66.8781	50.8772	63.9588	90.4937	26.5477	69.311	102.306	11.1843
TG(49:3)-FA16:1	832.8/561.5	8.58	C18	LP412	GL	甘油脂类	TG	甘油三酯	HMDB0042103	131753249	C00422	132.048	120.051	34.882	42.67	165.906	173.481	125.344	73.2564	114.211	109.656	33.4746	67.2166	140.905	94.4037	63.1187	38.3734	212.145	42.2405	36.6968	56.8367	30.3694	156.949	56.493	120.789	200.888	49.9267	41.0523	125.012	188.393	428.624	96.1828	109.082	136.308	298.226	66.0988	111.804	175.779	16.3263
TG(49:3)-FA18:2	832.8/535.5	8.58	C18	LP413	GL	甘油脂类	TG	甘油三酯	HMDB0042103	131753249	C00422	285.359	219.072	64.4642	89.8651	273.608	278.54	221.758	105.398	219.574	210.527	81.4303	127.117	287.803	170.211	156.162	58.7583	416.232	76.1798	70.5894	85.0648	40.2941	226.189	99.5927	220.041	337.17	78.3353	62.7721	216.2	328.04	805.041	173.104	287.497	298.159	381.693	107.66	185.835	314.966	25.5208
TG(49:3)-FA18:3	832.8/537.5	8.58	C18	LP414	GL	甘油脂类	TG	甘油三酯	HMDB0042103	131753249	C00422	51.1201	23.0453	6.31212	8.05521	27.7955	39.8334	33.3044	14.2796	28.8055	17.3785	7.10898	11.4028	36.3594	18.2483	23.2236	4.28757	79.1459	13.7057	18.1792	14.5111	5.17651	27.738	12.5619	29.4363	36.3643	9.47221	6.25237	31.855	46.9252	147.026	42.2095	21.1988	33.347	27.9053	14.4677	21.1443	42.084	3.58491
TG(50:0)-FA14:0	852.8/607.6	9.71	C18	LP415	GL	甘油脂类	TG	甘油三酯	HMDB0005357	99649112	C00422	55.2395	20.9177	10.0572	12.7702	41.0535	70.5267	45.5343	32.5688	51.1415	32.7084	12.8315	23.4192	73.5073	52.4248	44.4524	12.0678	148.444	14.0348	15.6745	23.8721	16.9787	64.3843	15.6308	47.15	32.4602	14.0638	25.5952	55.6079	60.1749	186.76	50.4629	68.8742	32.1894	37.6499	40.4311	99.0539	84.3656	12.9964
TG(50:0)-FA16:0	852.8/579.5	9.71	C18	LP416	GL	甘油脂类	TG	甘油三酯	HMDB0005357	99649112	C00422	5632.4	2563.96	1608.54	1677.27	3483.76	4019.46	4392.48	3227.27	3855.57	3174.58	1778.07	1316.34	4806.13	3127.79	2951.38	1786.82	9536.23	2003.36	2027.89	2520.32	1864.28	4705.25	1460.72	4106.08	6146.97	2325.5	2422.51	4016.79	5741.37	9142.62	3685.53	2656.12	2916.83	3090.48	3656.3	5531.88	6132.32	1572.26
TG(50:0)-FA18:0	852.8/551.5	9.71	C18	LP417	GL	甘油脂类	TG	甘油三酯	HMDB0005357	99649112	C00422	3913.47	1413.15	661.684	834.301	1635.91	2748.21	3001.46	2029.97	2755.63	1744.91	644.786	674.729	3495.64	1544.94	2034.08	628.812	7362.41	845.1	692.697	1671.01	1007.23	3422.6	657.306	2761.96	2837.02	962.266	1446.2	2810.72	4039.86	6722	2426.06	1729.24	1593.05	1667.64	2403.77	4172.47	4499.81	712.728
TG(50:1)-FA14:0	850.8/605.6	9.42	C18	LP418	GL	甘油脂类	TG	甘油三酯	HMDB0005360	25240460	C00422	572.154	232.648	78.7026	129.997	408.035	635.178	492.174	344.386	514.686	374.565	102.792	228.36	728.512	478.934	445.298	119.342	1149.15	140.768	129.442	217.671	165.408	634.937	149.416	481.205	356.637	148.337	264.353	501.946	636.009	1787.02	456.17	644.243	319.652	375.766	420.537	992.088	834.277	135.272
TG(50:1)-FA16:0	850.8/577.5	9.42	C18	LP419	GL	甘油脂类	TG	甘油三酯	HMDB0005360	25240460	C00422	15303.3	9530.28	8420.79	7850.75	11920.3	11894.7	11941.3	11190.3	10636.4	11611.1	8623.54	6720.34	11017	12217.2	11351.7	8335.07	16261.5	8092.99	7952.12	8760.92	9073	12608	7305.09	10864.5	17664	9155.63	9929.3	10666.4	14680.3	20017.4	11658.7	9976.13	10463.3	10113.8	13051.6	11754	12991.9	7460.55
TG(50:1)-FA16:1	850.8/579.5	9.42	C18	LP420	GL	甘油脂类	TG	甘油三酯	HMDB0005360	25240460	C00422	633.887	295.888	241.02	160.032	463.453	824.515	572.502	470.745	607.33	355.11	184.071	214.156	732.862	446.174	360.333	190.722	1402.83	179.931	149.095	332.995	308.388	793.59	172.093	577.239	544.225	216.11	402.078	584.638	719.692	2169.58	455.627	256.288	281.297	748.72	487.761	1141.57	969.266	129.732
TG(50:1)-FA18:0	850.8/549.5	9.42	C18	LP421	GL	甘油脂类	TG	甘油三酯	HMDB0005360	25240460	C00422	1316.54	554.571	361.562	308.352	934.726	1586.3	1154.05	952.006	1204.59	780.348	320.77	515.437	1542.87	1016.7	885.244	349.317	2657.11	357.218	294.152	671.373	552.647	1575.23	373.584	1125.08	1016.18	404.059	765.159	1194.16	1431.42	4021.58	1000.83	963.145	675.638	1321	1035.87	2297.1	1901.81	308.124
TG(50:1)-FA18:1	850.8/551.5	9.42	C18	LP422	GL	甘油脂类	TG	甘油三酯	HMDB0005360	25240460	C00422	13453.8	7719.88	6183.22	6002.25	9972.01	10183.4	10027.5	9325.73	9047.5	9684.17	6453.07	4941.67	9387.97	9663.5	9419.38	6589.97	14634.7	6592.27	6359.13	7279	6893.85	10930.8	5705.86	9161.55	15417.3	7170.67	7657.26	8970.76	12809.3	18312.5	9816.57	8195.37	8712.58	8313.42	10778.1	10115.7	11239.8	5633.25
TG(50:1)-FA20:1	850.8/523.5	9.42	C18	LP423	GL	甘油脂类	TG	甘油三酯	HMDB0005360	25240460	C00422	53.31	19.6898	7.5628	8.42793	40.3779	65.541	43.7951	29.6081	52.3663	32.1924	7.79952	16.9225	59.4423	44.024	37.0426	15.7467	108.62	8.34454	11.4544	23.7675	10.4539	52.9352	15.5543	41.4867	53.4882	10.2561	24.1333	45.4613	84.0686	186.973	28.9595	61.9055	32.6304	41.7767	40.1549	75.135	80.6855	13.4492
TG(50:2)-FA14:0	848.8/603.6	9.11	C18	LP424	GL	甘油脂类	TG	甘油三酯	HMDB0005362	25240356	C00422	4169.73	2718.21	461.723	1044.99	3386.41	3805.51	3203.36	2983.46	3109.07	3435.25	736.174	1845.47	3978.11	3629.02	2790.94	1241.91	5254.83	1179.19	1379.66	1709.46	886.78	3772.09	1042.09	2950.76	4456.6	1788.21	1549.74	3191.32	4648.98	7880.28	2722.52	3681.24	3099.29	2989.14	3026.61	4124.17	5101.7	1059.23
TG(50:2)-FA16:0	848.8/575.5	9.11	C18	LP425	GL	甘油脂类	TG	甘油三酯	HMDB0005362	25240356	C00422	14141.6	9446.57	7002.19	6533.92	11501.4	11575	10869	10378.5	10094.6	10618.6	7441.59	6244.4	10487.7	10617	10334.3	6926.64	15359	7115.2	6714.97	8059.63	7074.22	12037.8	5931.37	10192.1	16542.5	8141.77	8113.44	10103.7	14089.4	19593.9	10186.4	9185.98	10480.4	11162.7	10949.9	10839.5	12958.1	5571.31
TG(50:2)-FA16:1	848.8/577.5	9.11	C18	LP426	GL	甘油脂类	TG	甘油三酯	HMDB0005362	25240356	C00422	6761.89	4987.27	3036.82	2351.33	6411.2	7040.73	5877.11	6092.2	5634.71	5571.89	2978.56	3116.84	6028.38	5804.88	3938.9	3392.54	9094.27	2725.94	3057.46	4086.67	3304.74	7192.52	2297.93	5551.26	9902.49	4131.4	4122.95	5595.34	8266.69	12828.8	4843.42	3275.38	4657.8	7276.07	6186.43	6880.18	8198.53	2127.06
TG(50:2)-FA18:0	848.8/547.5	9.11	C18	LP427	GL	甘油脂类	TG	甘油三酯	HMDB0005362	25240356	C00422	378.131	151.478	53.9204	70.3137	258.357	393.896	273.369	226.682	276.594	213.594	71.9737	146.939	353.567	296.8	300.625	75.537	712.42	93.6631	66.1352	156.335	98.0213	374.007	72.4689	295.687	286.19	80.8836	142.995	303.033	377.123	1219.9	258.692	436.119	223.808	379.274	199.963	588.56	516.226	60.2546
TG(50:2)-FA18:1	848.8/549.5	9.11	C18	LP428	GL	甘油脂类	TG	甘油三酯	HMDB0005362	25240356	C00422	9663.8	7170.15	3970.44	3720.92	8938.97	9075.82	8119.73	8077.99	7489.27	8244.61	4004.64	5067.78	8208.66	8505.77	6599.62	4896.04	11452.2	4183.06	4741.54	5475.9	4504.73	9388.85	3781.27	7448.63	12575.7	5901.31	5898.42	7378.06	10628.6	15122.9	7017.5	6531.54	7173.79	8902.58	8800.32	8991.09	10390.6	3703.33
TG(50:2)-FA18:2	848.8/551.5	9.11	C18	LP429	GL	甘油脂类	TG	甘油三酯	HMDB0005362	25240356	C00422	10138.1	5341.05	3620.93	3866.53	7056.93	6783.78	6492.63	6000.45	6202.86	6474.64	4152.9	2736.7	5920.23	6055.92	6884.86	3408.62	10656.5	4295.31	3667.6	4674.15	3778.59	7459.95	3113.12	6267.84	11350.2	4225.78	4170.43	6226.82	8998.55	14066.1	6362.59	5986.75	6785.15	5728.54	6106.69	6448.46	8095.97	2762.59
TG(50:2)-FA20:2	848.8/523.5	9.11	C18	LP430	GL	甘油脂类	TG	甘油三酯	HMDB0005362	25240356	C00422	43.7834	14.4624	4.75174	4.44792	32.3704	44.8936	31.7575	20.4343	32.5042	27.1059	3.03743	10.3569	37.3091	38.6826	31.1262	8.99072	83.0285	8.48917	8.79225	15.3148	7.83782	37.671	9.3113	32.7367	39.914	8.8776	12.4067	35.3121	54.6222	147.431	19.9173	50.0301	41.8247	39.6431	20.4186	45.9251	63.9827	4.87103
TG(50:3)-FA14:0	846.8/601.6	8.76	C18	LP431	GL	甘油脂类	TG	甘油三酯	HMDB0005379	9544021	C00422	7746.04	4713.48	793.664	2645.25	5957.52	5746.93	5231.59	3959.85	5100.14	5851.29	1485.41	3120.15	5935.68	5718.35	6077.01	2028.62	7421.37	2701.75	2264.95	2718.83	1176.37	5484.67	2411.31	4925.95	7229.17	2695.42	2606.6	5018.83	6979.29	10681.3	4170.56	7493.32	6402.2	5063.67	4380.27	5301.07	7400.01	1567.14
TG(50:3)-FA16:0	846.8/573.5	8.76	C18	LP432	GL	甘油脂类	TG	甘油三酯	HMDB0005379	9544021	C00422	10057	6585.97	3664.2	4056.57	8496.71	9006.99	7289.39	6462.51	7177.02	7270.2	3969.66	4000.56	7748.69	6780.35	6396.82	4181.28	11151.2	4379.64	4256.88	5132.32	3265.89	8753.02	3751.41	7194.74	12127.5	4785.79	4888.91	7355.52	10896.5	15927.4	6607.16	6105.07	7412.77	9250.6	6687.02	7688.74	10310.5	2333.87
TG(50:3)-FA16:1	846.8/575.5	8.76	C18	LP433	GL	甘油脂类	TG	甘油三酯	HMDB0005379	9544021	C00422	8958.2	6575.69	3321.34	3697.7	8364.86	8428.15	6859.18	6389.24	6729.5	7063.9	3618.26	3750.33	6988.05	6546.91	5656.46	4153.18	9894.83	3721.75	3439.1	4901.57	3015.54	8343.74	3352.7	6748.3	11410.6	4415.41	4806.29	6804.72	9850.27	14316	5530.21	5580.54	7043.88	9775.35	6487.84	7729.59	9363.46	2259.92
TG(50:3)-FA18:0	846.8/545.5	8.76	C18	LP434	GL	甘油脂类	TG	甘油三酯	HMDB0005379	9544021	C00422	98.0421	37.7436	11.9077	17.4511	61.7486	93.3365	62.329	42.2842	61.8665	52.4274	15.7505	33.9498	75.3315	55.4636	56.474	18.6634	121.745	22.0612	19.4426	46.1992	15.61	82.1866	19.5131	63.3532	71.8003	17.3626	26.6299	63.4048	89.6151	234.593	54.9119	86.0619	58.1445	96.1923	34.8271	131.113	103.374	13.7018
TG(50:3)-FA18:1	846.8/547.5	8.76	C18	LP435	GL	甘油脂类	TG	甘油三酯	HMDB0005379	9544021	C00422	8487.86	5651.99	1267.93	2895.17	7100.41	6906.72	6033.82	4919.24	5906.91	6645.04	1863.47	3684.85	6829.8	6290.63	6378.03	2815.68	8551.62	3098.04	2658.96	3736.85	1696.08	6898.55	2920.57	5885.25	8857.71	3214.34	3294.21	6001.95	8300.42	12467.8	5005.03	7667.42	6944.83	7208.66	5454.56	6556.13	8364.77	1887.54
TG(50:3)-FA18:2	846.8/549.5	8.76	C18	LP436	GL	甘油脂类	TG	甘油三酯	HMDB0005379	9544021	C00422	11030.6	7698.8	3653.64	4854.48	9665.45	9136.54	8072.72	7117.17	7780.83	8578.93	4351.27	5282.08	8519.1	8460.84	8139.81	4704.27	11202.4	5001.06	4486	5508.28	3505.33	9388.6	4702.7	7689.98	12718.5	5342.63	5507.05	7861.61	10758.4	15440.2	6967.71	8936.14	8911.97	9182.95	8029.15	8432.37	10417.3	2985.82
TG(50:3)-FA18:3	846.8/551.5	8.76	C18	LP437	GL	甘油脂类	TG	甘油三酯	HMDB0005379	9544021	C00422	1929.75	512.719	308.277	289.576	798.308	1409.07	1084.71	986.47	1136	726.019	396.341	244.074	1114.81	781.582	918.308	239.988	2511.23	606.969	957.984	731.365	295.918	1246.03	373.541	1077.69	1742.18	596.509	479.6	1078.8	1909.91	3808.22	1380.46	465.175	777.61	978.252	670.578	977.318	1930.28	227.013
TG(50:3)-FA20:3	846.8/523.5	8.76	C18	LP438	GL	甘油脂类	TG	甘油三酯	HMDB0005379	9544021	C00422	68.0006	15.7007	8.15843	4.78541	49.0494	92.7397	44.2289	40.0882	49.0276	23.8018	4.44624	15.4299	46.3866	57.2689	40.444	6.56768	122.106	12.058	16.9262	19.4633	16.1969	63.8139	11.4146	47.9751	62.2798	15.2076	31.9315	50.0859	46.4313	220.976	44.8881	26.6558	31.1603	50.4871	33.0354	74.2992	116.996	6.84045
TG(50:4)-FA14:0	844.6/599.4	8.38	C18	LP439	GL	甘油脂类	TG	甘油三酯	HMDB0005435	25240359	C00422	7405.34	3583.17	415.535	2107.96	4746.52	4355.63	3989.16	2136.58	3683.06	4403.05	971.707	2210.47	4201.01	3732.61	5363.33	1020.7	5618.89	1947.82	1267.37	1730.81	495.946	3809.86	1697.5	3921.93	5562.12	1424.3	1245.92	3906.66	5269.72	9003.21	2673.01	7810.65	6471.04	4209.72	2212.88	2905.02	6064.83	687.413
TG(50:4)-FA16:0	844.6/571.3	8.38	C18	LP440	GL	甘油脂类	TG	甘油三酯	HMDB0005435	25240359	C00422	2319.47	854.463	304.834	422.355	1231.01	1837.45	1109.08	805.095	1140.6	956.421	320.26	386.984	1149.27	914.461	951.782	279.341	2147.03	599.036	595.43	566.095	237.38	1336.98	347.884	1135.52	1847.15	495.076	434.913	1173.01	2194.7	3943.05	886.984	902.704	1180.09	1960.35	596.021	978.45	1989.81	195.35
TG(50:4)-FA16:1	844.6/573.3	8.38	C18	LP441	GL	甘油脂类	TG	甘油三酯	HMDB0005435	25240359	C00422	3062.19	2316.24	620.628	842.438	3716.49	3503.74	2196.65	1766.97	2188.74	2296.6	682.809	1106.45	2006.66	1978.34	1280.89	1019.92	3394.77	832.652	803.603	1394.27	503.28	3050.39	800.428	2179.8	4532.7	981.284	1091.09	2152.94	3715.17	5795.97	1289.52	1448.09	2470.34	5858.68	1583.68	2247.09	3691.26	394.095
TG(50:4)-FA18:1	844.6/545.3	8.38	C18	LP442	GL	甘油脂类	TG	甘油三酯	HMDB0005435	25240359	C00422	1611.65	676.514	131.568	276.523	988	1170.08	855.902	538.492	861.805	892.879	215.699	426.032	993.197	826.302	775.892	285.503	1530.62	345.531	404.189	480.964	145.273	1052.82	276.871	882.35	1371.51	322.563	293.089	920.112	1503.75	2811.71	677.072	1063.9	1014.76	1378.56	476.78	948.783	1537.33	192.907
TG(50:4)-FA18:2	844.6/547.3	8.38	C18	LP443	GL	甘油脂类	TG	甘油三酯	HMDB0005435	25240359	C00422	9810.51	5538.57	946.138	3291.31	7618.29	6685.35	5875.98	3727.13	5660.6	6372.02	1832.09	3625.68	5964.93	5845.34	7440.76	2049.69	7919.09	3045.16	2063.44	3059.8	991.677	6241.09	2821.96	5764.98	8714.45	2409.24	2291.11	5799.15	7874.18	12633.9	4304.01	9994.31	8766.43	7443.55	3914.78	4805.91	8271.07	1159.16
TG(50:4)-FA18:3	844.6/549.3	8.38	C18	LP444	GL	甘油脂类	TG	甘油三酯	HMDB0005435	25240359	C00422	2322.34	892.119	259.005	338.299	1287.33	1959.83	1290.79	961.135	1169.05	1037.6	308.245	506.86	1436.36	1066.92	1076.31	298	2409.66	551.034	844.448	661.357	249.402	1464.04	406.497	1243.7	1907.18	597.053	469.493	1285.78	2232.5	4030.89	1194.46	1043.09	1218.63	2183.92	721.308	1197.64	2616.7	213.474
TG(50:4)-FA20:3	844.6/521.3	8.38	C18	LP445	GL	甘油脂类	TG	甘油三酯	HMDB0005435	25240359	C00422	42.4427	12.7209	2.93899	6.26269	43.8134	47.6732	28.6997	19.7798	28.0881	19.1979	2.4294	12.4133	29.8817	36.0548	25.8636	4.31965	49.6748	7.74751	9.36902	15.32	6.97733	36.6621	6.9791	26.2104	47.0839	6.76405	14.2177	28.3678	31.4245	89.6453	18.5413	39.6943	32.3604	55.6514	19.0048	40.0079	70.6133	4.37575
TG(50:4)-FA20:4	844.6/523.3	8.38	C18	LP446	GL	甘油脂类	TG	甘油三酯	HMDB0005435	25240359	C00422	176.63	60.8413	40.955	26.6665	134.104	363.058	171.819	142.265	166.248	50.9185	28.0484	36.1301	146.235	152.269	173.272	22.1742	383.322	51.0721	50.318	74.2557	38.6548	253.858	41.4187	156.571	193.35	55.6828	66.6845	180.24	162.092	843.419	171.455	152.434	100.226	121.411	88.486	323.656	261.939	12.5367
TG(50:5)-FA14:0	842.6/597.4	8.05	C18	LP447	GL	甘油脂类	TG	甘油三酯	HMDB0010471	53480527	C00422	1874.13	547.872	45.6292	205.336	625.15	959.845	692.12	273.403	664.715	683.302	105.935	248.426	853.496	626.429	913.125	92.6489	1148.77	263.512	311.314	258.181	45.2056	614.157	232.807	644.921	789.999	159.826	123.578	713.408	1204.7	2360.98	463.161	1318.32	1051.22	967.317	217.032	326.757	1396.36	72.6685
TG(50:5)-FA16:0	842.6/569.3	8.05	C18	LP448	GL	甘油脂类	TG	甘油三酯	HMDB0010471	53480527	C00422	251.651		39.6456	35.5877	99.7686		122.524	62.264	98.2025	62.1756	23.6305	33.1946	112.373	94.6516	95.7822		291.023	61.5005	62.3424		21.9801	132.565	38.8556	104.623	135.785	49.2412	38.3016		144.318	601.002	87.3035	87.0955	101.445	147.613	40.0899	108.416	171.877	15.9053
TG(50:5)-FA16:1	842.6/571.3	8.05	C18	LP449	GL	甘油脂类	TG	甘油三酯	HMDB0010471	53480527	C00422	486.433	300.425	61.2938	83.5975	403.109	491.821	270.375	186.68	257.041	293.263	68.6705	121.604	234.775	268.576	199.639	82.8361	419.688	116.012	104.758	145.17	40.5621	353.209	95.8389	271.851	462.324	89.3252	95.0877	285.067	505.947	841.131	158.075	235.801	329.904	1075.41	115.474	207.219	467.946	36.5564
TG(50:5)-FA18:1	842.6/543.3	8.05	C18	LP450	GL	甘油脂类	TG	甘油三酯	HMDB0010471	53480527	C00422	219.987	50.5355	29.4626	30.9574	78.4015	141.455	97.6772	54.1399	88.3326	80.1901	54.2179	40.2824	69.5619	79.971	65.3844	65.4222	192.115	47.085	40.0116	100.101	23.563	148.355	30.1286	92.6461	264.718	45.9123	32.5228	100.405	125.786	366.59	74.1332	75.7008	70.4661	177.232	28.3518	105.891	136.671	25.6019
TG(50:5)-FA18:2	842.6/545.3	8.05	C18	LP451	GL	甘油脂类	TG	甘油三酯	HMDB0010471	53480527	C00422	2209.42	739.614	101.037	328.109	1039.34	1136.14	873.317	370.472	856.88	955.849	202.785	355.862	901.27	778.707	1064.56	201.447	1408.49	372.477	335.84	442.101	84.56	904.1	323.048	813.991	1403.76	250.961	199.135	897.402	1348.08	2873.25	569.696	1615.15	1299.6	1510.23	295.72	532.159	1545.29	119.686
TG(50:5)-FA18:3	842.6/547.3	8.05	C18	LP452	GL	甘油脂类	TG	甘油三酯	HMDB0010471	53480527	C00422	1838.1	598.039	71.5628	218.329	805.84	1081.16	770.241	415.917	737.647	701.822	138.532	305.009	867.317	700.393	986.651	117.829	1318.12	301.939	340.643	328.126	65.3428	784.018	274.571	729.582	1047.3	245.893	189.917	759.663	1277.69	2494.42	603.015	1224.48	1073.81	1442.43	265.397	498.64	1546.8	83.4275
TG(50:5)-FA20:4	842.6/521.3	8.05	C18	LP453	GL	甘油脂类	TG	甘油三酯	HMDB0010471	53480527	C00422	69.6582	30.1542	23.642	12.6824	98.6002	167.531	76.3782	64.9757	78.7273	26.6955	13.7452	29.6878	61.5849	82.3267	64.2832	16.4391	146.406	18.2719	25.2967	38.6417	17.3031	121.333	24.8092	77.9966	102.068	28.8948	33.1086	81.9268	66.8496	311.776	73.9308	123.757	52.7704	112.856	37.9627	184.605	115.696	7.65465
TG(50:5)-FA20:5	842.6/523.3	8.05	C18	LP454	GL	甘油脂类	TG	甘油三酯	HMDB0010471	53480527	C00422	57.4752	45.8211	42.2253	8.82228	27.0901	187.573	60.4401	34.0961	54.6587	13.3884	8.54416	13.398	38.9296	66.3698	24.9125	5.65633	287.699	18.9499	12.5863	10.3179	5.1307	77.6238	36.1063	57.6759	20.9873	10.9778	15.9552	60.1497	55.6475	587.255	32.82	28.5904	37.5245	68.7209	11.9459	31.547	61.2768
TG(50:6)-FA20:4	840.7/519.4	7.73	C18	LP455	GL	甘油脂类	TG	甘油三酯	HMDB0010497	53480546	C00422	51.4378	23.3273	32.6722	12.9389	51.3143	87.8128	49.4664	24.8004	48.0987	19.2536	13.9319	17.1124	33.0432	54.6307	51.1237	12.5364	62.3958	15.7548	12.5764		10.2317	59.5845	16.1425	45.3991	43.5419	19.4654	15.3818	46.0871	37.3278	130.218	36.5197	307.533	36.8525	62.8128	12.8367	85.8125	58.327	4.00092
TG(51:0)-FA16:0	866.8/593.5	9.9	C18	LP456	GL	甘油脂类	TG	甘油三酯	HMDB0042096	131753242	C00422	146.006	75.7181	30.3456	47.1278	81.2594	145.545	110.5	67.7772	106.947	71.277	35.8858	51.0104	178.716	81.7616	67.0682	23.3268	357.856	41.8008	38.8439	56.0695	41.8318	125.435	37.6817	105.238	118.728	53.4475	44.9535	120.163	177.587	539.383	121.506	73.7563	77.0885	75.3721	74.7252	176.892	153.428	25.8465
TG(51:0)-FA17:0	866.8/579.5	9.9	C18	LP457	GL	甘油脂类	TG	甘油三酯	HMDB0042096	131753242	C00422	120.406	67.9922	20.5639	40.0739	77.768	105.886	95.5054	60.8674	91.4097	62.6567	25.9605	41.4638	158.062	68.769	55.7894	22.9475	302.037	36.3673	32.4266	46.0289	34.5518	109.272	26.6018	101.991	91.7397	43.7486	37.344	93.6654	144.864	466.323	104.259	61.5078	68.467	56.7005	70.574	150.124	123.118	22.4625
TG(51:0)-FA18:0	866.8/565.5	9.9	C18	LP458	GL	甘油脂类	TG	甘油三酯	HMDB0042096	131753242	C00422	109.851	62.6524	21.6006	43.9155	61.1289	98.2244	120.175	62.6981	112.751	64.5011	26.0518	54.1577	179.857	50.4624	60.5212	18.6111	349.95	29.9128	32.9842	59.5231	37.5362	133.004	32.0963	110.725	59.9784	38.569	36.937	111.402	111.411	296.911	114.141	74.314	65.9202	58.656	73.8445	179.379	139.786	26.4438
TG(51:1)-FA16:0	864.8/591.5	9.59	C18	LP459	GL	甘油脂类	TG	甘油三酯	HMDB0042104	131753250	C00422	1366	704.186	268.725	450.385	834.61	1249.33	1024.59	677.758	1020.61	673.571	312.947	482.634	1581.48	828.527	574.254	247.702	2657.9	390.147	389.798	513.648	400.933	1059.3	309.077	979.72	1121.9	542.415	404.931	1021.42	1683.47	4644.41	1171.06	624.214	752.912	688.893	652.661	1369.09	1457.78	254.941
TG(51:1)-FA17:0	864.8/577.5	9.59	C18	LP460	GL	甘油脂类	TG	甘油三酯	HMDB0042104	131753250	C00422	1226.93	648.509	220.396	415.056	777.223	1082.92	871.361	634.385	899.239	651.332	275.212	452.918	1421.28	726.46	526.374	250.833	2115.07	377.56	337.889	477.172	368.997	939.39	278.801	890.501	1046.1	501.308	342.763	893.658	1494.02	3993.74	1094.12	570.047	673.972	565.605	599.815	1178.15	1238.4	231.046
TG(51:1)-FA18:0	864.8/563.5	9.59	C18	LP461	GL	甘油脂类	TG	甘油三酯	HMDB0042104	131753250	C00422	209.131	110.02	45.8494	63.2122	130.287	238.329	207.7	118.224	177.21	108.868	44.7072	100.867	321.367	133.889	101.222	36.1512	548.787	62.709	45.6885	86.4118	65.2889	207.958	62.5097	178.058	116.723	72.402	65.3249	182.509	240.931	1084.5	211.384	116.116	119.329	135.512	133.877	376.797	261.647	39.5815
TG(51:1)-FA18:1	864.8/565.5	9.59	C18	LP462	GL	甘油脂类	TG	甘油三酯	HMDB0042104	131753250	C00422	1358.1	748.095	238.669	432.278	856.75	1102.23	973.453	637.016	984.958	727.708	314.873	502.876	1535.9	741.183	594.39	276.383	2376.98	407.868	378.158	545.043	375.61	945.795	322.262	950.939	1065.13	509.828	365.856	930.709	1542.11	4471.29	1252.06	691.097	788.562	594.558	661.424	1269.41	1299.3	251.604
TG(51:2)-FA16:0	862.8/589.5	9.27	C18	LP463	GL	甘油脂类	TG	甘油三酯	HMDB0011700	131750645	C00422	2018.96	1265.46	456.615	731.554	1455.65	1863.24	1507.98	1209.28	1366.38	1162.23	558.579	847.246	2297.44	1402.7	973.816	515.374	3152.15	696.064	645.099	785.396	543.971	1740.13	596.869	1409.35	2003.77	969.975	688.035	1467.74	2381.76	5577.24	1437.12	1046.38	1337.05	1540.74	1214.85	1757.28	2487.23	432.768
TG(51:2)-FA16:1	862.8/591.5	9.27	C18	LP464	GL	甘油脂类	TG	甘油三酯	HMDB0011700	131750645	C00422	160.404	146.199	53.4073	70.3378	178.147	220.367	163.046	133.456	149.315	126.492	55.4522	114.952	235.57	153.397	77.9542	64.6678	313.32	58.174	63.851	87.8046	66.0689	204.504	59.5153	150.766	202.15	93.0279	85.7043	163.145	260.131	584.11	154.783	74.9008	114.482	232.679	117.169	197.697	252.227	40.1345
TG(51:2)-FA17:0	862.8/575.5	9.27	C18	LP465	GL	甘油脂类	TG	甘油三酯	HMDB0011700	131750645	C00422	1025.61	562.257	189.015	412.572	653.837	824.39	690.643	427.211	675.489	572.232	266.766	385.354	948.185	532.67	501.771	187.019	1575.73	356.876	251.182	376.251	236.228	691.817	276.354	652.168	833.261	340.819	235.892	683.138	1079.06	2932.16	718.395	630.991	727.796	647.949	392.912	687.137	1019.11	156.645
TG(51:2)-FA18:1	862.8/563.5	9.27	C18	LP466	GL	甘油脂类	TG	甘油三酯	HMDB0011700	131750645	C00422	2482.58	2027.47	650.796	1021.55	2287.07	2494.42	2191.94	1724.1	2017.66	2067.56	757.602	1531.28	3114.09	1908.34	1286.46	882.897	3808.37	1017.93	1152.85	1143.96	763.414	2351.23	959.154	2040	2893.95	1512.02	912.238	2102.29	3158.19	6034.28	2093.11	1502.03	1900.38	2157.5	1866.11	2471.94	3253.92	705.976
TG(51:2)-FA18:2	862.8/565.5	9.27	C18	LP467	GL	甘油脂类	TG	甘油三酯	HMDB0011700	131750645	C00422	922.556	478.506	144.435	383.949	571.649	691.925	605.471	323.345	575.69	483.075	232.29	334.058	833.729	432.749	501.71	149.927	1341.24	302.389	210.764	327.541	177.028	574.68	250.3	581.946	661.915	264.612	202.789	570.115	872.532	2651.69	654.427	639.261	696.933	460.106	297.768	561.746	791.799	129.196
TG(51:3)-FA16:1	860.8/589.5	8.95	C18	LP468	GL	甘油脂类	TG	甘油三酯	HMDB0011701	53481033	C00422	219.673	219.091	69.7081	88.161	272.966	283.514	207.005	184.539	216.562	226.54	72.5047	144.411	260.363	203.067	116.659	93.508	363.882	81.3494	74.9546	129.067	71.4974	265.001	81.1187	199.438	316.974	124.733	96.6601	202.192	318.67	708.213	158.462	137.412	183.51	437.876	169.411	257.963	326.694	49.1306
TG(51:3)-FA17:0	860.8/573.5	8.95	C18	LP469	GL	甘油脂类	TG	甘油三酯	HMDB0011701	53481033	C00422	174.323	134.176	38.8305	71.5468	150.469	165.821	125.005	77.6987	133.733	132.342	48.2938	95.5364	183.053	109.589	95.4446	49.7118	254.212	65.1619	55.8473	74.691	42.0677	140.663	49.9621	125.448	172.907	67.7562	47.3817	130.393	196.384	478.222	132.863	104.911	146.627	215.634	65.7425	114.141	189.958	25.8231
TG(51:3)-FA18:2	860.8/563.5	8.95	C18	LP470	GL	甘油脂类	TG	甘油三酯	HMDB0011701	53481033	C00422	2160.65	1710.94	395.938	950.176	1778.43	1764.63	1530.21	929.366	1558.03	1818.79	590.203	1021.74	2032.31	1215.03	1328.27	550.697	2601.78	821.651	637.559	822.75	390.991	1565.64	733.245	1433.25	2132.28	972.546	508.338	1457.47	2392.13	4576.33	1391.52	1868.84	2014.39	1786.25	1008.02	1393.48	2323.77	368.801
TG(51:3)-FA18:3	860.8/565.5	8.95	C18	LP471	GL	甘油脂类	TG	甘油三酯	HMDB0011701	53481033	C00422	57.7865	18.7942	6.48759	11.3652	22.8701	47.7873	28.5612	18.1029	33.666	22.2158	11.9847	14.6223	42.678	21.4089	20.6929	5.45621	66.7559	17.4325	21.5842	17.4678	7.92325	29.1496	12.0994	29.8672	28.9075	14.4056	8.32662	34.9922	46.4	132.613	48.2231	13.7017	28.8919	23.4307	10.2616	22.5001	43.8328	5.51439
TG(51:4)-FA16:1	858.8/587.5	8.61	C18	LP472	GL	甘油脂类	TG	甘油三酯	HMDB0011702	53481034	C00422	177.415	147.803	43.915	62.8482	207.528	206.69	126.401	102.064	132.484	154.317	48.7504	91.9704	161.776	137.986	84.6391	56.1226	194.159	53.6968	41.4233	73.4468	33.1577	161.761	60.3124	124.721	207.61	75.8218	57.7813	134.975	209.666	422.961	87.6009	112.705	159.289	323.364	86.1236	149.779	225.701	29.2243
TG(51:4)-FA18:2	858.8/561.5	8.61	C18	LP473	GL	甘油脂类	TG	甘油三酯	HMDB0011702	53481034	C00422	2135.93	1563.12	223.025	902.578	1620.95	1190.63	1151.36	470.835	1147.89	1524.82	421.058	909.314	1518.31	822.861	1339.1	316.5	1461.15	772.214	454.675	537.535	177.363	1016.21	729.283	1158.88	1427.32	554.406	254.575	1165	1488.2	2940.68	911.469	2304.51	2191.73	1241.02	518.454	727.829	1563.33	218.396
TG(51:4)-FA18:3	858.8/563.5	8.61	C18	LP474	GL	甘油脂类	TG	甘油三酯	HMDB0011702	53481034	C00422	257.447	135.769	30.6084	57.389	136.284	190.019	137.293	78.345	144.678	144.552	44.4374	95.2681	186.456	103.566	104.68	25.153	241.511	79.7249	109.067	67.6158	21.9466	133.285	64.8724	137.604	143.68	81.9605	38.3355	143.11	201.493	472.911	165.661	115.182	164.043	164.884	53.2852	99.3691	229.577	23.4918
TG(51:4)-FA20:4	858.8/537.5	8.61	C18	LP475	GL	甘油脂类	TG	甘油三酯	HMDB0011702	53481034	C00422	9.59459	10.9394	13.0227	3.83475	8.43567	18.6158	12.1767	8.44324	15.5083	4.48114	6.55776	7.71901	10.5202	14.2143	11.5511	3.68024	29.7194	7.48023	7.32688	6.91015	5.97385	17.4407	4.84665	13.8452	10.9351	8.69835	5.77326	13.177	10.0685	43.7725	21.7994	7.3597	10.0169	12.3551	7.19452	27.2883	10.0075	1.77525
TG(51:5)-FA18:2	856.8/559.5	8.31	C18	LP476	GL	甘油脂类	TG	甘油三酯	HMDB0042113	131753259	C00422	332.174	199.222	37.0611	103.491	157.249	196.18	159.716	55.6216	164.058	207.211	72.7684	110.951	172.501	113.39	178.327	26.8773	237.966	125.46	77.2376	74.9342	18.1395	129.635	111.191	146.82	187.086	79.3667	28.7535	162.154	204.492	455.233	135.467	254.754	277.591	159.804	47.0212	73.6207	247.709	28.6129
TG(51:5)-FA18:3	856.8/561.5	8.31	C18	LP477	GL	甘油脂类	TG	甘油三酯	HMDB0042113	131753259	C00422	207.159	110.841	17.6025	50.9675	98.9333	129.346	98.2081	41.7883	96.2285	100.99	35.3149	68.6547	114.258	70.893	97.3152	13.4087	166.393	62.5551	67.3684	40.5415	11.0606	78.8678	55.6486	95.3326	99.969	54.9518	18.1997	99.581	136.821	284.335	97.1914	102.13	155.351	134.9	27.5179	47.9084	161.342	10.7455
TG(52:0)-FA16:0	880.8/607.5	10.14	C18	LP478	GL	甘油脂类	TG	甘油三酯	HMDB0005358	131750335	C00422	1875.63	699.823	294.384	471.936	694.831	1424.32	1679.25	1104.42	1608.18	1032.85	343.574	459.292	2496.4	632.688	1144.29	320.775	5047	363.923	370.273	1164.43	428.019	2327.5	345.315	1753	1083.9	502.47	705.861	1690.67	1929.9	3816.3	1237.72	935.472	754.379	981.176	1474.17	2808.62	3226.76	633.284
TG(52:0)-FA18:0	880.8/579.5	10.14	C18	LP479	GL	甘油脂类	TG	甘油三酯	HMDB0005358	131750335	C00422	3273.61	1300.73	511.334	898.285	1189.33	2515.5	2935.94	2200.74	2620.69	1982.12	628.83	883.995	4494.02	960.753	2236.3	652.93	7668.75	683.223	718.282	2465.71	865.518	4034.86	663.448	2956.06	1489.89	949.375	1143.08	2948.06	2988.49	5838.47	2410.45	1601.04	1400.56	1936.19	3330.9	4932.07	5429.6	859.187
TG(52:0)-FA20:0	880.8/551.5	10.14	C18	LP480	GL	甘油脂类	TG	甘油三酯	HMDB0005358	131750335	C00422	277.251	77.0377	29.1781	48.2472	67.9034	193.71	245.809	104.607	219.609	130.422	33.2582	39.7533	229.333	97.2743	88.95	38.0973	909.366	46.7581	39.5306	153.041	37.1474	322.456	50.5367	225.089	310.743	39.8519	124.904	227.618	283.661	753.955	112.998	100.03	112.915	88.9284	136.894	461.35	408.344	172.929
TG(52:1)-FA16:0	878.8/605.5	9.81	C18	LP481	GL	甘油脂类	TG	甘油三酯	HMDB0005361	9544062	C00422	10108.1	5304.59	2938.13	4067.86	6353.44	8591.18	7809.09	7173.28	6994.94	6731.62	3719.5	4140.82	9071.69	6903.84	6233.57	2962.53	13178.2	3941.15	3288.92	4875.55	4223.34	8635.67	2886.49	7274.82	8567.89	4979.26	5095.96	7176.15	9875.75	18367.1	6975.88	5106.13	5606.26	5337.28	8126.03	10791.3	10553.3	3770.43
TG(52:1)-FA16:1	878.8/607.5	9.81	C18	LP482	GL	甘油脂类	TG	甘油三酯	HMDB0005361	9544062	C00422	85.2224	65.6991	21.1937	24.301	47.4499	107.35	83.6844	67.718	91.1322	51.254	25.41	35.8114	107.089	55.0947	50.0648	20.8452	264.481	23.8112	20.0219	49.0225	50.8842	128.351	21.2454	85.4956	61.7183	44.4241	54.0355	84.6371	101.495	488.563	60.8541	35.7177	49.8272	76.2445	68.4706	287.327	160.46	25.7728
TG(52:1)-FA18:0	878.8/577.5	9.81	C18	LP483	GL	甘油脂类	TG	甘油三酯	HMDB0005361	9544062	C00422	9928.42	5185.96	2904.34	4045.93	6239.23	8786.86	7857.13	7195.94	7167.44	6910.68	3800.32	4230.19	8956.13	6980.86	6285.12	3213.94	13339.6	4079.79	3243.86	5358.87	4324.59	8916.66	3063.46	7320.26	8450.23	4595.21	5085.23	7065.54	9823.3	18643.3	7234.01	5146.25	5765.57	5229.28	8393.18	10924.6	10479.3	3894.66
TG(52:1)-FA18:1	878.8/579.5	9.81	C18	LP484	GL	甘油脂类	TG	甘油三酯	HMDB0005361	9544062	C00422	9502.42	4975.06	2564.28	3901.07	6002.1	8118.16	7373.2	6878.7	6868.45	6616.3	3492.72	4078.58	8740.83	6261.88	6045.41	3280.68	12865.8	3770.92	3138.8	5108.14	4031.59	8464.9	2946.22	7009.2	8004.16	4530.18	4618.99	6817.74	9149.19	17957.3	6910.54	4950.16	5388.48	4898.29	8035.39	10486.8	10076.1	3709.28
TG(52:1)-FA20:0	878.8/549.5	9.81	C18	LP485	GL	甘油脂类	TG	甘油三酯	HMDB0005361	9544062	C00422	44.526	16.3019	9.28467	9.51518	22.7837	55.8596	49.828	22.8092	46.9522	30.9846	10.4995	14.6284	48.4553	36.4059	20.6936	12.4604	168.705	11.3667	8.21364	25.3014	11.0786	65.4304	16.6393	44.4642	65.4106	9.85679	36.5991	47.1822	61.4197	329.506	27.4053	29.0352	23.8276	33.5152	33.6232	136.234	75.0298	24.4928
TG(52:1)-FA20:1	878.8/551.5	9.81	C18	LP486	GL	甘油脂类	TG	甘油三酯	HMDB0005361	9544062	C00422	555.941	218.942	89.9699	109.889	332.347	547.6	430.44	322.825	466.107	331.089	110.112	104.156	513.649	341.874	247.332	178.375	1170.02	119.743	157.395	320.521	139.932	544.861	124.061	435.972	627.015	185.513	226.186	450.551	1005.75	2227.3	284.244	259.131	303.557	304.795	428.098	831.1	871.487	169.631
TG(52:2)-FA14:0	876.8/631.6	9.47	C18	LP487	GL	甘油脂类	TG	甘油三酯	HMDB0005369	9544069	C00422	54.3918	29.8246	7.3286	12.5971	46.8142	59.9333	50.5198	40.2086	51.6946	49.5188	11.7223	31.8294	59.5688	60.1771	43.5867	25.952	87.7952	15.9098	18.3292	30.4697	19.7626	65.2132	19.8166	48.5066	51.0946	20.351	30.9523	49.8329	78.6318	136.809	24.6977	82.8016	42.6906	53.341	48.3448	86.247	84.8268	23.9963
TG(52:2)-FA16:0	876.8/603.5	9.47	C18	LP488	GL	甘油脂类	TG	甘油三酯	HMDB0005369	9544069	C00422	17465.4	13636.7	10958.8	11570.4	15026.7	14919.3	14306.6	14087.5	12894.6	15494.8	11819.4	11939.5	14317.7	15791.5	14363.5	11395.1	18206	11063.2	10967.9	10991.7	11179.7	15148.1	10428.2	13226.7	19506.7	13155.5	12023.7	12987.9	16831.5	22853.2	13774.5	13069.1	13907.7	12969.9	16238.2	14260.4	16075.5	10421.6
TG(52:2)-FA16:1	876.8/605.5	9.47	C18	LP489	GL	甘油脂类	TG	甘油三酯	HMDB0005369	9544069	C00422	885.926	655.555	338.068	369.7	780.835	1197.93	805.772	925.079	814.889	813.081	423.672	581.671	901.939	773.391	564.152	474.6	1527.55	410.249	325.689	570.533	478.2	1111.45	348.81	768.349	857.998	475.882	608.209	826.088	964.673	2258.13	681.794	494.656	533	1114.55	810.97	1513.52	1121.92	318.212
TG(52:2)-FA18:0	876.8/575.5	9.47	C18	LP490	GL	甘油脂类	TG	甘油三酯	HMDB0005369	9544069	C00422	7287.76	3769.82	2097.19	3223.94	4236.8	5952.59	5102.85	4209.21	4774.45	4731.11	2865.31	3178.28	5536.9	4428.04	5466.76	2080.04	8425.44	3288.48	1960.08	3671.04	2635.58	5622.31	2269.35	4741.67	5675.98	2869.22	3068.53	4770.36	6004.39	11716.6	4459.28	4965.42	4365.37	4626.19	4121.98	6413.38	6670.44	2217.31
TG(52:2)-FA18:1	876.8/577.5	9.47	C18	LP491	GL	甘油脂类	TG	甘油三酯	HMDB0005369	9544069	C00422	17666	14383.8	12844.9	12652.1	15731.4	15270.3	14885.2	14876.9	13426.8	16084.8	13429.5	13078.1	14493.3	16706.8	15219.4	13013.5	18308.1	11889.2	12076	11815	12997.2	15672.7	12011.3	13730	19565.8	13981.3	13390.4	13412.8	17130.1	22808	14775.1	13800.7	14501	13474.1	17068.6	14394.3	16076.2	11974.1
TG(52:2)-FA18:2	876.8/579.5	9.47	C18	LP492	GL	甘油脂类	TG	甘油三酯	HMDB0005369	9544069	C00422	6340.43	3921.43	1598.41	3030.68	4476.05	4783.39	4195.89	3318.36	4005.65	3944.42	2247.69	2446.55	4841.4	4202.32	4715.65	2470.54	7203.6	2755.41	2671.14	3036.73	2152.04	4635.52	2570.06	3966.2	6221.58	3422.47	2343.82	3953.89	5113.26	10036.4	3726.7	4407.07	4203.45	3584.27	3211.14	5129.36	5769.47	1803.89
TG(52:2)-FA20:0	876.8/547.5	9.47	C18	LP493	GL	甘油脂类	TG	甘油三酯	HMDB0005369	9544069	C00422	46.8419	20.2345	9.67406	14.6881	24.434	28.0306	31.451	21.9139	28.1143	29.8769	14.1977	15.3168	32.8718	28.5599	22.6259	13.1388	63.1433	14.1187	13.88	19.4945	10.1549	34.6959	14.5646	28.1255	40.227	19.9089	16.4923	28.42	35.1484	90.8019	20.1308	30.3782	23.3091	27.7193	27.4573	40.459	41.6167	16.4879
TG(52:2)-FA20:1	876.8/549.5	9.47	C18	LP494	GL	甘油脂类	TG	甘油三酯	HMDB0005369	9544069	C00422	136.413	84.7794	55.2739	42.6131	138.555	169.417	138.445	113.164	132.829	130.252	48.9918	76.9171	144.498	158.508	86.4192	93.4278	218.132	44.4776	59.6432	98.179	60.9345	190.444	61.1315	135.483	185.636	66.3857	106.093	134.888	217.448	332.876	78.619	119.714	94.7304	229.454	146.913	238.826	215.963	57.8864
TG(52:2)-FA20:2	876.8/551.5	9.47	C18	LP495	GL	甘油脂类	TG	甘油三酯	HMDB0005369	9544069	C00422	390.206	113.36	85.2944	80.494	227.778	260.523	234.177	190.867	236.358	207.25	83.0461	64.3029	228.155	224.687	239.507	114.244	466.309	105.666	111.33	184.941	126.553	267.651	84.5028	222.771	350.28	97.9553	137.114	231.96	405.317	746.754	166.061	228.243	222.586	261.793	181.324	261.917	392.306	57.6781
TG(52:3)-FA14:0	874.8/629.6	9.17	C18	LP496	GL	甘油脂类	TG	甘油三酯	HMDB0005384	25240361	C00422	73.327	35.7607	8.15144	19.9977	65.8859	74.288	58.5341	48.6294	58.8737	67.0736	14.7942	39.0683	70.3779	88.9001	65.9699	28.6833	85.6714	20.9117	22.5105	34.0802	17.0524	68.0983	23.3882	51.796	63.492	22.205	29.1796	55.8597	77.5165	135.243	34.3437	102.771	64.1207	75.0329	54.492	78.8167	99.475	19.4325
TG(52:3)-FA16:0	874.8/601.5	9.17	C18	LP497	GL	甘油脂类	TG	甘油三酯	HMDB0005384	25240361	C00422	17607.7	13264.5	10560.4	11481.1	14779.8	14135.6	13636.3	13084.9	12404.2	15156.4	11716.6	11542.7	13472.6	15072.1	14440.4	10539.6	17504.5	10910.3	10519.4	10226.2	10373.1	14553.2	10355.3	12590.9	19153.4	12453	11130.2	12382.7	16195.6	21970.8	12945.9	13474	14011.3	12488.3	14948.6	13320.2	15608.8	9193.47
TG(52:3)-FA16:1	874.8/603.5	9.17	C18	LP498	GL	甘油脂类	TG	甘油三酯	HMDB0005384	25240361	C00422	4034.47	4056.81	1669.8	1982.49	4624.07	4730.17	3861.12	4845.58	3663.75	4926.04	1950.04	3313.11	3804.8	4333.27	2577.89	2971.92	5057.96	2064.25	2485.83	3097.25	2048.69	4804.74	1922.78	3545.35	6199.95	3438.29	2834.96	3591.04	4734.57	7161.96	2790.89	2518.31	3248.78	5046.23	4359.9	5095.76	5040.79	2071.28
TG(52:3)-FA18:0	874.8/573.5	9.17	C18	LP499	GL	甘油脂类	TG	甘油三酯	HMDB0005384	25240361	C00422	1055.96	551.872	276.481	354.878	630.559	1095.43	760.61	701.562	750.809	729.668	396.202	464.923	943.796	671.12	645.443	336.985	1532.48	447.969	399.196	575.117	332.033	900.94	320.542	723.54	766.753	381.796	422.062	748.633	954.416	2443.43	690.231	549.234	565.634	1026.77	531.545	1101.56	1212.02	229.778
TG(52:3)-FA18:1	874.8/575.5	9.17	C18	LP500	GL	甘油脂类	TG	甘油三酯	HMDB0005384	25240361	C00422	17477.5	13829.9	10711.2	11509.5	15192.9	14359.2	13951.2	13782.4	12749.7	15411.4	11922.4	12003.5	13642.2	15444.3	14433.1	11143.1	17429.4	11036.9	10666.2	10819.8	10671.7	15052.4	10550	12821.7	19096.1	12735.5	11493.2	12654	16434.9	22394.9	13155.9	13333.3	14143.6	13543.7	15330.5	13810.5	15713.9	9849.62
TG(52:3)-FA18:2	874.8/577.5	9.17	C18	LP501	GL	甘油脂类	TG	甘油三酯	HMDB0005384	25240361	C00422	16681.3	12603.7	9804.49	10848.5	14121.1	13237.5	12836.1	12504.1	11751.1	14560.3	11162.4	11054.8	12869.9	14262.6	13645.4	9962.69	16515.3	10325.7	9885.17	9668.37	9747.44	13872.9	9775.73	12009.1	18118	11828.3	10485.6	11704.5	15209.7	20902.7	12239.3	12825.2	13414	11842.1	14292.6	12749.4	14824.9	8777.39
TG(52:3)-FA18:3	874.8/579.5	9.17	C18	LP502	GL	甘油脂类	TG	甘油三酯	HMDB0005384	25240361	C00422	957.032	456.184	178.063	113.783	530.289	808.168	581.338	549.091	582.136	254.124	278.981	331.834	733.483	532.5	522.693	58.7772	1000.62	412.246	258.609	367.331	166.09	657.038	103.558	560.791	751.631	536.76	271.171	581.035	874.873	1462.13	615.374	176.912	517.372	611.624	406.856	602.318	1070.9	194.912
TG(52:3)-FA20:0	874.8/545.5	9.17	C18	LP503	GL	甘油脂类	TG	甘油三酯	HMDB0005384	25240361	C00422	297.515	178.731	70.4938	124.762	208.862	221.512	188.925	151.937	181.242	231.09	116.465	128.287	218.875	177.185	185.683	90.6261	283.808	135.609	112.561	117.608	73.8529	230.452	93.2453	181.586	315.157	156.112	91.1476	183.789	256.867	428.207	144.818	190.053	206.237	189.277	166.699	195.79	289.161	76.0973
TG(52:3)-FA20:1	874.8/547.5	9.17	C18	LP504	GL	甘油脂类	TG	甘油三酯	HMDB0005384	25240361	C00422	65.6862	42.2842	15.336	22.9461	51.7294	54.5176	50.5952	42.0468	49.7445	56.4846	20.562	29.7832	54.2872	61.3472	43.609	28.813	79.932	26.3983	27.5155	34.4703	19.9743	59.8326	26.5674	46.0759	63.4943	30.995	33.2966	47.6907	63.8271	112.652	31.932	65.0961	45.19	67.799	47.503	70.871	60.9335	23.0678
TG(52:3)-FA20:2	874.8/549.5	9.17	C18	LP505	GL	甘油脂类	TG	甘油三酯	HMDB0005384	25240361	C00422	167.668	102.593	51.884	58.2748	157.58	172.242	144.535	131.091	131.867	148.062	58.4639	81.6312	142.24	158.321	110.478	79.4926	196.352	61.6202	76.9276	100.347	67.6512	174.295	59.5763	131.321	193.789	81.8113	97.6411	130.185	198.72	296.236	96.885	125.66	121.338	276.564	129.982	182.125	225.923	44.0402
TG(52:3)-FA20:3	874.8/551.5	9.17	C18	LP506	GL	甘油脂类	TG	甘油三酯	HMDB0005384	25240361	C00422	492.086	128.399	120.624	61.382	330.973	548.749	307.637	353.33	323.59	169.397	74.4059	76.388	249.032	295.809	243.309	70.1045	779.263	139.744	191.352	212.966	167.081	443.089	109.763	314.43	442.692	185.977	213.451	299.693	319.288	1444.36	336.622	115.195	240.091	278.092	259.054	482.53	737.669	64.9499
TG(52:4)-FA14:0	872.8/627.6	8.87	C18	LP507	GL	甘油脂类	TG	甘油三酯	HMDB0005363	9544125	C00422	130.899	52.9561	14.2531	30.8233	109.246	129.26	97.4317	76.2225	92.8245	91.5114	18.1042	53.2255	102.441	137.628	103.38	27.2204	147.955	30.817	44.0582	46.5952	28.0455	114.605	35.9196	93.8465	103.468	42.2571	48.2474	92.6397	101.212	255.454	66.363	156.432	104.996	121.901	71.5499	130.536	203.04	21.8271
TG(52:4)-FA16:0	872.8/599.5	8.87	C18	LP508	GL	甘油脂类	TG	甘油三酯	HMDB0005363	9544125	C00422	16880.6	12255	7865.99	10794.4	13654.6	12810.1	12479.1	10911.9	11552.7	13850	10632.8	10389.2	12409.5	12979	14025.4	8430.61	15731.5	10253.8	9111.1	8808.7	7323.6	13038.8	9258.83	11713.8	17467.7	10846	8760.96	11468.8	14883	20415.7	11813.1	13458.4	13533.4	11683.1	12007.4	11535.4	14562.6	7409.42
TG(52:4)-FA16:1	872.8/601.5	8.87	C18	LP509	GL	甘油脂类	TG	甘油三酯	HMDB0005363	9544125	C00422	8163.12	7268.28	2707.71	4684.96	8340.69	7424.64	6471.66	6391.21	6207.33	8378.45	3835.21	5680.71	6498.82	7223.71	5703.29	4875.03	7998.71	4522.61	3968.86	4799.96	2706.66	7458.82	4062.55	6232.31	9826.76	5443.94	4287.35	6077.95	8200.64	11295.3	4972.5	6259.11	7140.88	7730.99	6379.3	6984.59	8058.04	3254.62
TG(52:4)-FA18:0	872.8/571.5	8.87	C18	LP510	GL	甘油脂类	TG	甘油三酯	HMDB0005363	9544125	C00422	132.975	67.9453	24.4026	44.9205	79.1439	150.88	93.4708	73.5258	91.2526	92.258	37.5685	53.6552	106.538	84.5385	85.096	27.1102	191.783	66.1645	50.3007	59.9902	29.0849	114.419	37.8108	85.102	85.6484	45.8107	37.3711	94.4294	114.058	348.677	82.8247	85.8514	77.4764	135.447	51.9046	129.605	143.772	26.6287
TG(52:4)-FA18:1	872.8/573.5	8.87	C18	LP511	GL	甘油脂类	TG	甘油三酯	HMDB0005363	9544125	C00422	11104.6	8729.39	3522.28	5683.52	9779.62	9787.29	8406.09	8152.74	8057.84	9992.01	5281.43	6754.01	8720.16	8930.29	7738.3	5512.27	11284.5	6130.96	6281.26	6518.21	3515.92	9458.74	5294.53	7951.23	11873.4	7076.86	5313.52	8040.97	11021.3	15717.4	7350.09	7472.48	8674.1	9679.93	7704.76	8503.85	10807.1	4307
TG(52:4)-FA18:2	872.8/575.5	8.87	C18	LP512	GL	甘油脂类	TG	甘油三酯	HMDB0005363	9544125	C00422	17270.2	13568	9520.25	11987.8	15133.9	13759.6	13671.1	12354	12494.2	15394.7	12252.4	11900.5	13114.5	14721.8	15161.7	10907.5	16817.6	11296	10020.5	10310.8	9081.78	14255.2	10975.4	12440.3	18510.7	12053.8	10488.6	12495.2	15937.2	21196	12973.4	14288	14608.4	13241.9	14040.5	12749.1	15204.9	8906.93
TG(52:4)-FA18:3	872.8/577.5	8.87	C18	LP513	GL	甘油脂类	TG	甘油三酯	HMDB0005363	9544125	C00422	7304.48	4060.76	1779.92	2588.54	4694.77	5918.6	4943.01	4626.16	4686.39	4757.29	2877.47	3230.02	5310.79	4677.28	4629.03	1737.61	7407.03	3535.5	4423.28	3245.78	1723.83	5472.88	2615.29	4577.09	6523.7	4554.68	2554.02	4689.17	6413.11	10193.1	5035.97	3253.89	4538.51	4882.44	3885.52	4976.11	7412.87	1795.73
TG(52:4)-FA20:0	872.8/543.5	8.87	C18	LP514	GL	甘油脂类	TG	甘油三酯	HMDB0005363	9544125	C00422	794.986	388.163	105.055	312.249	461.037	442.105	398.02	237.074	385.265	463.366	237.757	231.688	434.675	324.66	478.691	144.877	553.476	293.742	197.963	210.915	84.2053	420.875	193.908	376.819	598.647	261.972	142.723	397.649	554.383	955.023	279.887	574.731	523.316	388.217	251.739	358.942	619.471	112.333
TG(52:4)-FA20:2	872.8/547.5	8.87	C18	LP515	GL	甘油脂类	TG	甘油三酯	HMDB0005363	9544125	C00422	134.731	72.4384	22.7059	51.2914	119.199	113.54	94.3621	68.1718	92.319	114.124	41.1605	66.7889	100.655	98.9461	105.207	43.2808	120.222	48.0817	40.4976	57.8201	25.1923	99.2328	41.2157	85.3363	122.869	44.2884	43.4176	95.0632	135.233	199.864	59.7713	168.314	110.766	157.048	56.6004	97.0172	146.534	28.6154
TG(52:4)-FA20:3	872.8/549.5	8.87	C18	LP516	GL	甘油脂类	TG	甘油三酯	HMDB0005363	9544125	C00422	307.418	149.841	91.3283	76.8484	331.683	411.299	239.044	287.455	232.97	175.008	73.2933	134.587	215.029	290.075	171.487	71.2313	403.63	105.159	151.566	153.908	114.207	353.662	90.1945	223.103	383.427	170.783	184.304	240.136	232.149	661.27	188.602	123.285	189.509	395.878	226.834	398.966	559.193	59.7458
TG(52:4)-FA20:4	872.8/551.5	8.87	C18	LP517	GL	甘油脂类	TG	甘油三酯	HMDB0005363	9544125	C00422	1183.35	672.127	629.904	380.113	773.389	1638.91	958.765	1038.01	982.064	405.763	409.231	291.769	707.836	670.641	819.325	253.648	2116.75	622.612	597.814	704.513	361.578	1237.61	299.7	906.08	1019.08	769.265	454.792	1005.26	978.424	3369.19	1049.01	456.157	662.509	716.408	622.116	1780.98	1241.34	159.019
TG(52:4)-FA22:4	872.8/523.5	8.87	C18	LP518	GL	甘油脂类	TG	甘油三酯	HMDB0005363	9544125	C00422	57.775	27.4357	8.40381	18.5229	38.2472	51.1214	35.6094	27.6904	31.5942	28.7569	13.5464	17.2241	37.677	27.6591	41.4324	9.98434	73.5437	19.669	16.3334	14.8413	10.4527	45.811	11.8108	31.6211	47.6761	16.1794	14.965	33.383	47.0937	140.457	27.7658	40.7957	31.6801	32.9586	21.7855	57.2319	57.1559	7.41561
TG(52:5)-FA14:0	870.8/625.6	8.53	C18	LP519	GL	甘油脂类	TG	甘油三酯	HMDB0005380	9544150	C00422	203.905	65.9907	27.9847	27.3112	149.263	237.483	116.401	98.4106	110.658	83.0045	22.1047	51.2467	120.513	159.58	121.739	22.8687	245.47	53.23	50.4162	54.7531	25.9859	159.957	41.8791	117.964	138.079	65.6453	49.6662	120.036	111.149	472.963	94.1684	112.58	142.515	138.842	72.2258	178.778	270.136	16.7939
TG(52:5)-FA16:0	870.8/597.5	8.53	C18	LP520	GL	甘油脂类	TG	甘油三酯	HMDB0005380	9544150	C00422	10670.7	5040.47	1567.35	3285.74	5534.81	7075.62	5762.12	4099.42	5331.97	5828.98	3188.41	3315.21	6197.57	4854.75	6182.76	1474.67	8620.96	4476.67	4580.14	3314.84	1192.81	5825.22	2960.76	5534.87	7876.28	4180.19	1868	5567.89	7837.53	12230.2	5305.55	5027.75	6356.93	5904.04	3051.99	4111.05	8638.09	1475.47
TG(52:5)-FA16:1	870.8/599.5	8.53	C18	LP521	GL	甘油脂类	TG	甘油三酯	HMDB0005380	9544150	C00422	9863.89	7292.75	1748.96	4777.47	8724.44	7284.54	6318.08	4743.51	5765.04	8548.34	3157.02	5426.05	6145.22	5582.2	6492.32	3277.99	7464.99	4308.39	3157.41	4195.82	1406.66	6297.28	3896.58	6002.82	9292.01	4225.88	2668.46	6324.68	8266.83	11670.6	4195.27	8145.6	8930.29	8267.34	4125.67	5349.96	8499.89	1811.53
TG(52:5)-FA18:1	870.8/571.5	8.53	C18	LP522	GL	甘油脂类	TG	甘油三酯	HMDB0005380	9544150	C00422	3776.54	2270.7	422.754	1005.23	2560.74	2867.25	2024.81	1472.48	1921.38	2744.51	694.517	1343.7	2109.21	1801.65	1904.14	652.661	2922.37	1284.32	1159.74	1204.52	343.802	2014.44	943.457	1921.66	2707.33	1154.48	644.967	2066.88	3018.95	4968.77	1348.6	2310.63	2644.62	3057.55	1091.77	1590.43	3005.24	553.231
TG(52:5)-FA18:2	870.8/573.5	8.53	C18	LP523	GL	甘油脂类	TG	甘油三酯	HMDB0005380	9544150	C00422	14942	10966.9	3268.08	7634.16	12469	11295.4	9761.68	7665	9279.15	12082.6	5819.6	8025.49	9832.86	8996.83	10678.6	5364.76	12600.7	7374.6	6218.56	6937.64	2623.32	10170.9	6483.62	9170.65	13654.6	7122.07	4531.66	9563.21	12839	18139.1	7874.12	11740	12645	11400.9	6618.11	7850.23	12896.1	3390.66
TG(52:5)-FA18:3	870.8/575.5	8.53	C18	LP524	GL	甘油脂类	TG	甘油三酯	HMDB0005380	9544150	C00422	10799.7	5548.79	1694.42	3402.51	6618.72	7550.06	6189.54	4865.22	5834.84	6410.47	3218.51	4101.26	6374.07	5324.14	6695.6	1719.69	8941.7	4542.01	5017.41	3813.73	1402.33	6521.19	3352.32	5774.71	8483.45	5065.07	2477.03	6134.49	8028.46	13027.8	5768	5329.16	6856.74	6905.79	3463.67	5121.59	9513.67	1619.65
TG(52:5)-FA20:3	870.8/547.5	8.53	C18	LP525	GL	甘油脂类	TG	甘油三酯	HMDB0005380	9544150	C00422	242.337	82.9145	19.5411	31.1175	208.682	217.328	125.593	90.9851	121.094	107.487	23.0482	75.3584	113.186	156.936	139.613	24.1761	195.648	54.1215	55.8065	67.0895	33.053	139.588	47.7563	111.815	185.395	59.6993	61.5494	128.211	110.92	378.41	88.8764	132.478	174.962	202.843	77.4266	160.869	295.462	22.7034
TG(52:5)-FA20:4	870.8/549.5	8.53	C18	LP526	GL	甘油脂类	TG	甘油三酯	HMDB0005380	9544150	C00422	961.194	538.359	482.404	270.554	935.038	1695.22	913.956	950.108	903.709	391.48	307.418	352.755	713.552	738.18	702.291	242.8	1520.44	400.465	494.308	595.134	297.058	1301.23	291.752	825.708	1124.04	723.637	470.613	879.393	845.039	2682.34	810.63	407.994	600.803	1175.39	614.355	1662.03	1327.19	140.945
TG(52:5)-FA20:5	870.8/551.5	8.53	C18	LP527	GL	甘油脂类	TG	甘油三酯	HMDB0005380	9544150	C00422	285.479	344.699	504.134	74.5088	103.815	623.363	247.977	203.605	270.423	42.2339	98.7364	64.5589	160.058	275.742	84.5177	45.4773	1028.82	168.31	99.6536	66.9027	38.8895	285.051	207.029	240.151	87.1482	92.4988	105.677	253.594	268.963	1799.4	177.338	55.8304	152.011	234.484	74.4799	149.857	195.182	11.9726
TG(52:5)-FA22:5	870.8/523.5	8.53	C18	LP528	GL	甘油脂类	TG	甘油三酯	HMDB0005380	9544150	C00422	479.388	169.224	40.1119	82.8595	175.135	289.297	187.316	108.517	185.13	183.365	83.0231	93.4078	222.959	154.759	196.812	36.8359	389.684	134.116	129.965	100.414	29.3585	201.259	82.1414	177.483	254.737	122.73	54.8069	204.497	325.357	682.116	159.343	170.366	238.454	238.766	75.3152	131.796	375.326	32.0497
TG(52:6)-FA14:0	868.8/623.6	8.21	C18	LP529	GL	甘油脂类	TG	甘油三酯	HMDB0005436	9544179	C00422	169.221	90.8169	4.83563	35.3652	115.751	220.632	118.076	81.7595	100.538	49.2575	25.1435	49.7514			147.269	17.4159	243.638	57.4422	46.235	42.1923	14.6808	142.697	40.5256	106.029	112.425	54.6769	33.8978	108.215		35.2629	72.1749	127.389	119.14	99.3764	50.6574	142.678	168.887	10.0063
TG(52:6)-FA16:0	868.8/595.5	8.21	C18	LP530	GL	甘油脂类	TG	甘油三酯	HMDB0005436	9544179	C00422	1134.67	276.994	168.574	114.151	348.904	886.673	474.795	270.213	434.609	355.064	169.874	231.026	420.645	316.731	433.59	41.5279	1125.88	310.099	709.341	199.902	46.0222	489.531	187.968	440.052	517.171	341.733	101.673	452.899	592.779	1705.92	561.356	169.31	455.871	512.35	130.576	258.174	940.37	62.5172
TG(52:6)-FA16:1	868.8/597.5	8.21	C18	LP531	GL	甘油脂类	TG	甘油三酯	HMDB0005436	9544179	C00422	3219.07	1747.65	231.405	685.788	1708.72	2181.7	1438.66	804.568	1272.19	1877.68	483.318	857.135	1482.85	1156.13	1356.78	338.09	2053.31	794.465	837.311	779.299	156.595	1373.43	604.757	1334.93	1756.38	641.864	348.793	1371.42	2242.87	3562.53	899.346	1249.63	1923.3	3129.16	503.381	750.857	2470.18	231.056
TG(52:6)-FA18:1	868.8/569.5	8.21	C18	LP532	GL	甘油脂类	TG	甘油三酯	HMDB0005436	9544179	C00422	431.697	192.597	48.3745	84.6563	191.548	310.302	184.135	109.287	164.191	240.788	51.9285	104.275	195.039	160.91	186.382		400.419	115.657	91.2337	80.8921	22.6852	167.584	80.3125	168.318	167.066	91.3865	44.435	172.889	216.99	762.852	112.278	225.593	247.277	226.252	59.7201	112.78	248.382	46.8914
TG(52:6)-FA18:2	868.8/571.5	8.21	C18	LP533	GL	甘油脂类	TG	甘油三酯	HMDB0005436	9544179	C00422	5318.5	2763.42	347.488	1367.46	3008.84	2857.03	2250.17	1057.43	2012.56	3156.2	793.893	1381.59	1892.78	1906.21	2944.33	512.208	2904.15	1560.53	933.258	1163.87	209.157	1991.96	1036.11	2204.07	2616.93	886.837	503.61	2206.05	3100.85	5144.76	1272.22	4069.24	4171.82	3612.58	772.173	1093.29	3188.31	410.993
TG(52:6)-FA18:3	868.8/573.5	8.21	C18	LP534	GL	甘油脂类	TG	甘油三酯	HMDB0005436	9544179	C00422	4070.35	1882.35	273.696	745.616	2109.6	2633.26	1781.65	1105.33	1586.89	2162.34	608.901	1063.22	1744.97	1406.84	1678.4	414.802	2740.11	1038.44	1492.9	1006.93	191.816	1858.93	709.289	1724.96	2303.88	947.218	464.103	1731.73	2620.7	4430.5	1296.18	1532.68	2341.15	3431.35	620.69	1006.75	3175.08	291.64
TG(52:6)-FA20:4	868.8/547.5	8.21	C18	LP535	GL	甘油脂类	TG	甘油三酯	HMDB0005436	9544179	C00422	571.449	297.656	152.557	140.359	491.436	856.408	416.83	352.577	399.632	232.243	123.068	197.977	346.954	400.661	569.712	95.8013	721.274	234.748	184.012	223.331	79.4318	569.85	145.103	422.378	510.332	270.157	156.676	448.437	367.918	1449.41	351.968	511.827	413.701	480.928	220.909	637.821	651.079	49.5177
TG(52:6)-FA20:5	868.8/549.5	8.21	C18	LP536	GL	甘油脂类	TG	甘油三酯	HMDB0005436	9544179	C00422	263.262	399.194	537.15	73.3338	169.879	1063.6	310.217	255.795	300.303	52.7779	93.4109	135.6	218.967	398.967	96.6399	61.0845	966.778	163.337	119.373	78.4995	35.3677	412.676	199.377	286.546	134.858	115.16	121.739	313.787	291.204	2091.67	161.281	69.1596	193.244	600.478	104.665	226.516	324.81	14.261
TG(52:6)-FA22:6	868.8/523.5	8.21	C18	LP537	GL	甘油脂类	TG	甘油三酯	HMDB0005436	9544179	C00422	205.294	186.265	144.39	42.5457	45.833	438.934	218.141	117.578	217.296	62.3183	44.6436	76.4459	340.403	486.881	165.021	40.1452	779.656	57.2541	47.7004	51.9333	20.0437	212.911	107.812	202.998	114.63	26.9706	64.2748	222.986	345.136	1707.34	78.9004	193.972	359.497	340.28	77.5261	125.693	222.008	4.93924
TG(52:7)-FA16:0	866.7/593.4	7.94	C18	LP538	GL	甘油脂类	TG	甘油三酯	HMDB0010517	53480560	C00422	37.2773		15.3996	7.51622					24.4689			7.95802	20.207	22.247			89.5417		37.9676					23.687	30.8791	13.1776		22.6093	18.2397	148.081	37.2517			44.153
TG(52:7)-FA18:1	866.7/567.4	7.94	C18	LP539	GL	甘油脂类	TG	甘油三酯	HMDB0010517	53480560	C00422		21.4555	20.8225		12.5359		19.1528	14.6571			11.5951	10.6456	22.0652	28.5061		6.38638	91.9925	11.6282	8.69839	10.4519	4.83232	21.33	9.01556		16.6352	12.068	6.30416		20.5777	242.221	13.3228	24.793		28.3255	5.92498	15.287	19.2173	2.84507
TG(52:7)-FA20:5	866.7/547.4	7.94	C18	LP540	GL	甘油脂类	TG	甘油三酯	HMDB0010517	53480560	C00422	187.876	236.324	156.972	48.7633	96.5886	522.228	145.333	76.5967	145.375	32.9832	39.0957	70.6096	104.368	217.917	86.5844	24.6426	483.946	82.4116	44.2873	33.8946	11.554	187.931	119.402	137.45	57.838	46.8534	37.4155	147.898	123.811	1086.64	72.8889	97.983	170.443	300.177	36.1609	79.9493	146.607	6.89146
TG(52:7)-FA22:6	866.7/521.4	7.94	C18	LP541	GL	甘油脂类	TG	甘油三酯	HMDB0010517	53480560	C00422	77.7798	113.955	81.269	22.773	31.461	222.646	106.704	52.4112	98.1499	43.104	22.9041	50.9655	155.604	225.118	70.387	28.8709	293.11	21.577	23.6683	28.4107	7.02314	103.432	50.3733	94.3207	71.6531	16.2777	28.4507	104.559	146.068	631.574	30.1927	166.886	203.879	342.799	30.8418	72.4957	113.781	3.2832
TG(52:8)-FA16:1	864.8/593.5	7.74	C18	LP542	GL	甘油脂类	TG	甘油三酯	HMDB0042567	131753704	C00422																			4.92349	3.50001											5.2982			11.8436
TG(52:8)-FA18:2	864.8/567.5	7.74	C18	LP543	GL	甘油脂类	TG	甘油三酯	HMDB0042567	131753704	C00422	31.4201	16.5087	17.9961	6.73925	12.7798		15.4045	7.10032	15.2241		12.6948	9.7475	13.8249	20.5974	12.954	6.07888	75.6613	14.2593	8.88735	9.32515	3.13859	14.8442			13.7951	8.94583				175.568	10.3108	48.1003	17.3343	30.4029	3.24165	10.1468	16.6585	2.1169
TG(53:0)-FA16:0	894.8/621.5	10.35	C18	LP544	GL	甘油脂类	TG	甘油三酯	HMDB0042097	-	C00422	61.3715	37.2796	13.6477	22.3601	21.2358	32.682	54.5903	30.6313	54.4851	44.3802	15.7891	22.4019	63.3576	25.9284	27.4209	14.2656	200.033	16.7192	18.0884	34.025	13.6526	83.7144	18.0272	53.473	63.0202	18.3485	24.1629	56.3695	60.3113	182.348	30.7695	36.7202	34.8228	35.562	35.3119	102.143	94.9985	24.7441
TG(53:1)-FA16:0	892.8/619.5	10.03	C18	LP545	GL	甘油脂类	TG	甘油三酯	HMDB0042105	131753251	C00422	96.6105	68.3603	28.658	43.6231	59.504	115.079	97.2624	70.0324	101.204	63.6652	35.7627	52.4922	160.223	78.1289	57.1866	22.2823	307.048	36.3459	25.3968	56.1283	31.8162	128.765	30.6643	103.275	83.8678	46.0267	44.9745	102.791	142.762	585.557	74.1346	56.0721	65.0138	73.0676	71.9279	225.906	169.85	33.7377
TG(53:1)-FA17:0	892.8/605.5	10.03	C18	LP546	GL	甘油脂类	TG	甘油三酯	HMDB0042105	131753251	C00422	250.552	160.089	38.6788	114.251	152.967	271.963	236.153	150.692	206.096	183.819	68.8369	169.837	426.93	160.397	139.949	40.6953	642.062	86.8927	68.2798	101.178	83.065	256.238	61.267	230.739	124.353	107.656	79.3976	247.538	274.311	1177.96	254.12	137.856	140.125	114.656	137.108	441.845	338.343	65.7555
TG(53:1)-FA18:0	892.8/591.5	10.03	C18	LP547	GL	甘油脂类	TG	甘油三酯	HMDB0042105	131753251	C00422	288.319	189.418	52.3559	121.422	172.013	326.565	266.799	210.844	249.887	197.947	83.9848	200.592	496.375	182.179	157.897	55.5697	774.145	100.32	86.5936	138.538	106.318	290.483	75.2564	271.593	147.814	124.493	89.9964	288.166	321.77	1435.44	275.884	159.632	150.428	148.602	204.354	595.417	414.303	77.8904
TG(53:1)-FA18:1	892.8/593.5	10.03	C18	LP548	GL	甘油脂类	TG	甘油三酯	HMDB0042105	131753251	C00422	274.506	190.089	53.6583	121.423	165.906	267.252	257.93	183.078	242.712	189.887	79.0956	182.811	449.534	172.157	150.974	61.127	711.303	87.3457	79.0642	113.182	91.2829	276.932	73.0882	246.565	154.109	123.506	92.7934	265.363	297.908	1356.76	266.852	159.331	155.012	137.879	169.389	547.754	370.822	78.1749
TG(53:2)-FA16:0	890.8/617.5	9.71	C18	LP549	GL	甘油脂类	TG	甘油三酯	HMDB0043037	131754168	C00422	603.56	383.973	135.856	261.025	404.02	657.309	473.817	443.886	449.487	408.11	209.625	313.612	789.66	460.58	299.427	210.187	920.945	223.431	243.669	292.738	161.59	560.277	206.113	471.125	486.319	359.785	211.564	470.182	732.057	1595.49	348.867	337.103	409.783	464.277	410.36	723.28	860.994	181.483
TG(53:2)-FA17:0	890.8/603.5	9.71	C18	LP550	GL	甘油脂类	TG	甘油三酯	HMDB0043037	131754168	C00422	1914.71	1640.99	325.553	1043.44	1524.92	1859.34	1556.02	1255.59	1373.27	1678.52	630.516	1589.95	2407.99	1487.93	984.178	568.394	2675.55	805.46	778.39	915.726	551.046	1512.71	647.976	1469.92	1475.67	1174.19	550.267	1502.02	1912.16	4368.2	1528.57	1142.88	1528.48	1057.08	1128.95	1827.59	2015.26	614.158
TG(53:2)-FA18:1	890.8/591.5	9.71	C18	LP551	GL	甘油脂类	TG	甘油三酯	HMDB0043037	131754168	C00422	3338.39	2761.33	664.766	1748.59	2794.66	3282.06	2646.66	2303.76	2330.12	2924.7	1211.39	2782.23	4056.75	2785.07	1753.36	1121.04	4527.53	1387.33	1422.2	1655.12	1031.26	2830.54	1212.53	2559.07	2827.19	2214.06	1057.7	2575.3	3496.88	7548.48	2722.64	1978.23	2566.51	1944.09	2206.27	3318.96	3558.92	1213.85
TG(53:2)-FA18:2	890.8/593.5	9.71	C18	LP552	GL	甘油脂类	TG	甘油三酯	HMDB0043037	131754168	C00422	210.557	127.845	32.1059	111.087	110.42	181.648	153.32	84.0609	125.813	137.735	59.0625	130.623	228.624	108.027	124.378	28.7223	356.585	86.8794	39.7634	86.2926	44.9419	145.417	53.3119	138.469	121.206	67.7689	47.3959	132.714	154.331	666.19	145.379	163.659	154.74	121.655	70.6793	222.888	211.344	42.5716
TG(53:3)-FA16:0	888.8/615.5	9.39	C18	LP553	GL	甘油脂类	TG	甘油三酯	HMDB0043058	131754189	C00422	544.034	315.407	113.879	253.933	374.177	473.677	324.37	254.531	325.21	346.828	172.934	259.748	536.199	359.595	307.963	147.08	549.895	202.597	176.366	212.161	96.3734	370.06	173.37	312.893	333.976	246.491	133.769	330.301	507.561	1108.07	262.162	387.459	468.631	387.02	249.071	371.203	614.751	100.388
TG(53:3)-FA17:0	888.8/601.5	9.39	C18	LP554	GL	甘油脂类	TG	甘油三酯	HMDB0043058	131754189	C00422	2408.34	2085.53	400.647	1610.88	1989.02	2008.82	1629.61	1057.97	1613.51	2302.14	869.944	2046.95	2443.37	1652.06	1662.89	633.705	2420.22	1135.23	877.541	995.897	508.264	1535.24	1029.13	1602.13	1607.72	1238.1	515.709	1592.94	2057.93	4539.05	1619.33	1998.24	2307.76	1293.76	983.018	1398.39	2147.95	555.062
TG(53:3)-FA18:2	888.8/591.5	9.39	C18	LP555	GL	甘油脂类	TG	甘油三酯	HMDB0043058	131754189	C00422	2430.62	1982.56	416.227	1571.37	1932.28	1912.8	1603.79	1086.25	1648.14	2076.96	865.697	1911.55	2343.79	1627.75	1636.55	660.573	2523.69	1124.86	867.733	1014.17	478.897	1598.1	1008.09	1612.96	1582.05	1176.17	543.707	1550.6	1975.8	4470.22	1607.15	2008.72	2192.99	1368.09	989.888	1580.51	2181.08	573.066
TG(53:4)-FA16:0	886.8/613.5	9.03	C18	LP556	GL	甘油脂类	TG	甘油三酯	HMDB0043038	131754169	C00422	122.496	70.3273	26.9081	48.4666	68.4012	93.4383	62.9256	46.1259	57.297	64.1399	35.9088	47.3593	93.5051	71.5334	61.6418	19.2874	93.8424	46.455	34.3187	37.5931	16.9298	62.9686	35.1621	62.9639	56.1901	49.4826	21.8574	65.3326	91.6893	167.942	42.4397	72.0847	93.958	79.0658	38.314	58.7011	123.631	15.4605
TG(53:4)-FA17:0	886.8/599.5	9.03	C18	LP557	GL	甘油脂类	TG	甘油三酯	HMDB0043038	131754169	C00422	1151.22	934.332	131.671	681.678	792.652	630.736	618.946	313.684	627.935	981.296	363.77	824.655	893.333	509.544	873.241	199.834	898.857	543.325	310.66	362.414	135.886	526.519	421.234	598.516	564.822	454.085	137.461	693.277	661.263	1513.37	570.014	1113.35	1251.06	549.313	228.895	380.819	766.891	166.96
TG(53:4)-FA18:2	886.8/589.5	9.03	C18	LP558	GL	甘油脂类	TG	甘油三酯	HMDB0043038	131754169	C00422	2498.97	2065.91	364.711	1446.41	1906.79	1742.21	1488.43	921.362	1471.97	2309	861.168	1745.09	2010.93	1354.66	1705.88	639.111	2081.42	1104.91	671.963	914.589	350.788	1388.75	987.983	1452.59	1566.01	1080.92	433.98	1527.38	1789.08	3677.32	1188.68	2304.27	2458.12	1582.42	700.37	1220.13	1944.17	454.37
TG(53:4)-FA18:3	886.8/591.5	9.03	C18	LP559	GL	甘油脂类	TG	甘油三酯	HMDB0043038	131754169	C00422	134.419	87.5882	22.7576	54.6032	73.9144	93.7241	75.439	47.8994	80.4054	90.894	38.5762	93.5678	107.627	68.136	76.8299	20.6471	135.629	57.021	69.4908	46.0189	19.1646	65.3733	38.7583	73.535	55.9768	52.0256	17.4357	77.7204	85.8569	211.389	93.5992	75.8462	97.8131	69.3466	30.2532	52.7601	108.303	20.9368
TG(53:4)-FA20:4	886.8/565.5	9.03	C18	LP560	GL	甘油脂类	TG	甘油三酯	HMDB0043038	131754169	C00422	21.8391	28.4705	16.6377	14.0132	15.1151	45.3782	22.3136	20.1499	26.5565	10.2485	10.4812	15.2031	22.6308	19.2421	12.4174	5.15917	48.1798	14.3553	14.2369	15.7436	11.5088	27.5985	10.6642	20.3885	11.8174	17.988	10.0463	22.7383	19.7742	95.4437	33.1715	13.7475	17.8074	19.7841	14.0522	49.9879	22.4185	3.26046
TG(53:5)-FA20:4	884.8/563.5	8.71	C18	LP561	GL	甘油脂类	TG	甘油三酯	HMDB0043039	131754170	C00422	33.7238	42.378	49.3092	20.6177	39.9824	83.5743	44.0366	52.5214	47.1642	22.2344	26.5672	32.8303	48.2344	46.0757	29.8619	17.3671	84.2311	32.5318	41.217	31.271	19.554	62.9108	25.5848	48.5622	41.5434	57.486	20.343	41.2186	37.8286	134.813	64.7971	18.3574	36.2615	52.6703	35.7187	80.7905	54.3274	10.5194
TG(53:6)-FA20:4	882.8/561.5	8.41	C18	LP562	GL	甘油脂类	TG	甘油三酯	HMDB0043045	131754176	C00422	48.0388	42.165	35.7111	26.172	47.41	80.429	41.8872	31.3558	43.1533	28.4479	25.228	42.0181	42.0115	37.1813	37.9348	13.028	71.1407	39.3155	30.6599	24.6428	15.6273	52.1758	32.0088	46.685	34.6251	50.0378	14.2577	47.7312	29.4113	120.883	57.6154	39.6173	44.4908	44.7963	23.5946	62.381	43.4465	8.54197
TG(54:0)-FA16:0	908.8/635.5	10.51	C18	LP563	GL	甘油脂类	TG	甘油三酯	HMDB0005366	131750339	C00422	542.817	210.793	57.4522	103.54	114.99	198.975	666.123	224.06	681.951	366.719	74.0616	104.503	474.512	241.781	194.536	73.0714	3642.18	82.7251	93.009	438.61	53.8934	968.906	82.8464	665.568	602.141	86.2739	339.825	681.848	497.301	3335.43	280.568	233.482	203.108	174.093	232.894	1513.59	1177.26	693.763
TG(54:0)-FA18:0	908.8/607.5	10.51	C18	LP564	GL	甘油脂类	TG	甘油三酯	HMDB0005366	131750339	C00422	1024.31	483.227	154.076	313.712	297.088	758.872	997.453	685.689	1055.95	725.436	223.402	333.458	1704.5	274.205	876.285	190.932	3493.53	247.987	307.944	807.589	239.841	1653.28	210.382	983.541	412.598	324.593	377.225	1068.21	807.738	2226.38	664.355	647.163	527.883	678.109	824.267	1799.24	2418.4	403.882
TG(54:1)-FA16:0	906.8/633.5	10.21	C18	LP565	GL	甘油脂类	TG	甘油三酯	HMDB0005368	9544170	C00422	1445.95	517.004	218.238	322.216	557.373	1078.96	1322.98	734.018	1317.59	897.557	309.061	405.26	1481.64	787.601	618.491	285.287	4504.06	239.495	324.031	799.983	230.126	1926.29	273.692	1348.07	1486.11	395.292	766.148	1358.83	1763.34	7651.89	753.673	561.285	506.457	579.388	921.01	3632.5	2340.59	1358.19
TG(54:1)-FA18:0	906.8/605.5	10.21	C18	LP566	GL	甘油脂类	TG	甘油三酯	HMDB0005368	9544170	C00422	6517.86	3044.9	1070.36	2427.98	2704.69	6442.71	5834.79	5216.68	5435.18	5129.2	2037.4	3038.89	7668.66	3042.35	4194.79	1299.13	12549.7	2033.75	1744.52	4191.78	1857.83	7471.51	1494.58	5603.3	3209.71	2661.41	2570.55	5615.34	6022.69	18202	5178.7	3148.87	2693.98	3337.52	5129.97	11709.6	9220.75	2731.64
TG(54:1)-FA18:1	906.8/607.5	10.21	C18	LP567	GL	甘油脂类	TG	甘油三酯	HMDB0005368	9544170	C00422	3855.84	1782.35	545.5	1247.16	1515.1	3542.2	3401.82	2835.05	3421.52	2835.59	1076.68	1571.64	4802.1	1728.49	2131.86	755.187	8968.58	1044.55	984.221	2287.01	895.813	4549.01	726.847	3441.66	2409.03	1461.48	1596.99	3357.64	3724.28	13937.2	2845.25	1827.35	1494.52	1808.22	2811.6	8248.93	6095.07	2228.05
TG(54:1)-FA20:0	906.8/577.5	10.21	C18	LP568	GL	甘油脂类	TG	甘油三酯	HMDB0005368	9544170	C00422	1138.01	381.58	151.773	250.967	381.56	752.879	1056.46	520.016	1085.5	711.065	236.955	351.855	1061.09	631.877	366.069	221.984	3748.03	190.652	248.942	633.656	179.069	1564.7	174.919	1090.23	1401.31	283.94	644.584	1105.96	1146.07	6755.73	602.234	421.605	586.459	394.522	622.907	3180.7	1743.43	1503.64
TG(54:1)-FA20:1	906.8/579.5	10.21	C18	LP569	GL	甘油脂类	TG	甘油三酯	HMDB0005368	9544170	C00422	366.552	154.093	51.1674	84.5129	163.321	369.049	358.149	290.703	365.314	273.827	83.8854	103.681	612.374	182.191	238.333	101.265	1205.41	75.4572	95.8033	363.156	87.1402	525.929	83.2874	382.21	182.59	128.835	153.402	377.304	465.719	2098.01	211.128	172.262	155.66	157.036	442.275	1232.79	787.921	167.519
TG(54:2)-FA16:0	904.8/631.5	9.91	C18	LP570	GL	甘油脂类	TG	甘油三酯	HMDB0005383	9544199	C00422	2562.15	1448.29	520.124	810.733	1794.72	2481.81	2022.34	1653.23	2000.83	1916.99	789.908	1240.61	2812.76	2166.61	1323.22	1029.35	4048.71	739.821	982.404	1408.48	705.277	2693.59	722.178	1993.91	2552.48	1342.48	1149.97	2067.74	3483.79	6750.38	1211.12	1486.79	1550.43	1775.48	1992.32	3661.26	3625.07	1352.35
TG(54:2)-FA18:0	904.8/603.5	9.91	C18	LP571	GL	甘油脂类	TG	甘油三酯	HMDB0005383	9544199	C00422	9772.99	6589.89	2292.37	5224.9	6401.18	8735.37	7762.8	7882.67	7131.26	8528.37	4743.05	6419.67	8699.73	6949.42	6426.79	4243.12	12354.7	5050.55	4444.59	5816.46	3728.55	9091.88	3803.15	7397.36	8474.08	5902.09	4823.9	7329.54	9037.66	17662.1	7520.78	6221.82	6279.66	6069.41	7739.18	11121.6	10100.6	5390.09
TG(54:2)-FA18:1	904.8/605.5	9.91	C18	LP572	GL	甘油脂类	TG	甘油三酯	HMDB0005383	9544199	C00422	11719.5	8018.18	3524.73	6450.3	8376.28	9994.81	9377.62	9696.59	8583.94	10222.8	6334.92	8010.6	10284.1	9069.32	7856.85	5820.43	14042.2	6285.03	5990.34	7139.63	5213.78	10745.1	5170.47	8789.83	10899.2	7552.72	6509.88	8716.7	11164.3	18923.4	9084.12	7498.02	7488.01	7283.72	9984.75	12239.6	11514.1	7118.48
TG(54:2)-FA18:2	904.8/607.5	9.91	C18	LP573	GL	甘油脂类	TG	甘油三酯	HMDB0005383	9544199	C00422	1553.28	746.295	184.231	631.299	613.578	1344.13	1120.98	729.102	1086.68	1018.44	432.378	624.396	1523.84	653.793	1048.69	257.648	2614.91	517.562	284.011	858.148	306.628	1471.51	302.937	1083.43	1078.04	446.803	440.802	1105.52	1172.82	4598.53	811.296	1135.37	882.27	997.747	616.843	2497.68	2072.92	675.977
TG(54:2)-FA20:0	904.8/575.5	9.91	C18	LP574	GL	甘油脂类	TG	甘油三酯	HMDB0005383	9544199	C00422	466.398	171.218	58.8455	127.809	149.231	291.989	364.802	142.707	335.123	241.145	99.525	130.116	327.067	249.235	189.871	93.6711	1098.38	98.4041	80.7661	218.333	52.4535	524.53	79.7067	347.419	607.318	86.4458	193.978	351.323	395.149	2277.94	170.356	248.659	205.145	213.758	150.408	860.449	607.653	537.449
TG(54:2)-FA20:1	904.8/577.5	9.91	C18	LP575	GL	甘油脂类	TG	甘油三酯	HMDB0005383	9544199	C00422	2258.68	1338.8	514.442	747.548	1701.9	2351.34	1930.04	1657.45	1862.41	1915.72	759.067	1200.06	2609.9	2064.62	1091.53	1065.63	3496.24	720.974	964.595	1362.25	670.449	2428.28	781.9	1844.32	2414.59	1392.45	1060.66	1872.27	3235.68	5892.15	1098.56	1268.63	1434.75	1636.64	2172.76	3414.56	3244.16	1159.4
TG(54:2)-FA20:2	904.8/579.5	9.91	C18	LP576	GL	甘油脂类	TG	甘油三酯	HMDB0005383	9544199	C00422	188.708	66.2265	29.3053	57.0583	100.081	171.464	131.677	119.122	132.373	119.943	43.1916	59.0679	237.901	114.098	127.88	41.4058	301.156	55.0928	36.9845	117.471	44.4653	161.941	39.3238	133.734	86.5445	56.7704	49.9548	129.746	165.397	583.338	78.368	128.878	119.106	113.291	122.458	304.621	268.54	27.2377
TG(54:3)-FA16:0	902.8/629.5	9.61	C18	LP577	GL	甘油脂类	TG	甘油三酯	HMDB0005389	9544231	C00422	3705.2	1975.5	947.574	1680.03	2903.07	3143.43	2558	2096.92	2544.73	3032.82	1245.09	1834.93	3310.14	2922.21	2368.64	1462.57	3632.12	1412.63	1468.06	1853.32	1042.06	2841.64	1393.2	2508.66	2909.65	1852.11	1296.31	2446.25	3825.5	5580.57	1533.79	2968.68	3067.39	2747.65	2193.81	3076.95	4117.66	1042.33
TG(54:3)-FA16:1	902.8/631.5	9.61	C18	LP578	GL	甘油脂类	TG	甘油三酯	HMDB0005389	9544231	C00422	132.678	107.381	45.9794	53.9554	142.067	179.409	128.403	129.192	133.262	166.043	64.2851	105.684	140.12	147.072	72.7547	104.571	220.464	54.7416	63.1167	105.14	47.0096	162.023	62.7166	119.247	152.89	86.0632	89.2103	130.709	188.543	367.355	71.3749	91.3191	103.848	213.699	117.516	227.858	181.708	81.4863
TG(54:3)-FA18:0	902.8/601.5	9.61	C18	LP579	GL	甘油脂类	TG	甘油三酯	HMDB0005389	9544231	C00422	10696.2	7078.34	2949.33	6501.37	7348.23	8642.63	7734.28	7077.91	7132.45	9383.74	6048.24	6755.81	8094.56	7245.89	7847.33	5317.72	10911.4	6261.41	5181.15	6041.66	3762.31	8587.28	5039.21	7327	9034.45	6351.77	4693.74	7197.87	9129.52	14917.7	7118.91	8089.58	7787.65	7116.66	6957.65	9374.3	9488.84	5186.59
TG(54:3)-FA18:1	902.8/603.5	9.61	C18	LP580	GL	甘油脂类	TG	甘油三酯	HMDB0005389	9544231	C00422	15805.8	12244.8	7608.32	10953.2	13635.1	13216.4	12933.8	13281.6	11815.2	14898.7	11078.4	11839.3	12504.5	13772.5	12297.8	11509.6	16360.7	10141.4	10221.9	10718.7	8912.01	13986.3	9805.85	12067.3	17383.3	11770.6	10373.7	11848.6	15155.8	20690.2	12513.3	11953.8	12573	12024.9	13464	13582.5	14308	11213.2
TG(54:3)-FA18:2	902.8/605.5	9.61	C18	LP581	GL	甘油脂类	TG	甘油三酯	HMDB0005389	9544231	C00422	9636.25	6267.77	2517.59	5795.66	6575.26	7606.66	6859.87	6198.25	6463.83	8271.44	5317.71	5945.31	7232.75	6402.84	6932.9	4640.66	9811.74	5444.35	4479.9	5319.61	3132.75	7672.44	4519.23	6462.13	8126.31	5489.21	4014.02	6450.93	8185.21	13702.4	6161.48	7212.51	6965.51	6260.67	5807.11	8397.86	8525.05	4677.28
TG(54:3)-FA18:3	902.8/607.5	9.61	C18	LP582	GL	甘油脂类	TG	甘油三酯	HMDB0005389	9544231	C00422	80.1299	23.9188		18.275	23.1778	67.3704	48.8068	41.0753	48.9671	49.1198	19.0497	21.1224	65.7987	31.6732	35.5161	7.54875	126.077	22.2342	38.5734	40.9122	13.3331	57.511	14.1969	54.3536	51.7973	21.0767	16.0286	50.2211	52.1455	253.255	90.9172	30.586	32.4364	43.0471	22.4419	81.5639	113.253	17.2572
TG(54:3)-FA20:1	902.8/575.5	9.61	C18	LP583	GL	甘油脂类	TG	甘油三酯	HMDB0005389	9544231	C00422	1556.13	908.692	366.544	605.14	1163.11	1454.79	1115.97	816.738	1134.02	1251.39	564.187	785.074	1432.88	1190.18	976.532	653.231	1789.61	553.814	544.239	849.119	375.508	1298.16	572.808	1083.36	1348.77	767.389	573.919	1068.17	1892.08	2971	657.425	1229.78	1099.2	1222.23	921.802	1469.26	1887.13	577.323
TG(54:3)-FA20:2	902.8/577.5	9.61	C18	LP584	GL	甘油脂类	TG	甘油三酯	HMDB0005389	9544231	C00422	2207.43	1243.92	572.037	939.285	1815.37	1938.57	1590.44	1412.51	1559.46	2022.18	746.013	1177.54	2131.07	1833.61	1487.31	997.973	2134.45	914.799	914.996	1180.94	679.847	1728.42	830.457	1498.29	1777.52	1163.06	821.907	1561.11	2297.96	3317.48	932.862	1887.84	1988.35	1830.74	1356.12	1995.9	2850.48	527.133
TG(54:3)-FA20:3	902.8/579.5	9.61	C18	LP585	GL	甘油脂类	TG	甘油三酯	HMDB0005389	9544231	C00422	193.713	65.0993	64.7403	35.4888	104.34	281.987	127.789	200.506	120.077	86.3307			159.002	106.068	94.3398		294.189	54.2817	60.9628	102.773	64.0465	206.676		119.769	87.9315	72.0495	71.6833	120.441	83.448	560.41	132.049	48.9832	109.986	118.314	121.435	347.232	313.627	29.5125
TG(54:4)-FA16:0	900.8/627.5	9.28	C18	LP586	GL	甘油脂类	TG	甘油三酯	HMDB0005370	9544279	C00422	3760.52	1761.48	831.731	1345.3	3084.02	3600.25	2435.04	2179.32	2500.69	2439.86	1076.62	1811.99	2968.2	2805.85	2282.91	994.085	3674.23	1413.99	1708.18	1631.7	1062.26	2833.54	1249.55	2365.59	2806.04	1998.62	1366.06	2436.88	2897.95	5876.83	1759.5	2510.53	3057.82	2627.26	2016.11	3075.87	4800.28	761.76
TG(54:4)-FA16:1	900.8/629.5	9.28	C18	LP587	GL	甘油脂类	TG	甘油三酯	HMDB0005370	9544279	C00422	207.459	170.332	60.9386	104.233	241.518	247.187	170.648	190.777	180.706	252.575	86.868	175.787	196.66	220.006	138.468	148.822	218.253	97.4426	101.176	153.316	73.3242	221.874	106.942	185.897	228.098	118.792	108.154	180.47	244.741	378.932	108.741	180.147	195.792	327.754	158.183	273.814	272.583	96.041
TG(54:4)-FA18:0	900.8/599.5	9.28	C18	LP588	GL	甘油脂类	TG	甘油三酯	HMDB0005370	9544279	C00422	7060.55	4380.42	1288.25	4351.96	4360.27	5166.09	4672.68	3267.47	4455.1	5806.76	4050.14	4038.29	5061.6	3826.64	5549.22	2788.67	6418.81	4002.36	2924.32	3432.19	1429.81	4961.49	3185.59	4401.99	5179.65	3359.66	1851.04	4472.72	5286.53	9534.21	3975.93	6284.15	5765.95	4698.62	2933.78	5602.39	6044.82	2447.55
TG(54:4)-FA18:1	900.8/601.5	9.28	C18	LP589	GL	甘油脂类	TG	甘油三酯	HMDB0005370	9544279	C00422	15078.6	11210.9	6374.81	10034.1	12773.7	11915	11710.3	11672.6	10657.3	13708	10050.7	10849	10945.6	12437.7	11467.4	10020.2	14742.4	9380.69	8952.41	9687.68	7487.21	12549.8	8957.15	10798.6	16160.2	10237.7	9019.36	10579	13467	18833.1	11260.3	11144.5	11791.6	10983.7	11223.7	12234.1	13060.9	10076.5
TG(54:4)-FA18:2	900.8/603.5	9.28	C18	LP590	GL	甘油脂类	TG	甘油三酯	HMDB0005370	9544279	C00422	13543.3	10084.7	4784.2	9284.15	11024.4	10430.5	10153.9	9463.12	9397.5	12363.6	8838.02	9321.27	9802.27	10338.9	10746.5	8590.33	12968.3	8414	7447.93	8368.32	5503.44	10827.7	7867.28	9402.8	13907.5	8711.68	7009.98	9402.33	11889.4	17390.4	9382.16	11135.5	11118.5	9824.48	8916.98	10842.3	11701.2	8452.67
TG(54:4)-FA18:3	900.8/605.5	9.28	C18	LP591	GL	甘油脂类	TG	甘油三酯	HMDB0005370	9544279	C00422	1368.01	578.831	166.288	473.496	619.772	1145.21	803.547	713.861	804.815	908.67	444.268	611.107	1008.63	621.924	698.805	241.053	1452.2	582.411	772.349	615.564	207.025	921.226	390.643	752.819	682.903	558.737	309.731	834.288	974.235	2504.89	822.797	704.511	719.86	787.549	417.945	1034.76	1472.16	321.122
TG(54:4)-FA20:1	900.8/573.5	9.28	C18	LP592	GL	甘油脂类	TG	甘油三酯	HMDB0005370	9544279	C00422	186.092	118.949	40.4734	66.5704	143.711	195.097	131.106	103.16	143.527	153.723	59.7875	98.7906	153.112	142.142	98.1363	81.9359	195.19	67.9122	83.7765	110.357	40.5857	150.363	72.0525	127.987	150.564	79.3513	68.0756	129.512	212.708	344.607	73.2764	128.293	125.326	196.759	97.9108	159.576	226.216	61.1567
TG(54:4)-FA20:2	900.8/575.5	9.28	C18	LP593	GL	甘油脂类	TG	甘油三酯	HMDB0005370	9544279	C00422	1746.85	937.447	385.854	787.753	1345.8	1364.93	1084.88	797.456	1175.8	1376.81	600.621	861.286	1448.29	1138.22	1287.49	595.271	1388.75	669.526	572.906	735.986	386.495	1162.34	647.779	1052.02	1220.95	727.651	496.933	1155.86	1520.79	2345.53	650.143	1809.79	1681	1475.04	722.355	1213.71	1909.88	318.227
TG(54:4)-FA20:3	900.8/577.5	9.28	C18	LP594	GL	甘油脂类	TG	甘油三酯	HMDB0005370	9544279	C00422	2389.23	1054.91	643.641	585.566	2085.13	2880.43	1765.64	1997.87	1696.71	1282.4	603.596	1200.52	1793.73	2088.93	1251.32	505.23	2595.07	941.061	1402.41	1282.83	892.478	2275.86	742.831	1609.78	1953.01	1690.71	1158.33	1716.72	1473.11	4453.21	1440.32	740.588	1554.67	1698.47	1633.73	2570.73	3786.61	607.235
TG(54:4)-FA20:4	900.8/579.5	9.28	C18	LP595	GL	甘油脂类	TG	甘油三酯	HMDB0005370	9544279	C00422	298.566	356.998	296.834	225.684	262.419	552.392	313.825	392.295	304.043	188.947	236.784	239.773	284.635	324.045	268.608	110.183	527.532	280.506	296.032	291.14	212.98	465.739	182.577	293.813	259.89	451.431	200.209	314.374	225.455	708.757	326.191	237.766	283.642	343.991	291.891	781.39	405.097	88.5105
TG(54:4)-FA22:4	900.8/551.5	9.28	C18	LP596	GL	甘油脂类	TG	甘油三酯	HMDB0005370	9544279	C00422	226.518	77.9222	62.7276	57.912	153.856	302.598	173.614	187.894	167.335	94.4022	63.013	36.8955	136.503	115.509	137.916	42.6589	409.169	85.4204	101.161	101.103	65.167	227.485	60.1314	149.682	159.822	115.286	84.6166	176.955	204.552	811.123	151.29	90.3677	108.29	98.8753	126.797	304.131	283.763	25.4452
TG(54:5)-FA16:0	898.8/625.5	8.96	C18	LP597	GL	甘油脂类	TG	甘油三酯	HMDB0005385	9544319	C00422	3117.21	1446.1	980.089	856.415	2157.99	3031.97	1876.98	1820.29	1795.67	1571.38	888.452	1169.15	1807.22	1958.95	1685.32	527.492	3164.2	1261.1	1471.49	1231.16	781.577	2430.91	854.756	1668.96	2091.43	1892.11	921.108	1824.02	1735.07	5138.06	1460.08	1083.08	2088.65	2010.59	1391.94	2572.12	3814.99	461.779
TG(54:5)-FA16:1	898.8/627.5	8.96	C18	LP598	GL	甘油脂类	TG	甘油三酯	HMDB0005385	9544319	C00422	326.86	207.276	76.757	113.229	402.807	392.004	250	292.218	256.445	342.147	98.1365	215.283	236.701	321.077	192.465	121.944	331.061	125.92	152.358	193.377	89.4338	367.831	116.145	231.629	357.733	184.744	145.889	246.653	289.322	543.416	159.977	207.961	270.064	467.986	199.317	358.634	506.395	100.65
TG(54:5)-FA18:0	898.8/597.5	8.96	C18	LP599	GL	甘油脂类	TG	甘油三酯	HMDB0005385	9544319	C00422	1326.77	488.497	101.453	346.962	447.023	896.094	643.623	423.324	595.759	874.592	412.628	388.916	740.844	439.027	662.159	150.607	1110.29	549.628	556.322	533.551	104.285	734.882	302.638	596.57	751.301	401.656	151.63	615.605	761.502	1904.34	523.253	596.933	705.613	849.282	229.884	666.576	1229.1	180.747
TG(54:5)-FA18:1	898.8/599.5	8.96	C18	LP600	GL	甘油脂类	TG	甘油三酯	HMDB0005385	9544319	C00422	13270.9	9170.75	3387.89	8111.29	10461.1	9554.67	9339.91	8522.86	8720.9	11947.6	7402.09	8061.37	8826.27	9258.48	9885.55	6960.88	11917.7	7506.65	6741.82	7618.9	3800.45	9921.79	6683.69	8583.14	13461.5	7469.28	5416.59	8717.25	11285.4	16071.8	8361.74	10158.9	10199.2	9383.83	6905.77	9242.44	11231.8	7333.78
TG(54:5)-FA18:2	898.8/601.5	8.96	C18	LP601	GL	甘油脂类	TG	甘油三酯	HMDB0005385	9544319	C00422	14367.8	9826.86	4361.3	9314.65	11583.4	10120.9	10103.4	9202.76	9323.86	12795.2	8564.79	9055.17	9342.68	10355.6	11150.9	8056.61	12961.3	8436.64	7126.91	8300.12	5009.96	10946.1	7588.78	9425.29	14995.6	8359.11	6488.91	9442.67	11869.8	16941	9216.37	11300.7	11298.5	10060.2	7982.74	10013.9	11921.4	8251.19
TG(54:5)-FA18:3	898.8/603.5	8.96	C18	LP602	GL	甘油脂类	TG	甘油三酯	HMDB0005385	9544319	C00422	5000.1	2955.88	610.02	1822.03	3090.82	3763.51	3050.93	2890.65	3051.34	4366.97	1636.41	2410.09	3471.82	2913.95	2794.26	1292.04	4558.13	2239.92	2909.6	2314.31	757.44	3471.47	1641.81	2919.06	3902.14	2511.66	1236.39	3121.12	4282.43	6796.27	2828.66	2598.33	3154.65	3565.22	1683.35	3280.15	4851.18	1584.19
TG(54:5)-FA20:2	898.8/573.5	8.96	C18	LP603	GL	甘油脂类	TG	甘油三酯	HMDB0005385	9544319	C00422	308.717	157.736	43.908	101.135	232.625	224.729	181.784	149.641	179.346	273.927	80.5193	143.284	207.608	195.215	177.267	90.2224	240.784	107.688	102.512	135.116	55.6162	201.389	95.0963	172.998	216.994	112.973	76.0828	184.593	265.077	370.86	109.986	223.239	233.953	334.285	103.634	199.381	342.028	58.2618
TG(54:5)-FA20:3	898.8/575.5	8.96	C18	LP604	GL	甘油脂类	TG	甘油三酯	HMDB0005385	9544319	C00422	2495.06	969.703	433.856	536.442	1982.98	2094.45	1418.69	1337.29	1348.04	1387.18	561.845	1000.68	1371.19	1523.85	1465.66	382.06	2190.71	879.647	940.354	962.27	622.333	1838.47	674.598	1333.57	1887.25	1289.97	718.683	1398.78	1198.97	3552.73	1109.83	919.374	1709.67	1714.74	1006.87	1975.83	3226.52	416.992
TG(54:5)-FA20:4	898.8/577.5	8.96	C18	LP605	GL	甘油脂类	TG	甘油三酯	HMDB0005385	9544319	C00422	2660.37	2404.74	2133.27	1692.77	2455.19	4061.24	2612.63	3291.26	2440.77	1750.47	1925.66	2037.99	2296.15	2770.06	2313.86	1222.79	3858.63	2199.05	2657.16	2124.45	1505.83	3457.62	1325.26	2520.25	2501.3	3407.92	1565.27	2582.14	2091.37	5321.8	2662.96	1371.13	2280.18	2336.94	2445.59	4059.86	3473.2	836.891
TG(54:5)-FA20:5	898.8/579.5	8.96	C18	LP606	GL	甘油脂类	TG	甘油三酯	HMDB0005385	9544319	C00422	55.4828	109.308	166.34	34.9158	33.2739	202.428	66.9547	78.0403	74.3826	19.7568	45.1922	49.447	60.6763	111.216	26.4928	23.5025	199.99	68.8349	50.4699	25.6286	18.0398	90.1506	71.3242	68.2116	22.1841	59.7728	37.8546	78.025	64.4156	353.784	51.2407	16.707	43.0702	86.5763	35.1157	64.0372	63.3675	9.10668
TG(54:5)-FA22:4	898.8/549.5	8.96	C18	LP607	GL	甘油脂类	TG	甘油三酯	HMDB0005385	9544319	C00422	100.656	58.957	36.3934	32.991	120.648	206.065	98.9701	115.444	92.7175	67.5418	30.7307	40.6365	107.01	81.7608	75.0276	32.1732	162.185	41.8482	54.75	60.9994	31.979	166.508	33.6392	91.699	112.719	66.2633	51.2355	103.402	105.515	339.956	65.6088	65.0423	73.5509	173.473	80.6307	239.389	211.721	14.8042
TG(54:5)-FA22:5	898.8/551.5	8.96	C18	LP608	GL	甘油脂类	TG	甘油三酯	HMDB0005385	9544319	C00422	274.724	183.262	200.439	90.5006	124.065	378.388	192.931	200.251	202.667	95.8747	107.057	75.7622	193.167	239.057	126.411	57.7731	572.91	145.344	135.166	100.792	71.2405	228.006	125.458	178.868	136.184	120.303	88.212	207.257	238.393	947.396	152.402	113.41	193.133	272.897	112.782	182.122	255.819	25.0262
TG(54:6)-FA16:0	896.8/623.5	8.64	C18	LP609	GL	甘油脂类	TG	甘油三酯	HMDB0005391	9544362	C00422	1919.07	1477.67	1287.62	989.946	1328.95	2576.38	1397.33	1374.72	1498.09	862.363	993.613	1031.68	1291.56	1482.47	1465.73	439.289	2491.19	1356.03	1283.75	975.997	475.811	1826.03	875.437	1354.7	1154.11	1712.38	657.111	1418.12	1209.18	3917.02	1299.94	998.676	1447.83	1388.32	946.151	2059.13	1967.38	310.362
TG(54:6)-FA16:1	896.8/625.5	8.64	C18	LP610	GL	甘油脂类	TG	甘油三酯	HMDB0005391	9544362	C00422	440.436	289.627	213.011	135.934	460.685	594.508	299.683	371.45	296.187	279.531	147.019	245.242	249.769	375.775	219.045	106.686	484.833	198.437	202.731	230.182	113.791	385.002	143.642	278.765	388.814	285.125	188.968	302.978	281.945	801.605	226.774	165.331	315.847	554.817	221.429	409.2	562.465	81.2565
TG(54:6)-FA18:1	896.8/597.5	8.64	C18	LP611	GL	甘油脂类	TG	甘油三酯	HMDB0005391	9544362	C00422	9093.33	4997.5	783.777	3332.36	5129.49	5571.82	4757.57	3445.85	4479.77	6824.11	2629.83	3587.34	4775.61	4308.85	5145.48	1610.84	6411.2	3744.23	3442.62	3407.47	760.727	4805.16	2527.97	4459.51	6286.08	3028.95	1412.5	4759.82	6422.6	9321.64	3703.15	5219.28	5513.91	5398.13	1947.3	3554.59	6861.58	1938.71
TG(54:6)-FA18:2	896.8/599.5	8.64	C18	LP612	GL	甘油脂类	TG	甘油三酯	HMDB0005391	9544362	C00422	15479.2	9930.41	2581.44	9368.89	11577	9854.57	9831.1	7241.15	9131.95	12426.8	7708.72	8250.64	8635.29	9228.98	11908.8	5935.55	12090.4	7898.24	5879.53	7787.58	2628.34	9939.43	6838.78	9208.86	14469.2	6932.75	4191.53	9398.02	11690.8	16460.8	7938.51	12465.7	12335.7	10000.4	5395.93	8264.99	11916.4	6747.9
TG(54:6)-FA18:3	896.8/601.5	8.64	C18	LP613	GL	甘油脂类	TG	甘油三酯	HMDB0005391	9544362	C00422	8875.84	4868.75	815.723	3379.97	5305.98	5652.53	4817.07	3554.52	4541.02	6889.53	2578.58	3869.68	4829.74	4293.67	5335.55	1534.66	6386.64	3646.92	3711.87	3428.44	819.804	4734.28	2563.52	4506.89	6399.41	3370.46	1573.95	4846.13	6211.82	8997.65	4114.29	5127.13	5654.32	5384.09	2076.93	3807.45	6908.12	1902.95
TG(54:6)-FA20:3	896.8/573.5	8.64	C18	LP614	GL	甘油脂类	TG	甘油三酯	HMDB0005391	9544362	C00422	553.661	204.259	73.8041	88.9973	445.944	463.277	272.946	250.811	256.305	292.2	93.553	207.579	224.038	276.968	222.389	73.7868	367.666	164.309	206.921	193.561	80.1072	321.477	116.364	251.131	361.078	215.587	128.106	271.744	234.79	573.318	204.855	171.205	294.746	462.494	151.042	304.549	603.774	73.7598
TG(54:6)-FA20:4	896.8/575.5	8.64	C18	LP615	GL	甘油脂类	TG	甘油三酯	HMDB0005391	9544362	C00422	4130.21	3049.43	2362.07	2553.3	3308	4944.49	3353.79	3230.6	3210.58	2231.91	2528.42	2610.09	2931.04	3208.61	3782.61	1360.89	4803.62	3296.96	3068.51	2517.99	1422.16	4187.27	2076.44	3216.93	3453.58	4168.07	1824.48	3223.04	2778.25	6708.59	3356.48	2579.72	3306.1	2884.81	2619.26	4818.11	4306.21	957.225
TG(54:6)-FA20:5	896.8/577.5	8.64	C18	LP616	GL	甘油脂类	TG	甘油三酯	HMDB0005391	9544362	C00422	622.379	1119.56	1811	383.185	355.194	1961.18	727.647	759.785	775.682	178.504	518.692	520.306	657.367	1164.1	263.528	215.371	1970.17	657.103	524.637	279.976	169.54	946.694	675.6	754.956	240.011	607.529	375.048	766.715	640.96	3180.63	541.954	163.483	468.208	859.022	353.464	633.989	635.858	93.4903
TG(54:6)-FA22:5	896.8/549.5	8.64	C18	LP617	GL	甘油脂类	TG	甘油三酯	HMDB0005391	9544362	C00422	225.433	204.948	180.316	99.6362	156.883	480.378	204.269	210.772	202.073	110.779	95.2736	121.766	235.872	275.351	137.257	74.5496	429.612	142.725	139.531	102.852	58.6385	251.073	122.842	198.004	144.498	142.204	97.3852	211.364	236.136	805.815	132.569	117.091	193.239	461.131	133.94	230.285	292.563	25.8004
TG(54:6)-FA22:6	896.8/551.5	8.64	C18	LP618	GL	甘油脂类	TG	甘油三酯	HMDB0005391	9544362	C00422	858.531	983.998	1403.73	294.212	159.525	1201.72	759.131	529.803	822.134	301.735	421	243.062	992.063	1445.79	463.502	241.94	2675.85	368.726	353.243	236.203	144.234	709.113	500.855	808.903	473.907	222.439	305.528	835.927	1275.37	4711.74	330.583	377.252	1050.28	1114.34	413.264	517.809	670.6	26.8327
TG(54:7)-FA16:1	894.8/623.5	8.31	C18	LP619	GL	甘油脂类	TG	甘油三酯	HMDB0005447	9544410	C00422	279.967	285.211	354.231	154.945	322.651	581.241	254.038	267.822	242.21	160.836	164.304	205.252	200.953	359.637	198.239	98.3806	447.728	223.449	168.911	179.862	73.3149	332.822	174.67	245.915	251.926	277.052	135.37	256.427	224.723	808.256	209.419	129.062			150.124	327.873	326.199	51.4736
TG(54:7)-FA18:1	894.8/595.5	8.31	C18	LP620	GL	甘油脂类	TG	甘油三酯	HMDB0005447	9544410	C00422	1283.9	471.556	154.191	229.182	382.021	933.688	493.908	285.587	459.544	681.066	194.028	297.785	515.078	394.889	467.758	66.9988	1069.93	342.521	775.998	300.11	42.038	520.411	222.564	482.502	579.548	276.452	100.354	518.099	649.963	1564.36	425.264	373.762	543.67	634.777	101.209	223.69	877.303	99.4502
TG(54:7)-FA18:2	894.8/597.5	8.31	C18	LP621	GL	甘油脂类	TG	甘油三酯	HMDB0005447	9544410	C00422	11268.3	5702.7	643.041	4168.08	5940.59	5994.16	5109.09	2659.69	4885.59	7621.48	2847.92	3551.32	5027.98	4443.37	6779.2	1142.26	6607.81	3790.69	3085.73	3605.57	466.433	4943.43	2830.25	4977.96	7636.44	2241.54	1008.25	5037.34	6380.92	9986.93	3499.37	6926.19	7795.19	5795.01	1277.08	2377.09	7456.32	1362.23
TG(54:7)-FA18:3	894.8/599.5	8.31	C18	LP622	GL	甘油脂类	TG	甘油三酯	HMDB0005447	9544410	C00422	8817.67	4048.24	450.094	2852.56	4408.39	4442.18	3734.69	1859.24	3595.33	5850.21	1839.24	2536.28	3623.49	3160.69	5086.06	723.519	5088.3	2799.35	2842.88	2574.07	341.264	3502.19	1981.51	3640.78	5430.55	1746.11	720.54	3745.97	4730.53	7773.6	2619.37	4949.96	5674.28	4269.5	912.062	1752.28	5852.93	873.568
TG(54:7)-FA20:4	894.8/573.5	8.31	C18	LP623	GL	甘油脂类	TG	甘油三酯	HMDB0005447	9544410	C00422	1163.85	812.635	567.483	496.98	1086.33	1659.52	869.982	849.651	812.724	580.183	578.446	707.593	636.3	788.621	748.505	297.051	1423.78	833.019	867.132	647.465	277.793	1086.1	437.017	822.402	910.513	1051.74	410.068	867.141	700.079	2194.84	818.088	505.284	783.25	1044.58	509.339	1170.61	1175.09	176.035
TG(54:7)-FA20:5	894.8/575.5	8.31	C18	LP624	GL	甘油脂类	TG	甘油三酯	HMDB0005447	9544410	C00422	1845.32	2566.38	2714.24	882.118	853.713	3907.36	1545.13	1074.72	1488.22	356.07	985.445	948.66	1176.29	2072.48	703.878	354.809	3886.05	1516.49	763.999	426.139	228.842	1823.06	1366.89	1485.52	558.066	922.372	579.818	1569.33	1458.59	6546.59	958.895	537.58	1400.35	2126.66	447.98	1004.56	1483.88	121.696
TG(54:7)-FA22:5	894.8/547.5	8.31	C18	LP625	GL	甘油脂类	TG	甘油三酯	HMDB0005447	9544410	C00422	114.675	112.598	53.3807	41.7818	77.273	206.934	90.3579	63.0212	86.625	66.2441	31.3915		87.4106	116.142	111.97	25.2666	181.887	66.5689	47.7133	29.8923	12.9592	106.904	64.7803	85.7556	62.4057	46.2708	26.7249	92.5648	81.4462	371.766	55.8699	169.312	130.624	160.157	45.1212	90.685	129.803	7.56309
TG(54:7)-FA22:6	894.8/549.5	8.31	C18	LP626	GL	甘油脂类	TG	甘油三酯	HMDB0005447	9544410	C00422	650.904	1117.99	1402.54	329.487	257.006	1612.85	787.474	574.74	807.454	391.336	348.558	446.956	1211.6	1847.73	497.534	290.789	2141.03	337.408	352.627	246.95	103.036	792.609	520.304	825.21	502.925	252.799	283.342	810.291	1168.66	3768.11	253.13	481.633	1281.53	1746.36	483.976	581.707	889.243	29.11
TG(54:8)-FA18:2	892.8/595.5	7.99	C18	LP627	GL	甘油脂类	TG	甘油三酯	HMDB0010507	14390011	C00422	1518.89	446.022	134.189	212.057	321.423	870.59	447.232	172.863	405.432	573.675	168.617	219.453	408.142	311.943	517.079	39.7868	883.987	307.852	466.117	261.679	22.9773	469.538	225.345	400.395	657.955	211.402	61.2615	423.139	536.212	1584.71	300.434	366.414	588.086	623.719	62.0702	129.119	802.217	57.4851
TG(54:8)-FA18:3	892.8/597.5	7.99	C18	LP628	GL	甘油脂类	TG	甘油三酯	HMDB0010507	14390011	C00422	3014.27	813.617	63.254	408.487	576.793	1242.2	809.94	321.785	755.57	1208.56	300.786	380.445	868.196	574.28	966.866	74.1689	1407.33	603.327	931.452	529.252	34.9201	863.27	319.773	800.443	1356.37	325.797	85.9484	854.288	1029.64	2202.73	501.127	759.266	1038.59	1259.77	108.833	196.692	1473.86	113.45
TG(54:8)-FA20:4	892.8/571.5	7.99	C18	LP629	GL	甘油脂类	TG	甘油三酯	HMDB0010507	14390011	C00422	182.096	100.243	64.511	54.33	138.632	241.472	103.235	94.8689	101.94	74.5783	57.9749	72.5905	69.1317	93.7752	121.07	20.4847	169.517	117.007	93.952	72.3042	25.6238	119.346	54.8295	100.501	85.0002	117.62	44.7926	104.294	90.4155	322.175	108.439	96.5132	116.732	161.501	41.1813	103.644	132.113	21.3349
TG(54:8)-FA20:5	892.8/573.5	7.99	C18	LP630	GL	甘油脂类	TG	甘油三酯	HMDB0010507	14390011	C00422	417.001	598.858	589.684	150.883	223.775	1035.32	309.915	211.841	304.438	89.0809	167.361	245.415	184.959	453.267	123.391	81.4304	826.783	287.979	162.292	93.7796	34.111	383.993	310.861	316.206	106.356	166.112	110.835	319.55	269.846	1787.06	166.644	103.913	302.856	706.587	71.9315	147.592	249.962	24.8541
TG(54:8)-FA22:6	892.8/547.5	7.99	C18	LP631	GL	甘油脂类	TG	甘油三酯	HMDB0010507	14390011	C00422	582.904	841.031	407.176	269.982	203.132	890.409	526.949	217.096	506.771	341.871	168.028	349.676	760.091	999.995	570.72	148.944	1290.62	212.396	187.929	105	24.9125	429.141	354.999	547.218	232.23	111.372	107.615	543.457	637.626	2429.11	132.307	865.543	1574.53	896.335	194.495	226.339	583.607	15.0739
TG(55:1)-FA16:0	920.9/647.6	10.43	C18	LP632	GL	甘油脂类	TG	甘油三酯	HMDB0043031	131754165	C00422	99.5109	66.6291	26.6054	40.0597	41.6936	69.6879	101.595	49.6573	86.7418	87.8668	36.3335	39.2637	105.11	65.3215	45.221	28.6435	328.038	32.71	65.3849	58.3271	23.2442	138.07	37.0228	92.2659	113.896	60.1293	44.8055	94.0984	134.728	668.149	56.2851	70.1581	65.5497	71.5813	68.5001	263.819	171.816	55.241
TG(55:1)-FA18:1	920.9/621.6	10.43	C18	LP633	GL	甘油脂类	TG	甘油三酯	HMDB0043031	131754165	C00422	92.6006	58.34	17.7479	33.9213	33.5467	63.9919	95.298	50.8554	89.2487	82.2029	29.2522	41.2881	112.061	54.1829	34.2467	18.6815	402.283	24.2746	24.8848	60.6299	18.5307	134.018	27.1933	90.0513	96.7216	31.7722	40.1588	97.7404	95.5618	872.412	56.855	49.8974	47.8086	58.2573	54.9219	301.877	154.957	62.3666
TG(55:2)-FA18:1	918.8/619.5	10.11	C18	LP634	GL	甘油脂类	TG	甘油三酯	HMDB0043066	131754196	C00422	248.776	190.821		126.274	135.718	235.553	228.144	187.441	215.919	213.485	100.032	191.905	301.829	176.82	107.778	100.838	642.861	100.517	95.0117	140.919	60.7773	280.171	86.706	222.696	207.63	139.913	99.74	220.808	279.876	1107.47	190.84	136.391	135.827	178.46	165.807	536.839	328.322	127.934
TG(55:2)-FA18:2	918.8/621.5	10.11	C18	LP635	GL	甘油脂类	TG	甘油三酯	HMDB0043066	131754196	C00422	47.4793	33.7655	9.4175	24.2188	17.5767	36.2936	40.9184	16.6314	37.0547	38.8034	17.045	20.6328	40.6176	24.1091	24.1302	11.1286	116.945	17.0877	13.2285	30.1602	9.89307	49.1532	14.9745	40.0263	59.1767	15.7473	17.8131	40.4939	45.4563	218.766	24.3559	39.6126	33.4042	40.507	22.8351	89.8699	65.1824	29.0013
TG(55:3)-FA18:1	916.8/617.5	9.91	C18	LP636	GL	甘油脂类	TG	甘油三酯	HMDB0043087	131754215	C00422	386.689	290.027	67.6471	203.047	289.926	375.107	309.497	330.116	300.9	366.287	166.737	316.723	368.721	281.452	162.214	197.273	570.443	172.458	191.144	246.809	91.8673	376.244	148.245	309.74	334.445	263.752	139.663	315.641	424.84	1007.91	264.825	239.591	286.174	352.134	206.276	665.854	471.522	225.128
TG(55:3)-FA18:2	916.8/619.5	9.91	C18	LP637	GL	甘油脂类	TG	甘油三酯	HMDB0043087	131754215	C00422	125.884	86.4279	21.0763	76.1419	73.4885	95.1337	89.4115	54.2916	85.1546	105.153	56.5627	101.358	110.669	82.8807	65.7723	55.3277	160.07	57.0308	43.9273	67.8919	22.6121	100.539	51.7326	91.375	99.1697	59.9715	29.655	86.5466	113.314	344.021	67.9047	98.1822	97.6966	113.727	44.2946	148.335	111.504	47.4844
TG(55:4)-FA18:1	914.8/615.5	9.61	C18	LP638	GL	甘油脂类	TG	甘油三酯	HMDB0043067	131754197	C00422	212.839	152.767	47.1224	134.278	145.468	162.091	141.793	131.343	141.419	191.17	100.196	172.844	166.185	144.541	103.933	93.7436	189.649	107.807	92.8497	125.05	49.0097	146.949	90.4637	134.035	130.577	113.501	61.8953	145.556	176.946	358.109	117.322	142.749	177.75	199.249	83.3818	204.241	205.944	92.7634
TG(55:4)-FA18:2	914.8/617.5	9.61	C18	LP639	GL	甘油脂类	TG	甘油三酯	HMDB0043067	131754197	C00422	190.696	139.31	35.449	133.096	126.116	135.96	121.085	89.0006	112.654	169.405	102.054	168.082	137.827	111.612	102.759	85.826	164.825	108.292	73.367	114.129	32.7639	107.441	83.9353	121.154	124.422	86.302	49.8512	119.201	140.844	332.209	95.4924	169.603	181.269	172.723	56.4597	168.426	178.153	78.4483
TG(55:5)-FA18:1	912.8/613.5	9.31	C18	LP640	GL	甘油脂类	TG	甘油三酯	HMDB0043068	131754198	C00422	38.2503	32.4479	26.969	23.8084	31.5307	44.9325	30.0241	32.4729	29.9594	35.4501	23.2301	42.6677	34.5565	37.4351	20.264	14.7977	45.3278	24.8676	28.9494	22.9451	14.2153	30.0678	21.8544	26.5369	20.2623	38.345	16.274	27.823	30.6683	66.4807	34.0082	23.8656	29.3949	35.453	20.9769	42.5581	36.9617	13.3251
TG(55:5)-FA18:2	912.8/615.5	9.31	C18	LP641	GL	甘油脂类	TG	甘油三酯	HMDB0043068	131754198	C00422	116.131	69.3711	22.3808	63.9447	71.4623	65.7974	58.945	41.4808	57.0653	90.774	54.3748	74.416	59.2497	57.1774	60.1045	37.3609	80.4619	57.5313	35.2697	59.1531	16.4024	50.85	43.0602	59.8076	60.7846	42.6611	21.9881	58.7309	65.6055	135.277	48.0658	88.0322	93.0984	88.6453	23.5888	56.7938	82.6618	29.6502
TG(55:5)-FA20:4	912.8/591.5	9.31	C18	LP642	GL	甘油脂类	TG	甘油三酯	HMDB0043068	131754198	C00422	65.9595	85.7943	50.9989	63.3081	72.1517	154.237	75.6451	82.4024	73.285	54.1419	54.0312	103.63	102.055	91.1023	46.083	33.9303	119.368	76.1618	77.3555	70.1742	40.0818	94.2199	41.658	76.1481	35.9692	112.964	33.2128	78.6944	54.5651	208.067	94.0609	44.2783	88.727	72.3754	68.164	140.81	93.1891	21.0216
TG(55:7)-FA22:6	908.8/563.5	8.71	C18	LP643	GL	甘油脂类	TG	甘油三酯	HMDB0043248	131754375	C00422	44.2499	105.891	116.517	46.6537	17.0455	89.3428	59.3539	32.7273	58.6183	35.7599	35.5124	63.7459	98.7758	120.004	32.5414	18.9277	142.288	35.9983	34.3193	20.1318	9.00225	43.3822	59.25	59.2876	21.5228	23.2866	18.4957	55.6663	62.8323	244.676	24.9625	34.698	114.123	73.7579	26.12	28.2987	48.6949	2.89054
TG(56:10)-FA18:2	916.7/619.4	7.91	C18	LP644	GL	甘油脂类	TG	甘油三酯	HMDB0010508	53480555	C00422	79.2242	60.8468	57.9696	39.1189	30.5967	119.434	51.9715	22.665	43.6251		26.1323	32.385	39.2571		23.6992	9.88045	153.878	46.2889	37.5397		5.44023	63.8895	39.8109	45.9331	52.3658	30.7924	14.1418	50.5564	40.4418	321.886	41.3409			72.4217	13.2154	62.1008
TG(56:1)-FA16:0	934.9/661.6	10.65	C18	LP645	GL	甘油脂类	TG	甘油三酯	HMDB0005372	9544346	C00422	860.155	433.153	137.361	168.663	256.915	504.543	1282.15	417.82	1341.41	622.066	201.801	241.578	696.227	681.413	278.847	143.631	6982.06	136.102	180.823	605.474	82.4131	1895.08	166.93	1254.35	1159.79	152.682	750.618	1359.1	1183.81	14304.4	533.284	330.226	311.129	398.263	377.685	4981.08	1687.74	2401.68
TG(56:1)-FA18:1	934.9/635.6	10.65	C18	LP646	GL	甘油脂类	TG	甘油三酯	HMDB0005372	9544346	C00422	886.143	419.594	96.835	212.647	213.297	444.384	1367.86	448.354	1357.7	721.004	177.559	275.296	772.268	562.629	301.913	172.066	7349.16	142.649	213.08	800.161	67.9149	1964.35	146.035	1307.41	1162.48	160.082	803.607	1453.61	931.493	15079.4	641.807	352.455	322.636	328.867	400.816	5381.91	2016.68	2656.31
TG(56:2)-FA16:0	932.9/659.6	10.31	C18	LP647	GL	甘油脂类	TG	甘油三酯	HMDB0005386	9544392	C00422	738.518	412.601	133.735	159.11	444.667	703.893	852.928	389.228	795.763	477.097	226.462	262.724	735.977	645.676	301.425	170.219	3204.82	138.735	189.981	400.199	129.387	1117.08	192.533	792.084	1040.72	297.437	379.908	829.967	1015.71	6588.71	293.889	348.754	323.404	528.796	405.752	2173.74	1363.17	1406.34
TG(56:2)-FA18:0	932.9/631.6	10.31	C18	LP648	GL	甘油脂类	TG	甘油三酯	HMDB0005386	9544392	C00422	1124.99	657.244	129.502	337.52	442.317	1039.61	999.043	793.992	968.353	874.206	320.275	557.377	1305.84	559.783	525.526	302.006	2862.01	269.263	334.367	764.68	191.161	1490.88	245.66	953.723	711.931	434.607	414.553	1003.56	1125.14	5756.59	552.277	534.721	454.106	574.371	760.234	3214.66	1946.4	889.349
TG(56:2)-FA20:0	932.9/603.6	10.31	C18	LP649	GL	甘油脂类	TG	甘油三酯	HMDB0005386	9544392	C00422	1145.94	441.762	81.3522	348.515	298.731	574.81	1154.72	524.446	1146.71	880.023	244.28	555.362	780.327	486.438	306.369	340.295	4417.73	234.978	370.135	773.336	102.328	1717.93	214.369	1096.37	1540.68	238.962	697.872	1202.79	834.897	8089.21	794.763	455.811	370.805	470.456	460.939	3539.18	1739.55	2826.56
TG(56:2)-FA20:1	932.9/605.6	10.31	C18	LP650	GL	甘油脂类	TG	甘油三酯	HMDB0005386	9544392	C00422	820.443	479.153	100.832	253.811	403.458	893.986	811.878	712.329	774.379	717.443	256.1	492.088	1072.68	484.158	397.827	251.445	2257.11	225.41	311.891	631.968	166.948	1173.81	209.706	763.682	449.416	379.267	337.366	832.595	965.563	4479.29	469.605	400.533	362.141	431.77	684.983	2678.54	1601.31	619.853
TG(56:3)-FA16:0	930.8/657.5	9.98	C18	LP651	GL	甘油脂类	TG	甘油三酯	HMDB0005410	25240377	C00422	226.999	157.344	56.9272	71.8911	182.326	262.18	199.258	132.354	183.871	171.802	85.33	112.496	247.196	216.904	131.472	74.7874	408.011	63.3494	77.329	116.825	54.3076	244.709	85.1818	189.509	181.637	124.547	82.1082	192.705	332.753	799.81	82.7124	185.067	183.043	224.929	128.965	399.092	373.378	64.3569
TG(56:3)-FA18:0	930.8/629.5	9.98	C18	LP652	GL	甘油脂类	TG	甘油三酯	HMDB0005410	25240377	C00422	656.558	406.34	97.158	281.649	395.401	732.98	522.973	441.279	496.094	644.82	236.413	420.604	748.313	418.157	418.689	268.95	925.494	267.816	228.886	482.093	143.659	685.258	209.13	489.126	337.383	319.918	200.239	536.628	636.061	1895.52	301.279	511.515	522.062	487.067	377.748	1243.93	930.668	267.04
TG(56:3)-FA18:1	930.8/631.5	9.98	C18	LP653	GL	甘油脂类	TG	甘油三酯	HMDB0005410	25240377	C00422	2241.6	1344.67	286.174	1009.04	1509.08	1832.16	1901.86	1852.51	1779.89	2371.28	790.267	1374.09	1849.56	1464.84	839.01	1352.9	3722.36	763.158	1076.34	1660.77	445.584	2519.71	771.955	1883.97	2370.33	1099.59	995.663	1831.81	2691.12	6576.11	1250.56	1216.49	1282.93	1583.02	1442.57	3782.1	2904.73	2564.06
TG(56:3)-FA18:2	930.8/633.5	9.98	C18	LP654	GL	甘油脂类	TG	甘油三酯	HMDB0005410	25240377	C00422	783.178	388.135	72.6352	290.057	334.156	514.943	589.807	319.34	581.032	572.288	219.289	339.434	519.567	397.297	300.516	267.232	1586.4	208.787	222.053	482.656	80.4854	807.339	202.291	602.625	804.927	223.12	300.138	610.928	648.652	3053.54	349.102	482.66	387.455	444.202	271.681	1310.96	938.124	1190.29
TG(56:3)-FA20:0	930.8/601.5	9.98	C18	LP655	GL	甘油脂类	TG	甘油三酯	HMDB0005410	25240377	C00422	620.629	207.2	43.3417	243.712	188.724	253.198	490.416	209.49	470.002	435.139	148.664	292.513	283.437	280.079	147.932	217.142	1474.65	162.336	177.843	387.935	41.7309	628.089	127.268	500.017	832.073	115.059	255.891	486.068	370.114	2895.11	300.94	307.758	246.781	291.897	148.16	1096.8	695.208	1385.78
TG(56:3)-FA20:1	930.8/603.5	9.98	C18	LP656	GL	甘油脂类	TG	甘油三酯	HMDB0005410	25240377	C00422	1315.48	842.03	169.755	524.895	833.3	1231.97	1128.73	1092.3	1110.04	1455.08	481.826	859.559	1169.99	898.921	519.039	845.169	2254.1	443.283	637.301	1012.96	278.514	1503.13	454.382	1045.33	1220.52	712.411	598.502	1109.8	1719.16	4084.04	731.64	795.864	743.76	942.532	925.806	2539.52	1720.27	1177.34
TG(56:3)-FA20:2	930.8/605.5	9.98	C18	LP657	GL	甘油脂类	TG	甘油三酯	HMDB0005410	25240377	C00422	316.723	187.93	47.0616	136.41	199.518	306.812	231.142	228.147	228.483	302.924	93.0214	200.84	365.333	197.102	171.49	121.529	389.46	108.795	106.77	200.598	72.8389	284.38	93.6546	219.435	146.916	145.419	91.8512	221.179	299.286	790.052	134.706	228.573	228.474	219.039	192.325	537.598	418.968	82.9967
TG(56:4)-FA16:0	928.8/655.5	9.66	C18	LP658	GL	甘油脂类	TG	甘油三酯	HMDB0005373	9544514	C00422	146.333	98.42	41.7198		142.676	257.327	154.549	167.471	123.78	108.423	56.328	94.1916	146.21	162.292	104.726	44.4592	235.572	63.9702	65.9962	102.496	65.4319	200.235	49.7973	130.277	106.604	110.046	76.2326	136.798	171.272	427.172	98.8496	110.434	142.343	136.609	121.184	310.504	301.133	39.3959
TG(56:4)-FA18:0	928.8/627.5	9.66	C18	LP659	GL	甘油脂类	TG	甘油三酯	HMDB0005373	9544514	C00422	783.08	493.283	123.8	297.503	591.929	1097.13	599.507	564.706	505.764	707.909	237.831	603.817	696.894	558.028	485.756	237.859	858.328	378.068	496.211	517.688	214.323	804.44	254.767	520.385	392.055	452.914	234.134	567.111	483.522	1429.1	386.844	513.361	819.277	648.283	542.659	1168.01	1301.75	211.839
TG(56:4)-FA18:1	928.8/629.5	9.66	C18	LP660	GL	甘油脂类	TG	甘油三酯	HMDB0005373	9544514	C00422	2796.65	1503.98	411.364	1170.22	2185.88	2421.87	1901.27	2026.33	1755.73	2666.25	1003.77	1720.99	1921.78	1771.01	1216.35	1484.64	2778.86	1119.3	1312.25	1792.87	632.068	2337.84	948.776	1792.55	2137.46	1303.49	927.175	1810.79	2534.46	4526.04	1284.39	1652.49	1984.35	2132.35	1392.2	2950.85	3040.26	1505.27
TG(56:4)-FA18:2	928.8/631.5	9.66	C18	LP661	GL	甘油脂类	TG	甘油三酯	HMDB0005373	9544514	C00422	1544.22	741.514	175.478	672.848	1010.07	1109.8	992.887	765.735	931.648	1362.79	573.164	874.363	897.074	824.025	660.37	683.276	1775.46	563.697	519.84	965.495	209.838	1193.32	482.904	984.989	1352.44	522.793	453.409	972.719	1345.05	3214.09	648.669	1108.11	978.045	1083.45	531.963	1597.3	1586.7	1291.8
TG(56:4)-FA20:1	928.8/601.5	9.66	C18	LP662	GL	甘油脂类	TG	甘油三酯	HMDB0005373	9544514	C00422	1484.29	745.143	158.957	575.088	1043.79	1109.94	924.945	839.164	940.012	1345.57	539.609	907.564	828.027	787.546	571.662	760.839	1630.86	529.164	530.077	1004.81	225.136	1178.08	497.102	933.248	1196.53	533.035	445.943	926.122	1365.92	2974.88	652.863	905.802	883.564	1051.44	543.888	1496.79	1480.45	1064.73
TG(56:4)-FA20:2	928.8/603.5	9.66	C18	LP663	GL	甘油脂类	TG	甘油三酯	HMDB0005373	9544514	C00422	998.805	527.714	153.139	434.569	808.374	832.459	670.814	775.338	630.848	1033.55	346.08	657.662	764.142	602.504	511.959	517.49	878.3	385.902	444.125	658.73	218.803	847.857	352.938	654.468	730.319	479.556	296.96	640.063	974.836	1610.36	455.998	726.735	761.691	872.072	491.94	1194.32	1146.98	381.79
TG(56:4)-FA20:3	928.8/605.5	9.66	C18	LP664	GL	甘油脂类	TG	甘油三酯	HMDB0005373	9544514	C00422	499.682	324.821	94.377	172.241	402.026	807.491	378.296	465.734	350.961	377.731	162.322	421.645	407.642	376.435	244.404	112.077	559.11	222.295	366.989	350.035	166.953	560.165	157.999	341.536	246.252	343.863	178.333	352.077	219.885	938.965	293.071	181.385	477.508	413.869	415.73	841.123	876.584	148.289
TG(56:4)-FA20:4	928.8/607.5	9.66	C18	LP665	GL	甘油脂类	TG	甘油三酯	HMDB0005373	9544514	C00422	137.804	200.169	125.999	138.021	114.514	428.717	197.119	252.692	180.724	119.036	151.215	231.043	229.592	243.752	145.918	85.7849	329.446	206.668	216.072	151.455	90.6001	291.305	124.602	189.844	56.5277	203.52	91.8037	189.636	126.433	579.949	142.907	139.257	218.576	204.333	183.708	505.314	247.537	48.4399
TG(56:4)-FA22:4	928.8/579.5	9.66	C18	LP666	GL	甘油脂类	TG	甘油三酯	HMDB0005373	9544514	C00422	70.6906	42.5379	30.8748	44.201	86.4867	115.556	64.1903	83.7772	66.7226	53.4824	33.1879	48.2118	66.3952	61.601	60.0478	25.0344	103.734	45.5826	55.6602	58.6555	25.9587	97.7256	29.9003	62.4647	52.418	74.3978	31.8168	63.113	57.4359	202.918	55.9787	46.8748	56.4531	57.137	60.6391	141.918	114.189	20.157
TG(56:5)-FA16:0	926.8/653.5	9.34	C18	LP667	GL	甘油脂类	TG	甘油三酯	HMDB0005387	9544572	C00422	624.885	362.227	267.72	379.989	761.305	1149.12	597.68	774.639	591.077	551.779	304.283	486.337	625.37	675.284	491.69	225.108	877.902	395.303	513.17	525.654	262.704	866.6	286.102	526.375	504.032	627.756	304.956	607.615	578.637	1387.81	528.479	410.347	555.334	567.963	543.175	1148.16	1104.91	193.578
TG(56:5)-FA18:0	926.8/625.5	9.34	C18	LP668	GL	甘油脂类	TG	甘油三酯	HMDB0005387	9544572	C00422	606.215	721.542	447.556	546.354	499.552	1039.78	592.909	745.285	599.497	509.902	592.362	851.647	577.49	769.001	555.197	331.163	790.612	780.998	796.016	557.036	305.727	693.324	451.713	572.607	221.459	721.177	340.808	571.702	393.798	1019.66	458.421	577.218	925.297	584.422	677.755	953.611	827.599	190.236
TG(56:5)-FA18:1	926.8/627.5	9.34	C18	LP669	GL	甘油脂类	TG	甘油三酯	HMDB0005387	9544572	C00422	2612.25	1140.24	520.149	932.437	2252.03	2417.1	1589.95	2071.94	1577.45	2178.12	804.011	1483.71	1476.12	1754.18	1127.06	878.906	2078.16	1133.59	1411.95	1411.09	665.459	1934.67	864.337	1509.29	1820.2	1451.59	873.93	1504.04	1710.66	3383.85	1316.06	1259.55	1667.39	1798.67	1296.09	2489.59	3020.55	977.936
TG(56:5)-FA18:2	926.8/629.5	9.34	C18	LP670	GL	甘油脂类	TG	甘油三酯	HMDB0005387	9544572	C00422	1970.51	866.696	192.327	826.309	1379.4	1311.07	1085.37	866.574	1003.56	1653.48	658.635	1028.29	968.358	889.43	893.13	746.131	1359.73	795.947	658.727	992.268	282.513	1068.29	652.051	1055.46	1185.55	607.754	394.3	1008.9	1319.66	2455.82	675.149	1403.34	1380.07	1369.48	562.063	1365.83	1728.58	736.601
TG(56:5)-FA20:1	926.8/599.5	9.34	C18	LP671	GL	甘油脂类	TG	甘油三酯	HMDB0005387	9544572	C00422	659.108	239.656	58.0668	243.652	392.344	393.284	339.212	226.615	338.821	534.177	217.813	289.865	282.778	276.422	246.868	263.731	501.14	247.683	204.16	332.73	70.1572	335.901	205.965	330.323	425.12	162.199	122.259	337.247	507.052	956.055	200.803	461.242	379.894	427.187	127.337	405.303	519.798	333.566
TG(56:5)-FA20:2	926.8/601.5	9.34	C18	LP672	GL	甘油脂类	TG	甘油三酯	HMDB0005387	9544572	C00422	1119.94	441.197	115.72	442.945	816.209	737.401	605.061	559.815	607.128	1063.9	374.397	594.278	574.945	504.652	508.729	516.666	646.702	443.487	349.471	595.678	187.121	629.442	364.177	569.227	727.954	394.157	240.674	601.833	851.666	1233.57	415.864	822.135	718.263	917.278	298.501	777.32	964.422	316.541
TG(56:5)-FA20:3	926.8/603.5	9.34	C18	LP673	GL	甘油脂类	TG	甘油三酯	HMDB0005387	9544572	C00422	1171.22	565.369	245.534	398.432	1124.53	1269.25	770.775	1080.23	754.651	886.612	397.642	886.201	660.356	867.38	574.811	343.201	1044.41	575.623	806.633	736.255	365.868	914.732	445.352	724.978	798.148	871.709	457.501	759.909	566.253	1676.73	670.514	413.128	873.558	818.312	655.495	1292	1604.71	475.928
TG(56:5)-FA20:4	926.8/605.5	9.34	C18	LP674	GL	甘油脂类	TG	甘油三酯	HMDB0005387	9544572	C00422	1103.07	1670.55	1126.96	1245.74	1124.94	2198.19	1308.22	1706.66	1342.17	1050.84	1446.22	1980.99	1286.98	1805.72	1224.06	846.09	1734.32	1760.29	1787.41	1305.46	708.098	1607.42	1091.29	1301.31	468.652	1780.5	821.829	1318.94	967.115	2136.25	1094.53	1261.97	1981.95	1240.6	1659.02	2210.5	1667.39	431.9
TG(56:5)-FA22:4	926.8/577.5	9.34	C18	LP675	GL	甘油脂类	TG	甘油三酯	HMDB0005387	9544572	C00422	689.491	453.34	306.005	424.508	903.792	1192.27	661.983	909.736	646.698	634.813	345.872	559.477	737.945	675.548	576.968	278.553	953.128	493.652	628.35	618.319	307.398	1015.92	316.396	680.658	599.838	784.922	367.96	705.398	613.578	1642.57	609.598	451.349	591.64	603.463	607.227	1397.68	1238.86	216.128
TG(56:5)-FA22:5	926.8/579.5	9.34	C18	LP676	GL	甘油脂类	TG	甘油三酯	HMDB0005387	9544572	C00422	79.5619	118.358	85.9473	66.8869	83.5323			110.279	93.5652	72.9244	59.8775	76.8783	105.546	119.092	73.9903	44.1838		90.2001	83.8735	57.6703		110.469	79.0018	83.0002	55.1905	79.7011	45.1971	89.9196	88.1004		68.4323	65.7553	96.853	113.408	68.0205	111.487	127.901	17.1669
TG(56:6)-FA16:0	924.8/651.5	9.02	C18	LP677	GL	甘油脂类	TG	甘油三酯	HMDB0005412	9544638	C00422	1155.57	1066.45	693.206	748.139	1088.39	1619.39	917.569	1158.32	1014.18	866.312	585.773	808.318	986.034	1247.04	794	433.149	1470.89	848.368	734.728	705.754	365.438	1089.44	579.654	892.314	661.505	746.757	453.199	916.7	975.59	2369.45	749.439	657.577	1095.26	1212.92	746.721	1029.07	1423.37	196.785
TG(56:6)-FA18:0	924.8/623.5	9.02	C18	LP678	GL	甘油脂类	TG	甘油三酯	HMDB0005412	9544638	C00422	371.671	519.122	349.664	385.566	283.817	668.606	368.667	386.078	364.438	291.902	478.366	511.324	382.969	505.694	404.395	190.06	630.944	551.185	453.151	303.958	142.163	410.865	329.609	360.639	126.289	415.252	197.631	371.733	259.717	1008.73	282.74	432.406	599.436	402.432	337.04	575.972	426.152	92.5913
TG(56:6)-FA18:1	924.8/625.5	9.02	C18	LP679	GL	甘油脂类	TG	甘油三酯	HMDB0005412	9544638	C00422	2110.48	1384.9	1002.88	1032.59	1673.4	2188.12	1315.33	1769.99	1298.74	1424.82	967.396	1482.69	1220.4	1642.68	932.125	705.247	2067.76	1157.23	1368.9	1124.25	643.058	1506.27	864.303	1281	1214.45	1447.51	808.488	1313.96	1205.3	2967.51	1215.42	758.438	1461.7	1635.84	1097.19	1658.23	2040.98	591.286
TG(56:6)-FA18:2	924.8/627.5	9.02	C18	LP680	GL	甘油脂类	TG	甘油三酯	HMDB0005412	9544638	C00422	2161.81	768.414	279.843	622.557	1603.64	1248.59	907.121	899.626	978.067	1492.41	570.416	920.516	788.303	857.568	939.055	473.863	1184.88	788.475	718.416	814.953	312.629	1096.23	534.981	887.477	1151.23	792.044	390.909	929.243	924.532	1819.82	737.275	1225.98	1243.65	1259.46	518.678	1173.96	1662.21	404.692
TG(56:6)-FA18:3	924.8/629.5	9.02	C18	LP681	GL	甘油脂类	TG	甘油三酯	HMDB0005412	9544638	C00422	235.608	82.2698	17.4857	51.2531	122.093	144.863	101.419	83.8092	107.45	184.224	56.6561	95.7332	108.493	91.95	92.7838	41.714	142.2	77.3721	98.2672	91.0949	25.6931	99.9757	51.3085	89.8536	97.9598	72.1706	32.7515	104.481	146.921	209.531	77.9881	99.9069	118.458	144.126	46.6562	103.654	191.657	42.8358
TG(56:6)-FA20:2	924.8/599.5	9.02	C18	LP682	GL	甘油脂类	TG	甘油三酯	HMDB0005412	9544638	C00422	680.781	206.863	40.5503	205.808	410.113	278.334	256.78	192.748	259.735	554.12	174.576	245.097	206.593	193.903	264.19	161.821	282.518	211.415	135.124	240.985	64.6575	255.381	154.379	243.19	314.037	144.557	69.8427	248.447	356.005	492.63	172.337	515.673	402.442	453.333	100.578	253.381	403.139	106.766
TG(56:6)-FA20:3	924.8/601.5	9.02	C18	LP683	GL	甘油脂类	TG	甘油三酯	HMDB0005412	9544638	C00422	1376.97	483.343	190.509	325.541	1162	925.582	610.089	717.069	622.178	893.567	367.845	687.811	460.102	650.152	505.773	253.446	791.219	528.652	564.181	600.966	259.426	775.47	372.772	610.182	823.916	625.146	328.993	642.852	515.036	1196.09	576.809	383.861	753.023	785.35	381.999	872.193	1247.04	334.839
TG(56:6)-FA20:4	924.8/603.5	9.02	C18	LP684	GL	甘油脂类	TG	甘油三酯	HMDB0005412	9544638	C00422	1387.95	1554.14	1307.38	1388.8	1305.57	1989.25	1418.46	1814.13	1350.96	1112.31	1731.55	1835.6	1262.03	1549.09	1424.23	895.957	1898.11	1773.57	2083.42	1377.91	857.326	1580.86	1178.58	1353.41	748.717	2175.14	1014.23	1363.99	909.776	2224.89	1419.74	1267.26	1723.84	1170.68	1451.53	2409.19	1571.72	770.788
TG(56:6)-FA20:5	924.8/605.5	9.02	C18	LP685	GL	甘油脂类	TG	甘油三酯	HMDB0005412	9544638	C00422	69.6625	205.704	264.279	66.9357	49.8201	327.136	105.611	109.982	113.545	33.7249	105.746	122.994	114.455	179.068	44.4581	39.2764	313.515	112.02	87.297	48.018	30.0779	132.012	95.9693	99.4262	19.3394	79.4322	60.9939	110.985	79.0495	486.186	79.2276	33.4433	92.2018	185.499	61.4571	107.204	81.3579	13.7602
TG(56:6)-FA22:4	924.8/575.5	9.02	C18	LP686	GL	甘油脂类	TG	甘油三酯	HMDB0005412	9544638	C00422	626.569	372.063	196.541	353.533	681.178	826.085	483.206	492.339	479.16	492.13	272.687	375.705	434.396	411.047	566.05	164.615	673.301	379.281	374.121	366.657	164.353	636.146	251.237	468.737	407.99	555.018	204.468	480.508	408.037	1005.12	392.2	490.731	517.028	442.064	328.563	807.269	818.208	125.244
TG(56:6)-FA22:5	924.8/577.5	9.02	C18	LP687	GL	甘油脂类	TG	甘油三酯	HMDB0005412	9544638	C00422	931.983	1155.98	884.393	695.318	834.24	1731.16	860.57	1156.34	917.256	745.938	570.853	823.407	953.646	1257.36	716.642	494.493	1573.43	856.299	912.423	534.296	336.337	1046.38	807.351	876.343	533.082	836.679	429.686	906.234	902.9	2409.98	726.913	636.391	1061.41	1200.68	722.967	1023.68	1250.18	178.52
TG(56:6)-FA22:6	924.8/579.5	9.02	C18	LP688	GL	甘油脂类	TG	甘油三酯	HMDB0005412	9544638	C00422	380.92	638.992	689.307	269.806	128.391	703.586	377.036	297.69	409.628	253.46	265.322	320.318	625.844	863.255	241.04	149.893	965.166	228.151	221.217	142.761	51.515	402.542	268.578	386.236	170.717	182.93	131.06	402.98	516.41	1886.89	124.401	222.351	755.51	580.87	254.427	313.904	430.507	25.2633
TG(56:7)-FA16:0	922.8/649.5	8.71	C18	LP689	GL	甘油脂类	TG	甘油三酯	HMDB0005462	9544702	C00422	1292.22	1820.12	1741.72	887.324	824.009	1975.11	1199.47	964.692	1226.05	815.959	866.312	959.892	1857.19	2387.98	912.733	482.675	2783.08	842.927	721.069	488.137	243.052	1194.47	842.251	1172.43	655.117	664.705	446.55	1248.06	1505.57	4794	630.283	791.774	2194.86	1593.46	783.508	985.766	1406.96	129.323
TG(56:7)-FA16:1	922.8/651.5	8.71	C18	LP690	GL	甘油脂类	TG	甘油三酯	HMDB0005462	9544702	C00422	99.0465	121.449	75.0401	71.3738	131.196	195.054	97.9456	118.431	95.354	94.3879	50.6035	112.716	83.4831	130.356	60.384	53.862	142.799	79.0573	66.9324	72.7818	29.0292	109.068	62.6057	94.671	57.6186	80.6275	43.4681	94.7555	88.2094	216.76	55.8325	67.5995	106.551	161.727	63.5114	111.107	123.199	17.8379
TG(56:7)-FA18:0	922.8/621.5	8.71	C18	LP691	GL	甘油脂类	TG	甘油三酯	HMDB0005462	9544702	C00422	76.0756	138.494	102.617	55.2139	40.8409	206.656	83.013	77.1402	85.1131	45.4081	84.1945	88.8939	87.8716	108.98	53.3851	23.073	196.924	99.3303	118.418	49.1559	18.8241	97.3861	71.9546	84.0121	21.1093	80.6268	31.3358	78.041	61.6095	309.88	57.4996	42.1274	99.9245	129.655	47.8954	104.321	92.6939	11.3108
TG(56:7)-FA18:1	922.8/623.5	8.71	C18	LP692	GL	甘油脂类	TG	甘油三酯	HMDB0005462	9544702	C00422	1096.02	1600.05	1683.07	769.999	641.624	1843.51	1112.61	986.208	1119.95	754.156	842.28	910.027	1586.9	2263.25	692.982	463.563	2580.04	820.257	932.848	617.255	351.79	1096.86	742.593	1086.95	587.01	1101.55	508.455	1099.19	1380.05	4485.72	722.177	619.755	1994.38	1512.35	739.515	992.35	1230.03	324.287
TG(56:7)-FA18:2	922.8/625.5	8.71	C18	LP693	GL	甘油脂类	TG	甘油三酯	HMDB0005462	9544702	C00422	2351.56	1404.79	874.063	1290.92	1633.09	2043.58	1274.34	1340.2	1255.52	1348.38	1025.04	1334.98	1208.06	1392.85	1189.84	627.594	1911.44	1417.09	1245.29	1028.78	477.929	1297.41	1023.13	1226.22	1027.42	1318.01	625.211	1252.67	1180.88	2995.29	1213.31	1092.85	1645.57	1518.27	773.832	1288.64	1718.55	426.208
TG(56:7)-FA18:3	922.8/627.5	8.71	C18	LP694	GL	甘油脂类	TG	甘油三酯	HMDB0005462	9544702	C00422	324.169	88.8733	32.3471	62.4136	160.914	189.482	124.949	96.0737	113.21	197.982	53.7843	113.732	115.934	123.177	130.289	29.0054	150.327	98.0552	138.604	92.6946	29.9014	111.88	63.5091	112.36	113.555	93.5931	39.7321	124.258	123.078	213.923	107.401	105.58	149.82	154.893	43.8913		239.472	36.946
TG(56:7)-FA20:3	922.8/599.5	8.71	C18	LP695	GL	甘油脂类	TG	甘油三酯	HMDB0005462	9544702	C00422	1038.24	290.008	102.418	208.927	704.07	467.047	353.708	333.493	343.994	513.854	211.103	377.939	233.998	335.747	377.776	115.062	423.749	362.823	319.923	315.872	115.683	388.675	225.112	342.078	444.158	323.23	139.336	340.588	276.315	616.306	329.275	285.625	505.061	486.32	146.246	353.856	645.754	138.444
TG(56:7)-FA20:4	922.8/601.5	8.71	C18	LP696	GL	甘油脂类	TG	甘油三酯	HMDB0005462	9544702	C00422	1675.14	1354.67	1405.21	1469.6	1498.81	2128.29	1500.28	1810.08	1525.8	1158.74	1676.69	1751.88	1177.11	1425.08	1332.16	986.262	2127.45	1894.56	2188.35	1587.16	880.932	1663.98	1172.01	1397.38	1121.89	2717.51	1080.65	1488.72	1065.76	2640.16	1812.81	971.428	1215.2	1376.05	1169.15	2357.25	1675.84	896.745
TG(56:7)-FA20:5	922.8/603.5	8.71	C18	LP697	GL	甘油脂类	TG	甘油三酯	HMDB0005462	9544702	C00422	240.637	584.08	956.642	215.572	152.555	779.565	319.657	356.312	337.233	88.7961	340.472	365.652	258.355	509.027	98.726	156.463	907.148	366.306	308.889	137.704	95.3284	389.342	379.875	320.621	87.7619	324.95	218.015	318.37	230.733	1508.26	250.506	75.6059	212.838	461.9	147.563	291.822	224.8	67.7421
TG(56:7)-FA22:4	922.8/573.5	8.71	C18	LP698	GL	甘油脂类	TG	甘油三酯	HMDB0005462	9544702	C00422	109.053	64.9828	29.2851	47.3157	110.863	143.575	68.7281	77.398	69.169	74.2528	37.6767	58.086	58.4651	63.9367	67.2076	29.0814	96.1397	61.7648	60.1051	53.4025	23.4119	89.3863	44.2749	69.47	54.5185	65.5443	31.0004	70.4493	64.8127	151.206	58.7953	65.9604	81.4948	89.9026	49.6612	107.981	109.463	16.875
TG(56:7)-FA22:5	922.8/575.5	8.71	C18	LP699	GL	甘油脂类	TG	甘油三酯	HMDB0005462	9544702	C00422	1254.45	1361.98	840.094	995.278	1020.03	1933.32	999.104	992.158	1068.7	866.781	723.083	921.284	1156.06	1229.58	1027.62	487.866	1779.6	1132.29	811.071	572.826	301.679	1010.54	967.535	1010.25	546.052	843.322	418.312	1042.72	1045.32	2868.29	792.333	1069.37	1431.32	1346.34	638.118	983.325	1373.54	164.25
TG(56:7)-FA22:6	922.8/577.5	8.71	C18	LP700	GL	甘油脂类	TG	甘油三酯	HMDB0005462	9544702	C00422	3386.72	4455.55	4833.37	2344.18	1270.11	4625.61	3315.25	2662.73	3195.53	2291.25	2549.81	2699.5	4399.39	5933.23	2308.02	1538.09	6189.59	2174.42	2057.12	1267.76	595.721	3074.6	2432.39	3163.98	1822.38	1719.06	1382.24	3100.62	4164.08	9589.73	1331.28	2052.8	4937.12	3949.56	2343.71	2364.41	3449.55	231.253
TG(56:8)-FA16:0	920.8/647.5	8.41	C18	LP701	GL	甘油脂类	TG	甘油三酯	HMDB0005392	9544762	C00422	1972.22	2369.29	1737.03	1267.36	629.605	2192.12	1397.04	760.667	1297.33	1009.4	1083.29	1099.26	2032.01	2322.65	1322.22	463.277	2985.09	1029.27	805.359	436.957	142.54	1075.05	1138.31	1381.75	581.31	624.738	373.531	1411.57	1711.47	5210.09	472.623	1250.99	3069.48	1694.46	652.366	854.931	1532.68	68.5453
TG(56:8)-FA16:1	920.8/649.5	8.41	C18	LP702	GL	甘油脂类	TG	甘油三酯	HMDB0005392	9544762	C00422		289.746	230.641		115.443	301.459	148.913	127.428	150.84		106.576	187.307	194.016	322.479	97.4431	81.4771	284.961	104.702	98.2444		24.3337	139.52	139.38	159.812	76.065	77.7768	63.583	151.932	174.413	545.613		101.204	264.694	281.573	98.7822	114.508
TG(56:8)-FA18:1	920.8/621.5	8.41	C18	LP703	GL	甘油脂类	TG	甘油三酯	HMDB0005392	9544762	C00422	359.738	557.182	634.081	255.621	216.179	725.257	342.483	303.056	350.573	170.382	329.93	356.24	280.985	511.343	165.914	150.112	939.625	403.075	365.241	163.748	78.2834	381.363	391.961	353.538	147.749	337.113	171.265	348.052	299.309	1566.45	286.176	130.759	349.856	514.911	152.941	284.433	302	64.3907
TG(56:8)-FA18:2	920.8/623.5	8.41	C18	LP704	GL	甘油脂类	TG	甘油三酯	HMDB0005392	9544762	C00422	1704.49	2169.35	1551.76	1064.77	979.499	1922.66	1233.88	748.194	1190.12	891.51	1003.46		1695.46	2056.78	1202.3	437.506	2673.13	1258.46	909.928	695.267	284.308	987.458	993.988	1224.41	719.539	1357.93	439.73	1216.7	1463.56	4637.75	938.82	1199.73	2785.24	1535.99	606.025	1063.42	1361.2	294.503
TG(56:8)-FA18:3	920.8/625.5	8.41	C18	LP705	GL	甘油脂类	TG	甘油三酯	HMDB0005392	9544762	C00422	353.479	158.707	111.225	113.332	194.417	362.728	184.527	228.835	179.27	146.479	118.37	187.265	162.619	200.212	162.417	45.4731	348.74	194.988	286.225	140.808	67.5095	197.303	115.206	189.926	119.424	253.822	98.2195	199.726	150.43	484.919	244.95	77.8517	182.335	236.333	103.606	190.698	282.62	51.2174
TG(56:8)-FA20:4	920.8/599.5	8.41	C18	LP706	GL	甘油脂类	TG	甘油三酯	HMDB0005392	9544762	C00422	2226.86	1366.14	948.051	1641.82	1557.95	1997.08	1436.71	1230.48	1416.35	1102.12	1571.31	1427.72	1015.91	1119.39	1682.56	661.479	2223.12	2026.59	1651.77	1193.05	481.746	1471.15	1059.41	1478.57	1239.94	2203.69	663.563	1538.4	1112.75	3040.97	1644.55	1382.26	1584.49	1554.24	740.337	1757.65	1645.55	572.775
TG(56:8)-FA20:5	920.8/601.5	8.41	C18	LP707	GL	甘油脂类	TG	甘油三酯	HMDB0005392	9544762	C00422	820.61	1386.36	1614.92	632.113	442.549	1778.46	785.405	637.622	769.967	235.382	799.581	867.892	523.287	1085.68	296.093	323.461	2162.02	995.226	590.094	311.79	141.127	902.529	1026.12	797.927	242.039	737.826	385.222	828.356	636.439	3632.85	626.466	255.753	595.336	1061.95	244.416	512.754	532.741	135.236
TG(56:8)-FA22:5	920.8/573.5	8.41	C18	LP708	GL	甘油脂类	TG	甘油三酯	HMDB0005392	9544762	C00422	291.455	303.928	158.331	158.171	207.381	441.522	209.412	200.846	204.042	187.278	130.99	192.956	220.017	271.883	199.261	83.6373	402.081	225.378	194.863	95.3439	42.3883	227.818	197.144	216.133	120.119	153.809	69.9303	219.958	214.126	633.38	151.729	201.788	315.393	347.34	110.232	195.886	294.744	27.8116
TG(56:8)-FA22:6	920.8/575.5	8.41	C18	LP709	GL	甘油脂类	TG	甘油三酯	HMDB0005392	9544762	C00422	5331.06	6085.56	5451.81	3768.71	2039.11	5343.82	4289.03	2651.87	4119.21	3253.66	3414.75	3487.5	5433.75	6603.38	4032.77	1900.86	7572.91	3223.45	2656.59	1404.61	526.702	3538.67	3618.11	4069.8	2169.7	2286.44	1474.5	4044.57	4916.41	10879.2	1656.26	3729.89	7009.8	5010.22	2345.8	2739.03	4351.06	264.638
TG(56:9)-FA18:3	918.8/623.5	8.11	C18	LP710	GL	甘油脂类	TG	甘油三酯	HMDB0005448	9544831	C00422	295.163		145.006	100.502	189.573	16.7501		119.352		103.1	114.881	160.69	162.324		168.261	28.7014		178.922	239.144	105.785	44.3675		112.659		95.5602	248.49	73.3968			30.2999	211.162	89.82	231.887		60.4119	119.888	192.263	31.4383
TG(56:9)-FA20:4	918.8/597.5	8.11	C18	LP711	GL	甘油脂类	TG	甘油三酯	HMDB0005448	9544831	C00422	795.781	329.318		257.727	426.956	704.516	377.418	268.806	387.349	289.068	299.317	300.746	253.433	309.288	436.097	63.3423	702.594	473.731	543.927	252.184	91.3677	392.224	215.08	386.092	299.571	590.9	147.584	402.096	281.195	996.638	506.65	270.899	356.807	461.541	133.706	306.566	499.804	82.26
TG(56:9)-FA20:5	918.8/599.5	8.11	C18	LP712	GL	甘油脂类	TG	甘油三酯	HMDB0005448	9544831	C00422	1076.62	1275.23	1171.65	618.089	399.488	1659.55	708.203	331.238	656.924	218.735	649.828	601.042	387.049	814.898	308.4	191.755	1957.6	1004.9	403.118	230.059	72.3789	674.096	924.285	665.691	203.403	485.584	212.276	711.865	543.335	3714.79	451.794	311.208	774.558	1107.18	127.979	274.613	491.362	63.112
TG(56:9)-FA22:6	918.8/573.5	8.11	C18	LP713	GL	甘油脂类	TG	甘油三酯	HMDB0005448	9544831	C00422	1353.3	1856.95	1393.18	684.596	342.399	1655.77	975.58	452.746	903.685	745.179	665.263	888.128	1226.34	1851.39	791.29	331.763	2088.58	681.457	634.031	217.12	63.8373	744.195	822.814	945.95	345.085	365.426	208.462	965.623	1118.04	3791.65	269.014	721.972	2267.28	1698.55	340.51	371.666	979.305	35.4128
TG(57:10)-FA22:6	928.7/583.4	8.11	C18	LP714	GL	甘油脂类	TG	甘油三酯	HMDB0043538	131754658	C00422		4.04083	7.97596	1.43031	1.05446	3.51314		1.04563	1.69714			2.06185		3.77804	1.56313	1.29764	4.65714						2.45024	2.32818						10.4449
TG(57:2)-FA18:1	946.9/647.6	10.53	C18	LP715	GL	甘油脂类	TG	甘油三酯	HMDB0043095	131754223	C00422	142.507	104.114	37.4652	68.3358	67.6624	116.025	153.533	86.2012	151.313	153.179	71.3698	77.3352	133.153	99.3467	60.9982	56.8506	538.218	58.6299	122.475	107.229	35.2092	198.29	58.4594	147.714	155.242	113.028	71.0001	158.907	175.353	1189.43	95.1361	108.486	88.7877	108.317	123.464	402.015	254.237	155.281
TG(57:3)-FA18:2	944.9/647.6	10.21	C18	LP716	GL	甘油脂类	TG	甘油三酯	HMDB0043116	131754244	C00422	146.504	115.884	47.0371	125.537	94.2206	145.029	145.985	50.0159	151.149	204.992	100.485	81.6502	134.78	98.9269	127.304	111.187	273.928	107.13	206.994	101.529	43.7156	140.878	116.13	150.481	163.848	207.292	76.5785	149.698	268.218	422.632	111.125	280.559	170.85	111.371	156.755	168.922	212.505	132.449
TG(58:10)-FA18:2	944.8/647.5	8.33	C18	LP717	GL	甘油脂类	TG	甘油三酯	HMDB0005476	9545277	C00422	878.966	975.698	770.026	591.518	175.898	622.162	535.473	181.092	501.79	317.452	628.906	517.16	526.377	722.993	464.045	247.379	1166.15	555.878	398.445	118.212	47.4986	320.854	648.578	536.531	159.884	302.904	115.458	515.948	494.989	2258.91	168.167	484.984	1202.82	805.801	123.069	213.869	397.026	34.2373
TG(58:10)-FA20:4	944.8/623.5	8.33	C18	LP718	GL	甘油脂类	TG	甘油三酯	HMDB0005476	9545277	C00422	193.449	264.465	888.223	355.448	316.487	591.189	322.598	290.398	310.292	81.5355	583.745	341.212	174.116	304.798	234.382	90.479	427.663	512.241	357.176	318.975	211.096	350.346	231.03	340.122	79.3331	617.948	202.834	303.418	203.176	574.36	345.919	112.252		418.767	175.058	460.663	145.536	85.0202
TG(58:10)-FA20:5	944.8/625.5	8.33	C18	LP719	GL	甘油脂类	TG	甘油三酯	HMDB0005476	9545277	C00422	53.2964	142.362	502.928	71.8584	48.4478	327.065	100.601	101.387	93.0811	15.2214	127.088	103.658	57.857	142.871	26.6214	18.1537	222.527	136.414	72.4567	46.1047	28.958	128.494	101.618	97.07	11.3333	89.1232	47.177	95.9802	56.0767	344.211	71.6224	13.2788	49.1434	149.531	33.9147	70.7333	42.3422	11.6285
TG(58:10)-FA22:5	944.8/597.5	8.33	C18	LP720	GL	甘油脂类	TG	甘油三酯	HMDB0005476	9545277	C00422		116.273	66.8753	50.3871	51.2897	147.454	70.7036	45.1707	69.1971	78.3485	54.55	71.9129	63.4109	79.6332	91.9649	16.0005	157.185	100.764	104.632	20.8979	10.4409	71.3779	82.3535	79.529	27.5672	56.5637	16.6742	70.7981	50.2092		49.1486	73.9668	101.464		17.9149	35.025	84.4808	7.73945
TG(58:10)-FA22:6	944.8/599.5	8.33	C18	LP721	GL	甘油脂类	TG	甘油三酯	HMDB0005476	9545277	C00422	2083.55	2309.28	1733.52	1270.88	302.197	1531.02	1195.67	406.737	1171.41	769.71	1423.94	1360.59	1342.04	1843.62	1041.74	555.766	2897.37	1229.36	1014.72	247.085	72.2539	742.375	1507.52	1197.07	361.412	606.146	247.917	1237.25	1242.4	4763.56	350.09	1082.12	2653.69	1883.96	257.907	408.664	907.468	64.6347
TG(58:2)-FA18:1	960.9/661.6	10.61	C18	LP722	GL	甘油脂类	TG	甘油三酯	HMDB0005407	9544680	C00422	1105.82	569.512	146.282	266.536	362.223	605.812	2098.17	654.071	2134.14	984.593	328.655	546.775	742.123	848.877	300.493	372.004	11335	208.705	369.696	890.081	85.8582	2605.85	252.863	2080.95	1629.91	227.866	1238.26	2239.07	1104.66	21143.6	1196.14	394.028	359.355	564.917	445.469	7248.97	2195.81	6497.69
TG(58:3)-FA18:1	958.9/659.6	10.31	C18	LP723	GL	甘油脂类	TG	甘油三酯	HMDB0005457	9544748	C00422	830.963	505.804	92.0889	233.022	422.429	516.35	1045.05	417.421	1021.98	610.627	249.8	388.941	475.481	555.054	223.016	294.838	4631.34	175.393	262.143	606.822	83.46	1219.36	246.885	1021.6	1158.59	250.028	509.242	1118.3	754.823	9860.48	426.348	317.887	291.957	465.182	290.363	2859.44	1251.29	3440.39
TG(58:5)-FA18:1	954.9/655.6	9.61	C18	LP724	GL	甘油脂类	TG	甘油三酯	HMDB0005408	9544904	C00422	132.224	94.2475	36.2921	66.5877	124.861	246.02	127.529	205.024	115.198	125.208	72.9396	133.008	103.775	151.252	88.3782	57.0409	188.918	72.7451	93.3499	121.679	63.6949	181.595	54.8172	119.807	85.6331	107.019	68.1495	128.095	123.911	343.752	98.5799	86.6733	104.233	121.92	115.076	298.121	221.38	53.6968
TG(58:6)-FA16:0	952.8/679.5	9.46	C18	LP725	GL	甘油脂类	TG	甘油三酯	HMDB0005458	9544977	C00422	53.6048	35.5587	51.345	40.1753	41.6718	186.535	61.2434	54.578	63.8307	61.6774	49.7926	94.974	53.6554	242.446	59.3503	58.4188	77.5436	65.1989	28.8462	45.0561	47.2498	83.1261	28.9255	59.2278	26.6712	33.1668	48.1494	62.8686	94.5708	132.362	54.3927	74.1201	116.115	81.4825	55.0322	43.1161	90.7898	14.1246
TG(58:6)-FA18:0	952.8/651.5	9.46	C18	LP726	GL	甘油脂类	TG	甘油三酯	HMDB0005458	9544977	C00422	93.6587	112.788	81.1858	88.3699	81.9778	203.668	92	108.472	94.4941	74.9816	92.7704	122.75	98.395	122.495	96.2571	52.0108	167.132	122.485	92.2384	81.5477	45.2465	122.612	77.1009	93.6769	31.6286	74.9068	45.7465	91.6214	69.956	261.724	66.2951	85.0933	132.722	138.836	85.9606	167.099	123.345	23.6786
TG(58:6)-FA18:1	952.8/653.5	9.46	C18	LP727	GL	甘油脂类	TG	甘油三酯	HMDB0005458	9544977	C00422	232.24	175.68	142.365	176.477	218.893	420.137	208.724	279.921	211.451	224.232	177.273	289.91	182.654	368.937	156.784	155.585	310.056	231.066	231.65	219.276	110.659	280.109	140.197	196.879	121.973	234.372	134.616	203.817	204.006	474.458	175.928	153.108	252.364	256.891	185.502	378.079	282.527	109.994
TG(58:6)-FA20:4	952.8/631.5	9.46	C18	LP728	GL	甘油脂类	TG	甘油三酯	HMDB0005458	9544977	C00422	51.0478	62.8993	48.4948	47.3491	53.1772	105.998	62.5764	85.2685	67.7793	61.7559	63.6298	93.9621	61.7852	84.1504	49.8673	52.7401	94.3439	59.4033	75.9513	69.2848	29.8674	79.1049	45.7413	66.4894	34.0298	73.5491	41.9951	63.5933	50.104	131.146	44.651	61.5437	70	72.1437	58.8307	138.956	83.5447	31.6466
TG(58:6)-FA22:4	952.8/603.5	9.46	C18	LP729	GL	甘油脂类	TG	甘油三酯	HMDB0005458	9544977	C00422	146.838	107.854	69.0355	128.771	148.722	210.668	123.945	176.163	132.686	132.798	110.164	158.789	112.499	139.033	118.257	88.0267	170.878	138.56	158.111	137.941	67.4247	172.447	98.1315	125.131	82.668	174.253	79.7577	130.886	97.6833	241.158	108.473	115.281	122.866	134.173	102.536	294.613	171.863	70.7623
TG(58:6)-FA22:5	952.8/605.5	9.46	C18	LP730	GL	甘油脂类	TG	甘油三酯	HMDB0005458	9544977	C00422	89.1357	148.068	87.8496	84.3652	93.6574	279.167	127.232	156.593	123.609	89.2323	95.7125	132.272	122.276	136.096	85.7181	54.0887	251.147	131.861	108.245	67.3955	42.4985	151.286	96.78	120.755	45.7122	88.255	58.2845	109.876	85.6282	437.616	111.166	98.4544	124.993	128.527	91.3662	215.148	139.519	24.7201
TG(58:7)-FA16:0	950.8/677.5	9.21	C18	LP731	GL	甘油脂类	TG	甘油三酯	HMDB0005471	9545051	C00422	32.8538	23.1067	38.3859	20.1263	28.1293	101.161	37.3841	40.2093	36.9735	27.6063	28.7227	50.8641	30.7953	131.462	36.5404	24.6391	57.7232	37.2357	25.1337	22.914	24.663	48.4487	17.9948	35.1478	14.1971	28.3103	26.1594	32.9144	44.0208	93.5735	34.2286	35.3021	61.3785	52.6031	28.5126	36.3179	56.1116	6.25977
TG(58:7)-FA18:0	950.8/649.5	9.21	C18	LP732	GL	甘油脂类	TG	甘油三酯	HMDB0005471	9545051	C00422	129.373	253.48	195.175	115.683	66.3112	320.088	152.535	139.286	145.359	104.364	133.944	191.165	192.574	289.909	103.406	57.9404	379.951	147.446	110.891	79.5727	32.1604	179.065	126.196	149.364	41.5457	88.1079	63.6366	158.916	123.035	755.379	77.6478	97.997	255.568	231.224	95.6704	193.994	162.753	16.3275
TG(58:7)-FA18:1	950.8/651.5	9.21	C18	LP733	GL	甘油脂类	TG	甘油三酯	HMDB0005471	9545051	C00422	195.704	278.878	209.93	168.23	161.944	389.486	189.205	217.867	188.131	170.64	170.086	235.781	197.876	312.148	123.165	144.833	415.545	203.822	216.897	146.786	81.3131	202.636	178.99	176.501	102.174	187.343	116.807	186.472		706.54	157.006	105.141			127.119	236.701	209.743	71.2588
TG(58:7)-FA18:2	950.8/653.5	9.21	C18	LP734	GL	甘油脂类	TG	甘油三酯	HMDB0005471	9545051	C00422	133.946	99.0874	76.9388	98.9569	110.331	189.931	109.655	108.693	102.531	115.826	109.772	131.081	88.6453	165.653	102.349	71.8505	148.144	126.297	104.558	93.1586	48.3096	123.839	81.8846	100.192	62.6243	98.3419	57.1395	105.56	95.2264	238.527	95.1721	101.386	151.158	130.333	67.9159	150.16	136.913	38.3716
TG(58:7)-FA20:4	950.8/629.5	9.21	C18	LP735	GL	甘油脂类	TG	甘油三酯	HMDB0005471	9545051	C00422	59.1987	71.0947	59.4076	46.4973	62.2218	154.258	67.0079	96.6241	68.9802	49.1005	65.0832	97.2394	54.5485	91.39	51.9864	45.4194	98.4432	62.8912	88.311	72.4799	40.5999	95.7649	51.8377	63.5345	27.5542	87.1889	48.8523	69.4261	36.6425	142.824	50.8157	42.8816	72.1351	74.9069	55.6987	170.647	110.419	25.5982
TG(58:7)-FA22:4	950.8/601.5	9.21	C18	LP736	GL	甘油脂类	TG	甘油三酯	HMDB0005471	9545051	C00422	130.683	76.5399	51.4449	87.0917	116.061	135.537	93.2844	116.44	89.1643	107.334	91.8324	118.992	64.5185	88.8669	99.3568	58.5282	121.434	100.181	108.821	100.995	45.3072	122.27	66.9568	87.4314	75.9154	124.251	54.5812	92.2239	76.5797	157.759	86.0862	86.753	93.5512	99.054	58.553	174.413	110.426	41.8803
TG(58:7)-FA22:5	950.8/603.5	9.21	C18	LP737	GL	甘油脂类	TG	甘油三酯	HMDB0005471	9545051	C00422	289.945	447.315	278.809	292.062	275.422	638.571	338.708	435.077	331.817	327.864	315.556	450.831	298.57	394.612	278.798	266.797	625.937	479.985	437.806	180.303	113.654	378.787	441.947	328.124	159.373	383.974	154.805	358.061	248.198	945.354	304.304	330.479	390.883	349.887	234.5	462.601	384.995	115.161
TG(58:7)-FA22:6	950.8/605.5	9.21	C18	LP738	GL	甘油脂类	TG	甘油三酯	HMDB0005471	9545051	C00422	360.013	831.958	727.928	311.998	118.874	879.446	441.449	358.413	458.716	271.561	449.882	535.302	602.647	1010.74	250.555	176.702	1180.22	336.41	291.203	205.795	71.7048	469.598	346.266	459.333	114.011	177.951	170.78	474.691	378.365	2136.2	177.765	224.036	798.073	717.489	265.842	417.424	393.601	28.7899
TG(58:8)-FA18:1	948.8/649.5	9.01	C18	LP739	GL	甘油脂类	TG	甘油三酯	HMDB0005413	9545124	C00422	428.503	770.173	762.927	399.583	165.348	710.809	452.686	340.512	463.174	317.749	449.037	528.477	569.26	825.218	237.046	328.136	1135.98	400.322	440.211	188.943	73.0265	373.295	452.365	427.328	169.691	346.553	190.729	473.066	438.43	1961.1	205.477	231.757	669.037	651.671	207.492	345.47	390.149	68.7382
TG(58:8)-FA18:2	948.8/651.5	9.01	C18	LP740	GL	甘油脂类	TG	甘油三酯	HMDB0005413	9545124	C00422	205.151	247.952	140.165	165.773	139.596	232.701	153.585	137.088	149.73	131.718	153.167	174.673		187.427		101.582		197.536	146.702	112.655	49.8263	140.623	158.801	140.574	78.2829	142.751	77.7624	143.494	129.879	449.41	128.147	138.343	267.657	215.637	80.9019	160.147	158.296	45.5832
TG(58:8)-FA20:3	948.8/625.5	9.01	C18	LP741	GL	甘油脂类	TG	甘油三酯	HMDB0005413	9545124	C00422	33.7832	24.4421	45.1265	23.4332	48.9376	78.7623	37.4517	72.4897	36.1087	19.8382	34.5541	54.2564	28.5089	49.0628	17.9337	12.452	51.139	39.2218	43.5889	50.3302	33.2511	47.1759	35.7354	35.3462	15.0939	60.1909	33.2183	35.1125	18.2336	77.3897	41.5912		24.9523	47.2776	33.0173	66.2027	53.5372	18.4063
TG(58:8)-FA20:4	948.8/627.5	9.01	C18	LP742	GL	甘油脂类	TG	甘油三酯	HMDB0005413	9545124	C00422	65.4687	87.2331	101.992	61.7059	95.5653	193.906	90.7379	157.044	85.4541	47.3253	88.8003	119.699	53.3478	95.3812	76.4801	30.4607	124.348	100.072	130.724	99.6417	62.8344	136.192	57.3991	87.4619	35.0302	153.98	60.4253	83.8184	44.5446	159.757	89.4261	37.7093	71.9035	78.0518	73.9822	258.289	108.051	27.8632
TG(58:8)-FA22:5	948.8/601.5	9.01	C18	LP743	GL	甘油脂类	TG	甘油三酯	HMDB0005413	9545124	C00422	363.121	476.493	270.984	311.964	348.696	587.57	341.913	345.751	357.872	375.63	364.917	418.249	301.101	381.003	337.843	280.036	613.311	522.901	457.545	192.021	109.063	364.111	478.44	345.072	189.207	417.782	158.587	352.848	251.876	871.265	319.681	396.265	436.87	395.587	193.432	367.541	407.53	103.46
TG(58:8)-FA22:6	948.8/603.5	9.01	C18	LP744	GL	甘油脂类	TG	甘油三酯	HMDB0005413	9545124	C00422	1188.62	2172.11	1990.96	1093.23	290.994	1693.85	1137.63	724.862	1178.76	809.185	1352.04	1428.61	1550.84	2115.96	731.234	802.031	2712.17	975.739	1093.49	423.531	127.62	900.222	1184.22	1130.63	356.134	714.601	421.955	1158.32	1138.83	4565.44	404.644	671.475	2010.06	1667.21	502.407	795.526	927.693	118.207
TG(58:9)-FA18:1	946.8/647.5	8.71	C18	LP745	GL	甘油脂类	TG	甘油三酯	HMDB0005463	9545200	C00422	593.627	894.983	770.696	485.879	136.048	621.731	438.869	237.378	438.68	297.409	513.357	526.744	550.411	739.608	299.885	274.817	1016.98	468.619	421.973	148.476	53.7789	316.183	551.813	428.685	143.077	315.989	131.355	443.527	444.948	1765.77	176.764	301.873	827.718	639.197	147.061	249.161	343.902	45.6624
TG(58:9)-FA18:2	946.8/649.5	8.71	C18	LP746	GL	甘油脂类	TG	甘油三酯	HMDB0005463	9545200	C00422	548.675	810.981	671.648	464.957	175.854	604.989	439.908	228.486	390.416	317.44	496.778	504.12	486.075	662.212	319.06	254.632	956.797	467.453	404.27	129.888	51.2922	314.398	525.51	426.123	143.837	284.168	125.058	404.197	422.168	1606.59	182.245	359.327	813.877	575.54	137.37	239.118	343.081	50.268
TG(58:9)-FA20:4	946.8/625.5	8.71	C18	LP747	GL	甘油脂类	TG	甘油三酯	HMDB0005463	9545200	C00422	166.833	203.951	530.339	237.308	244.316	511.267	239.119	376.045	239.585	87.4378	361.231	285.032	177.165	279.528	154.707	78.5409	339.709	345.476	342.952	274.051	212.688	306.599	168.024	242.329	68.6281	487.438	186.05	242.567	132.566	400.357	297.176	81.8171	136.129	240.265	180.555	408.344	165.035	86.511
TG(58:9)-FA22:5	946.8/599.5	8.71	C18	LP748	GL	甘油脂类	TG	甘油三酯	HMDB0005463	9545200	C00422	297.577	304.646	164.816	226.997	240.616	407.237	242.279	167.623	225.937	246.674	231.472	278.813	175.614	221.734	279.061	134.032	403.664	374.012	286.993	101.598	48.2291	217.742	317.428	227.461	113.025	235.861	73.0614	231.745	168.926	545.111	192.435	372.01	310.739	268.844	78.1919	181.154	247.16	44.6516
TG(58:9)-FA22:6	946.8/601.5	8.71	C18	LP749	GL	甘油脂类	TG	甘油三酯	HMDB0005463	9545200	C00422	2035.27	2963.62	2588.52	1742.06	458.416	2047.55	1640.26	824.7	1611.42	1120.21	1894.14	1928.58	1937.96	2753.48	1095.16	960.135	3319.69	1677.59	1534.1	483.849	158.326	1091.16	1834.84	1583.77	517.033	1030.59	509.146	1501.51	1652.87	5208.5	588.14	1141.57	2803.29	2146.83	550.261	828.979	1254.89	135.585
TG(60:10)-FA22:5	972.8/625.5	8.76	C18	LP750	GL	甘油脂类	TG	甘油三酯	HMDB0010525	53480568	C00422	21.7204	37.978	66.5943	25.243	18.9345	65.3284	24.6876	34.3539	27.0467	15.2015	33.3908	35.7794	20.6019	44.6371	16.0444	13.8298	48.6357	44.4706	41.5072	15.1744	13.057	27.4837	33.1541	23.1377	5.69005	30.173	14.6968	26.1451	13.0065	70.0723	23.2461	11.7154	28.2827	34.3118	19.0127	25.755	20.4524	5.84437
TG(60:10)-FA22:6	972.8/627.5	8.76	C18	LP751	GL	甘油脂类	TG	甘油三酯	HMDB0010525	53480568	C00422	52.131	179.738	209.943	76.7006	18.5891	170.406	73.7949	70.0467	73.23	29.2573	118.923	107.246	94.5786	178.933	50.049	31.1321	164.266	99.0943	90.1777	31.3603	12.4485	78.4513	76.1332	77.4944	10.2808	51.7112	28.0709	78.0305	42.3453	248.11	26.8355	37.2493	125.245	93.0089	38.2729	81.0641	55.4297	4.00583
TG(60:11)-FA22:5	970.8/623.5	8.76	C18	LP752	GL	甘油脂类	TG	甘油三酯	HMDB0010526	53480569	C00422	33.1214	79.0867	166.294	43.0402	22.3947	113.34	52.9672	40.41	50.3031	17.7425	62.9521	48.9425	49.9359	108.811	25.6085	15.6393	113.697	61.6428	49.2269	15.4787	12.6844	49.2006	60.2605	42.3246	8.72418	42.6932	21.0539	49.231	29.0172	169.608	29.5924	22.9554	60.7108	74.9441	22.5775	31.3065	27.1947	7.13664
TG(60:11)-FA22:6	970.8/625.5	8.76	C18	LP753	GL	甘油脂类	TG	甘油三酯	HMDB0010526	53480569	C00422	111.745	280.646	765.416	166.404	42.9258	361.38	164.545	135.854	169.039	58.1084	247.079	214.875	192.398	396.14	78.0777	69.9887	382.228	179.722	172.595	54.9769	29.6656	151.772	178.185	159.255	22.9505	118.461	66.7011	176.361	123.464	612.736	70.6408	55.298	205.851	252.481	76.0835	107.49	93.6183	10.0806
TG(60:12)-FA22:6	968.8/623.5	8.76	C18	LP754	GL	甘油脂类	TG	甘油三酯	HMDB0005478	9545801	C00422																																				1.7037
PE(P-16:0/14:0)	648.5/285.3	4.57	C18	LP755	GP	甘油磷脂类	PE-P	磷脂酰乙醇胺(烯醚键)	HMDB0011335	52925042	C04756										1.04916													0.762497															0.785192
PE(P-16:0/15:0)	662.5/299.3	4.74	C18	LP756	GP	甘油磷脂类	PE-P	磷脂酰乙醇胺(烯醚键)	HMDB0011337	52925044	C04756												0.958381																									0.776988
PE(P-16:0/16:0)	676.5/313.3	4.92	C18	LP757	GP	甘油磷脂类	PE-P	磷脂酰乙醇胺(烯醚键)	HMDB0011158	52925046	C04756	11.4363	5.57036	5.27292	6.24204	3.98515	11.4857	9.8173	4.03159	9.34358	6.11362	6.99883	7.39542	10.5919	5.34062	6.08606	5.38416	4.34124	5.06439	4.40241	5.5569	6.94435	10.028	12.675	8.20469	3.21905	5.14434	8.39094	9.98624	10.2202	9.03095	5.62231	15.2625	9.82823	3.665	6.66727	9.88517	5.21556	10.7132
PE(P-16:0/16:1)	674.5/311.3	4.64	C18	LP758	GP	甘油磷脂类	PE-P	磷脂酰乙醇胺(烯醚键)	-	52925047	C04756	6.80575		5.38764			5.97524	4.33562	4.28782			4.38889	3.21749	3.64847			6.10814					4.07358		7.89755				6.9318	5.54121					4.86398	5.53162		6.27983		6.2241
PE(P-16:0/17:0)	690.5/327.3	5.1	C18	LP759	GP	甘油磷脂类	PE-P	磷脂酰乙醇胺(烯醚键)	-	52925048	C04756		1.38458		1.45125			1.57823	0.788154	0.680293	1.04916	0.761665	1.22386			0.603219	0.79246		0.612244	0.721154										1.1266			1.20416		0.705703		0.651858
PE(P-16:0/18:0)	704.5/341.3	4.99	C18	LP760	GP	甘油磷脂类	PE-P	磷脂酰乙醇胺(烯醚键)	HMDB0011340	52925051	C04756	5.47125	4.60253	3.05193	4.99547	3.82277	8.9099	9.12044	3.94969	4.72862	5.1504	8.31506	3.48297	8.31276	7.61168	3.57111	8.88909	3.81142	4.57549	4.03059	4.44868	4.23216	6.23458	8.21657	6.64733	2.75649	3.08307	5.38416	6.81833	8.40416	6.0717	3.45654	5.74069	6.19855	2.89186	4.87171	7.89741	3.00486	9.59288
PE(P-16:0/18:2)	700.5/337.3	4.47	C18	LP762	GP	甘油磷脂类	PE-P	磷脂酰乙醇胺(烯醚键)	HMDB0011343	52925127	C04756	520.017	291.367	154.384	540.725	282.539	437.089	422.244	142.662	328.587	556.799	388.798	240.071	485.758	322.083	462.218	278.704	211.008	307.659	196.527	242.405	232.753	315.667	848.455	470.997	191.008	250.428	378.161	402.944	579.404	321.905	204.261	943.299	476.611	237.927	268.143	321.377	209.806	669.362
PE(P-16:0/18:3)	698.5/335.3	4.47	C18	LP763	GP	甘油磷脂类	PE-P	磷脂酰乙醇胺(烯醚键)	-	52925052	C04756	2.04094			1.96297	1.45104	2.57147	2.85966	1.83173	1.6322	1.82729	2.77631	1.60311	1.67894	1.14282	2.8155	1.10227	1.04899	1.60268	1.38288	1.16393	1.57364		4.52065	2.62118		1.67622		1.11628	2.18238	1.78041	1.03484	2.8637	2.59354	1.83611	2.2179	2.28486	1.07767	5.57263
PE(P-16:0/19:0)	718.5/355.3	5.44	C18	LP764	GP	甘油磷脂类	PE-P	磷脂酰乙醇胺(烯醚键)	-	52925055	C04756	1.18753	1.08079	2.50624	1.63842	2.49572			1.17088		1.2673	1.46007		1.73193		1.04341	0.935951	1.30954			1.35215		1.99	1.45225	1.56523		2.3059				1.50391			1.4436	1.6057	2.7205	1.3406		1.71439
PE(P-16:0/20:0)	732.5/369.3	5.62	C18	LP765	GP	甘油磷脂类	PE-P	磷脂酰乙醇胺(烯醚键)	HMDB0011347	52925057	C04756	1.45992	0.735032	1.25364	1.1267				1.299		1.83579	1.30757	1.43296				1.95506	1.27273			0.84321			1.68801	1.81103	1.98871			1.70123			0.838034	1.06874	1.27409			1.41571	0.954531	1.03892
PE(P-16:0/20:1)	730.5/367.3	5.34	C18	LP766	GP	甘油磷脂类	PE-P	磷脂酰乙醇胺(烯醚键)	HMDB0011381	52925058	C04756	7.21433	5.85277	6.47902	10.0002	5.19301	12.0445	8.66522	5.65412	7.81083	8.36114	7.19033	8.63875	10.4603	5.90863	6.36818	6.78075	3.29128	4.80285	4.50681	4.49009	5.94975	9.87699	10.0352	7.32081	4.90253	5.01364	10.2803	6.12615	10.8953	6.52194	4.95428	12.197	4.95231	3.44181	9.8237	8.42385	4.96738	17.4414
PE(P-16:0/20:2)	728.5/365.3	5.09	C18	LP767	GP	甘油磷脂类	PE-P	磷脂酰乙醇胺(烯醚键)	-	52925059	C04756	6.33447	4.0713	4.92877	4.26063	2.98526	7.70901	5.80355	2.14715	5.19413	6.75199	5.19128	5.15373	7.03202	3.77374	3.66255	7.61969	2.43892	3.52263	2.66217	2.66289	2.89924	5.36072	9.42692	5.41736		4.97301	3.18624	5.63886	4.12904	3.5795	3.60992	4.56042	3.76576	3.24832	3.68126	4.45906	2.64214	7.51847
PE(P-16:0/20:3)	726.5/363.3	4.87	C18	LP768	GP	甘油磷脂类	PE-P	磷脂酰乙醇胺(烯醚键)	HMDB0011351	52925060	C04756	66.432	38.5995	23.2145	43.3845	29.4783	58.8639	48.8138	20.2488	43.0339	47.8466	29.7578	40.0121	46.9624	33.2576	37.2472	25.799	29.8588	30.6917	30.1624	31.9622	33.227	36.3451	58.2171	45.5796	16.978	31.1981	48.3763	50.0939	38.7716	49.3115	21.5523	46.0317	51.2444	27.4269	48.806	44.9346	31.6513	90.8002
PE(P-16:0/20:4)	724.5/361.3	4.67	C18	LP769	GP	甘油磷脂类	PE-P	磷脂酰乙醇胺(烯醚键)	HMDB0011352	52925126	C04756	630.721	445.47	376.09	650.238	320.269	503.913	490.171	330.526	396.692	361.824	462.198	514.495	594.052	360.874	441.987	289.955	275.998	356.679	234.459	288.43	232.735	383.547	811.176	533.514	139.256	383.924	484.517	478.688	387.988	495.716	231.048	492.474	513.613	206.31	288.178	460.08	255.759	483.01
PE(P-16:0/20:5)	722.5/359.3	4.47	C18	LP770	GP	甘油磷脂类	PE-P	磷脂酰乙醇胺(烯醚键)	-	52925061	C04756	16.9086	44.9094	41.6418	39.3875	5.82254	44.3214	22.4441	10.426	18.5601	7.43569	33.6926	24.8021	35.002	40.1592	10.3894	15.4204	13.7318	23.4213	5.55642	5.71802	3.34328	27.5994	46.0584	21.8454	4.17902	5.18585	9.40385	16.9386	26.4708	32.8582	5.57981	20.1428	25.6362	25.7802	5.31752	4.85741	7.49688	7.53561
PE(P-16:0/22:4)	752.5/389.3	5.02	C18	LP771	GP	甘油磷脂类	PE-P	磷脂酰乙醇胺(烯醚键)	-	52925066	C04756	107.744	62.2853	97.0788	108.205	111.093	196.872	128.707	71.8915	88.0294	91.371	105.469	76.6069	110.356	69.9407	113.499	129.198	71.3592	110.372	68.8823	81.2275	178.091	138.407	117.621	122.162	70.6646	146.409	98.5154	134.732	116.882	78.8237	72.6114	186.478	61.6775	51.1398	126.431	149.069	102.263	230.531
PE(P-16:0/22:5)	750.5/387.3	4.77	C18	LP772	GP	甘油磷脂类	PE-P	磷脂酰乙醇胺(烯醚键)	-	53480850	C04756	217.044	167.781	210.439	199.629	153.685	209.6	194.009	127.181	182.543	160.821	266.965	176.486	236.465	139.717	200.479	140.335	116.734	195.805	116.849	108.117	188.116	181.943	245.171	228.326	85.0113	128.954	225.595	205.357	266.074	193.03	108.9	248.358	129.298	99.448	171	207.637	162.519	337.037
PE(P-16:0/22:6)	748.5/385.3	4.52	C18	LP773	GP	甘油磷脂类	PE-P	磷脂酰乙醇胺(烯醚键)	HMDB0005780	5283497	C00350	663.483	633.422	726.003	614.15	197.098	628.113	534.191	263.248	419.464	469.294	656.151	552.906	749.378	486.064	543.83	391.724	293.489	426.111	275.576	186.16	158.811	411.81	593.911	567.357	194.934	325.194	451.484	518.208	657.918	528.656	177.86	681.23	585.325	303.2	310.235	373.614	258.79	296.874
PE(P-16:1/14:0)	646.6/285.3	4.29	C18	LP774	GP	甘油磷脂类	PE-P	磷脂酰乙醇胺(烯醚键)	-	-	C04756	0.807363				0.977489		1.37368						0.666445	0.971641				0.612244						0.91928			1.03504	1.26755				1.57325		0.921669				0.904342
PE(P-16:1/15:0)	660.6/299.3	4.47	C18	LP775	GP	甘油磷脂类	PE-P	磷脂酰乙醇胺(烯醚键)	-	-	C04756												0.87228							0.803067			0.834318		1.41972
PE(P-16:1/16:0)	674.6/313.3	4.64	C18	LP776	GP	甘油磷脂类	PE-P	磷脂酰乙醇胺(烯醚键)	-	-	C04756			1.50168	0.75052			1.04881	1.23088	0.966951				1.02657	2.0172										1.27421			1.82054											0.840909
PE(P-16:1/16:1)	672.6/311.3	4.37	C18	LP777	GP	甘油磷脂类	PE-P	磷脂酰乙醇胺(烯醚键)	-	-	C04756																																18.0386
PE(P-16:1/17:0)	688.6/327.3	4.8	C18	LP778	GP	甘油磷脂类	PE-P	磷脂酰乙醇胺(烯醚键)	-	-	C04756						0.900394												0.804685			0.805119
PE(P-16:1/18:0)	702.6/341.3	4.99	C18	LP779	GP	甘油磷脂类	PE-P	磷脂酰乙醇胺(烯醚键)	-	-	C04756																													1.99756			1.94233	1.36322	1.12238
PE(P-16:1/18:1)	700.6/339.3	4.72	C18	LP780	GP	甘油磷脂类	PE-P	磷脂酰乙醇胺(烯醚键)	-	-	C04756		1.89368		2.15936		2.44176	2.84061			1.5997	3.54664	1.92599	1.72448	2.28662		1.61509		1.00381				2.19579	2.44262	1.92016		1.66827	1.50216	1.37381	1.46525			2.65527	1.56137			1.53978
PE(P-16:1/18:2)	698.6/337.3	4.47	C18	LP781	GP	甘油磷脂类	PE-P	磷脂酰乙醇胺(烯醚键)	-	-	C04756	3.53809	3.64692	2.39255	2.05701		5.21537			2.11192	2.79806	3.73121		3.79501	3.53934	2.29734	2.78503	1.90038	3.19199			1.99491	2.01737	6.02198		1.4734		1.78612	2.25171	4.69345	5.93345	2.47252	6.36733	2.1073		2.08082	0.943584	1.56352	1.96041
PE(P-16:1/18:3)	696.6/335.3	4.22	C18	LP782	GP	甘油磷脂类	PE-P	磷脂酰乙醇胺(烯醚键)	-	-	C04756		1.05255			0.888699					1.15398		1.07216			0.774049				0.758095							0.858421	1.8316		1.06574	1.71128	0.803847				1.17687	0.545897	1.08626	1.23779
PE(P-16:1/19:0)	716.6/355.3	5.15	C18	LP783	GP	甘油磷脂类	PE-P	磷脂酰乙醇胺(烯醚键)	-	-	C04756			1.07174												1.35175		0.842677	0.790568	1.47202					1.10117			1.126
PE(P-16:1/20:0)	730.6/369.3	5.32	C18	LP784	GP	甘油磷脂类	PE-P	磷脂酰乙醇胺(烯醚键)	-	-	C04756				1.11748							1.18712					1.3281									1.25578			1.60454	1.86476	2.54264			1.14198	0.787594	2.14874	2.32845
PE(P-16:1/20:1)	728.6/367.3	5.07	C18	LP785	GP	甘油磷脂类	PE-P	磷脂酰乙醇胺(烯醚键)	-	-	C04756	1.53242							1.4563				1.14801							1.21183					1.40104	1.15121	1.27527				3.28619
PE(P-16:1/20:2)	726.6/365.3	4.82	C18	LP786	GP	甘油磷脂类	PE-P	磷脂酰乙醇胺(烯醚键)	-	-	C04756	26.7733	21.9723	11.537	21.8729	12.9113	23.8069	18.6871	16.4669	16.5134	11.6965	19.5338	20.5411	18.7499	13.8792	17.8173	12.3965	12.6198	13.6967	6.61245	9.15108	10.0664	13.0551	26.8119	18.6668	4.41453	13.5007	17.5858	21.2056	16.9123	17.479	8.79057	24.0541	12.4035	6.92456	9.49397	15.0363	7.98465	20.0832
PE(P-16:1/20:3)	724.6/363.3	4.57	C18	LP787	GP	甘油磷脂类	PE-P	磷脂酰乙醇胺(烯醚键)	-	-	C04756	1.21496	0.854865			0.918296	0.879856	0.974611			1.17098			0.812152					0.82549					1.27346		0.924169			0.98321							1.26825
PE(P-16:1/20:4)	722.6/361.3	4.37	C18	LP788	GP	甘油磷脂类	PE-P	磷脂酰乙醇胺(烯醚键)	-	-	C04756	3.25689	3.62631	2.2768	2.20177	0.718319	6.89725	3.83427	1.04357	2.06595	1.90567	3.12898	3.9391	1.97698	3.22422	2.04074		2.55612	2.38731			1.60373	3.10715	4.82915	2.3213		1.52078	1.7517	3.85625	1.47521	3.45993	2.92619	2.37248	2.2402	0.891964	1.3831	0.813481	0.87435	2.19871
PE(P-16:1/20:5)	720.6/359.3	4.17	C18	LP789	GP	甘油磷脂类	PE-P	磷脂酰乙醇胺(烯醚键)	-	-	C04756	0.879869	1.56853	0.899146		0.851104	5.45533	1.65243	0.990869	1.33802	1.31168	1.05888	1.12853		1.62037		1.04928	0.869797	0.770507		1.10144	0.820571	1.87646	1.35497	1.30174	1.4131	1.20991			1.02368		1.84792	2.36053	1.02341
PE(P-16:1/22:4)	750.6/389.3	4.72	C18	LP790	GP	甘油磷脂类	PE-P	磷脂酰乙醇胺(烯醚键)	-	-	C04756									1.04468	1.13603		1.10086				0.701963					0.940932	1.32295	1.82561	0.945826			1.17149		1.02368			1.43783				1.13606		0.984061
PE(P-16:1/22:5)	748.6/387.3	4.47	C18	LP791	GP	甘油磷脂类	PE-P	磷脂酰乙醇胺(烯醚键)	-	-	C04756	2.20457	2.21883	1.99982	2.78264			1.83792	1.47171				1.17671	1.81637		1.45666		1.32697		1.01106	1.76321	0.684758	2.12077	2.06137	2.12958	1.07207	1.25054	1.35465	1.69261	1.94666	2.68089		2.21184	1.85662	0.921669		1.30372	1.25425
PE(P-16:1/22:6)	746.6/385.3	4.27	C18	LP792	GP	甘油磷脂类	PE-P	磷脂酰乙醇胺(烯醚键)	-	-	C04756	12.0242	14.7663	12.6449	5.77181	1.30305	26.4043	7.7257	2.8826	5.33286	4.47709	12.2005	6.21666	7.80527	12.0624	3.57041	7.03839	5.52486	4.27977	2.47585	1.83323	2.36412	9.41675	6.33048	6.66502	2.09328	2.20787	3.37924	7.03086	9.92142	17.2324	2.25816	7.06832	8.91862	2.8469	2.33274	2.74491	3.11082	2.30157
PE(P-18:0/14:0)	676.5/285.3	4.92	C18	LP793	GP	甘油磷脂类	PE-P	磷脂酰乙醇胺(烯醚键)	HMDB0011368	52925069	C04756	1.6598	2.47377	1.38696		1.19986			0.840049	0.866663	0.856512		1.48011	1.00422		0.83997			0.832177				1.15466	1.67925	0.909448			1.32023	1.1699				1.43783	0.647788	1.10713		0.887922
PE(P-18:0/15:0)	690.5/299.3	5.1	C18	LP794	GP	甘油磷脂类	PE-P	磷脂酰乙醇胺(烯醚键)	HMDB0011370	52925071	C04756		1.01057		0.836267					0.874184				0.96531					0.722211									1.02397									0.695449		0.769762
PE(P-18:0/16:0)	704.5/313.3	5.27	C18	LP795	GP	甘油磷脂类	PE-P	磷脂酰乙醇胺(烯醚键)	HMDB0011371	52925073	C04756	37.4914	53.7626	25.483	18.3684	13.2121	23.1551	25.8152	9.92896	17.3224	20.3287	23.596	21.9116	22.496	21.6504	21.9831	18.8886	15.4694	15.3343	11.4188	11.5286	18.4185	15.628	48.8717	25.377	8.99581	21.9507	20.6221	30.2976	26.2339	20.0553	15.8626	42.1099	23.1015	7.38379	20.6847	28.3692	18.9446	24.7807
PE(P-18:0/16:1)	702.5/311.3	5.02	C18	LP796	GP	甘油磷脂类	PE-P	磷脂酰乙醇胺(烯醚键)	-	52925074	C04756	9.37383	11.8223		8.63282	6.96321	11.2728	11.4507		10.6139		9.62263		9.45441			9.86336				9.42212	9.9729	10.5633	11.7074	9.84367				9.71817	10.9473			13.6746	5.84362	9.22874		13.9392	9.05277	11.4813
PE(P-18:0/17:0)	718.5/327.3	5.42	C18	LP797	GP	甘油磷脂类	PE-P	磷脂酰乙醇胺(烯醚键)	-	52925075	C04756	1.63236	1.01744		2.33085		1.5511		1.63631		1.63464			0.735159	1.84602	1.01718								2.06926			1.92173			1.69101									0.928343
PE(P-18:0/18:0)	732.5/341.3	5.62	C18	LP798	GP	甘油磷脂类	PE-P	磷脂酰乙醇胺(烯醚键)	HMDB0011373	52925078	C04756	12.0624	16.4531	8.34655	14.2138	4.68907	12.6455	10.7829	5.50492	9.08784	11.4066	15.2619	11.602	11.8958	9.63082	8.18138	11.6921	5.31855	7.35659	5.16131	7.88025	7.87146	8.90987	21.0467	13.1718	6.53419	8.11438	10.4967	13.9152	13.3278	5.51684	5.36452	21.205	9.71602	4.96722	12.1354	13.182	7.52266	12.4276
PE(P-18:0/18:1)	730.5/339.3	5.37	C18	LP799	GP	甘油磷脂类	PE-P	磷脂酰乙醇胺(烯醚键)	-	42607457	C04756	303.993	447.462	311.062	352.273	146.209	365.464	388.378	137.625	290.979	293.16	347.636	373.713	363.745	294.174	226.128	424	184.211	206.368	134.083	194.133	249.277	286.672	571.869	338.678	129.572	256.551	310.288	343.807	380.141	245.894	140.526	480.639	290.315	128.705	249.848	384.948	238.095	482.303
PE(P-18:0/18:2)	728.5/337.3	5.1	C18	LP800	GP	甘油磷脂类	PE-P	磷脂酰乙醇胺(烯醚键)	-	52925079	C04756	797.128	868.293	289.57	714.759	373.601	525.937	693.232	174.882	626.063	723.849	613.504	573.928	833.316	420.519	584.765	599.2	312.651	429.725	265.108	365.744	346.341	394.977	1414.88	696.271	345.975	420.056	596.206	720.579	858.016	567.156	299.807	1571.27	677.169	307.383	393.259	562.674	339.069	861.396
PE(P-18:0/18:3)	726.5/335.3	4.82	C18	LP801	GP	甘油磷脂类	PE-P	磷脂酰乙醇胺(烯醚键)	-	52925081	C04756	10.2733	7.38008	2.95685	5.20846	3.35482	5.81527	6.41619		5.68888	4.76606	6.11498	5.15373	6.20249	4.89128	6.94588	3.33698	5.73117	4.18986	6.04709	2.96253	4.10448	2.74119	17.9686	5.74476		4.13844	5.75909	4.29089	9.05046	8.21828	2.32654	7.89278	6.18343	6.95266	3.86403	3.97419	4.94065	7.70105
PE(P-18:0/19:0)	746.5/355.3	5.78	C18	LP802	GP	甘油磷脂类	PE-P	磷脂酰乙醇胺(烯醚键)	-	52925083	C04756				1.71587					1.27618		2.04584		1.9389											2.19349				2.5169
PE(P-18:0/20:0)	760.5/369.3	5.97	C18	LP803	GP	甘油磷脂类	PE-P	磷脂酰乙醇胺(烯醚键)	HMDB0011380	52925085	C04756	2.11345			2.79186		1.99103	2.28312	1.11817					2.36112				1.46161				1.55087		1.85804	2.00275							1.35083	3.36821	1.99668		1.98944	1.85028		2.1507
PE(P-18:0/20:1)	758.5/367.3	5.72	C18	LP804	GP	甘油磷脂类	PE-P	磷脂酰乙醇胺(烯醚键)	HMDB0011381	52925086	C04756	13.4322	16.518	8.28868	11.5547	7.40076	19.345	14.572	5.15787	11.9444	16.5504	12.4327	17.9735	18.8459	14.3879	8.67969	15.2418	4.82553	7.42495	6.2318	7.02123	9.27107	13.3238	20.0081	13.8698	5.46117	11.6646	13.0363	15.7783	13.4694	7.81848	6.07505	15.8373	7.82677	5.53885	11.2883	13.7547	8.22042	20.2538
PE(P-18:0/20:2)	756.5/365.3	5.47	C18	LP805	GP	甘油磷脂类	PE-P	磷脂酰乙醇胺(烯醚键)	-	52925087	C04756		15.5578	8.43233	10.7949	4.58508	7.37717	11.4517	4.55054	8.03481	13.5928	8.54729	12.5994	10.3676	9.22427	8.5358	11.1474	6.13507		4.43213	5.91903	5.54312	6.79721	15.072	13.1777	3.67218	8.31838	9.88203	13.2393	9.57281		5.45877	14.0437			7.37611	7.28579	6.91271	11.2044
PE(P-18:0/20:3)	754.5/363.3	5.27	C18	LP806	GP	甘油磷脂类	PE-P	磷脂酰乙醇胺(烯醚键)	-	52925088	C04756	161.746	209.851	66.4117	123.084	88.4404	178.915	148.811	55.873	103.527	139.382	104.434	192.019	189.624	127.402	90.6764	109.291	77.5069	75.0765	86.6678	98.52	99.5029	114.522	195.974	149.93	47.3088	109.151	147.654	150.566	111.76	138.134	55.4858	155.645	130.457	62.7024	113.717	123.198	106.318	193.329
PE(P-18:0/20:4)	752.5/361.3	5.07	C18	LP807	GP	甘油磷脂类	PE-P	磷脂酰乙醇胺(烯醚键)	HMDB0005779	9547058	C04756	1158.3	1702.82	1120.66	1165.5	585.425	1036.11	1188.5	610.142	812.808	611.424	1082.04	1423.03	1101.39	765.396	999.286	814.529	740.658	651.504	693.024	613.598	576.423	722.359	1866.02	1069.41	309.952	853.227	793.569	1130.39	716.314	1161.37	449.886	1313.35	960.323	470.751	607.443	860.185	615.573	799.634
PE(P-18:0/20:5)	750.5/359.3	4.87	C18	LP808	GP	甘油磷脂类	PE-P	磷脂酰乙醇胺(烯醚键)	-	52925089	C04756	44.4628	431.693	137.013	74.2139	11.4507	91.2738	69.5002	19.9358	63.9082	23.3298	87.0205	89.2524	94.0457	102.145	27.9203	45.9782	43.1799	55.2313	16.6436	19.2169	10.7146	38.55	133.292	71.5524	16.9601	16.3674	20.5053	71.086	83.8136	80.6191	15.3082	67.3376	73.3782	60.7788	18.8793	11.5846	22.9584	10.9267
PE(P-18:0/22:4)	780.5/389.3	5.42	C18	LP809	GP	甘油磷脂类	PE-P	磷脂酰乙醇胺(烯醚键)	-	52925094	C04756	79.0833	63.8714	79.5992	111.745	92.26	160.395	130.398	69.163	90.1973	89.573	129.798	87.2977	110.141	84.704	116.83	192.862	53.7531	102.062	69.1818	90.6789	262.591	103.989	130.405	128.3	56.4158	141.39	108.72	126.812	92.4678	64.4926	104.337	145.55	61.3058	40.9509	89.7729	135.981	90.2986	190.577
PE(P-18:0/22:5)	778.5/387.3	5.17	C18	LP810	GP	甘油磷脂类	PE-P	磷脂酰乙醇胺(烯醚键)	-	53480858	C04756	182.288	217.282	190.229	175.225	95.238	192.426	179.148	71.4553	137.904	125.01	191.004	176.063	197.971	121.252	160.706	146.869	98.8489	147.232	86.6067	91.276	164.738	134.765	276.436	193.65	63.8176	125.072	134.266	175.418	174.37	120.875	89.057	246.3	131.07	79.5975	96.0734	139.286	101.948	183.08
PE(P-18:1/14:0)	674.5/285.3	4.64	C18	LP812	GP	甘油磷脂类	PE-P	磷脂酰乙醇胺(烯醚键)	-	-	C04756	1.34234	0.96096		1.00684		2.00075				1.75741	1.66804		1.44051	1.81879	1.92307	0.679135					0.910842		1.4356					1.01863	2.50996	2.90507	1.31757		0.986802		1.29171	1.08643		1.49152
PE(P-18:1/15:0)	688.5/299.3	4.8	C18	LP813	GP	甘油磷脂类	PE-P	磷脂酰乙醇胺(烯醚键)	-	-	C04756												1.18593
PE(P-18:1/16:0)	702.5/313.3	4.99	C18	LP814	GP	甘油磷脂类	PE-P	磷脂酰乙醇胺(烯醚键)	-	-	C04756	63.2604	33.0344	53.4165	41.8834	36.7814	45.7147	55.7744	25.9004	42.7281	55.6827	63.0163	49.4289	59.3384	40.1991	61.169	46.3361	27.6388	39.6079	27.0874	22.2126	33.7125	38.6899	85.5908	58.3325	14.0076	34.0834	53.5958	53.8075	36.5881	54.9031	24.4286	125.384	35.7182	13.9856	47.3797	52.8883	36.6626	111.776
PE(P-18:1/17:0)	716.5/327.3	5.16	C18	LP816	GP	甘油磷脂类	PE-P	磷脂酰乙醇胺(烯醚键)	-	-	C04756	1.61473		2.62199	0.802153		2.07101			1.22185				1.54069					1.41024			1.694			2.22102		1.8396											2.09424
PE(P-18:1/18:0)	730.5/341.3	5.35	C18	LP817	GP	甘油磷脂类	PE-P	磷脂酰乙醇胺(烯醚键)	-	-	C04756	6.71561	4.01481	3.65549	5.10612	2.6517	6.05631	5.8968	2.07174	4.89159	5.36949	6.87838	4.17588	4.80751	4.52168	4.97603	4.15226	2.23261	4.08064	1.99964	2.95575	3.91581	4.48687	7.56625	7.12024	3.73342	3.37716	6.35282	5.74608	4.50863	3.3385	2.86613	6.86121	3.6257	4.20853	3.96776	7.49234	3.42963	9.6486
PE(P-18:1/18:1)	728.5/339.3	5.07	C18	LP818	GP	甘油磷脂类	PE-P	磷脂酰乙醇胺(烯醚键)	-	85342034	C04756	124.546	107.115	99.5251	124.017	63.3064	170.68	143.817	70.7385	111.744	121.023	144.804	127.965	155.765	128.341	108.979	146.474	76.547	105.008	51.9102	73.8343	95.5977	152.39	237.573	174.292	55.6113	98.0949	177.942	131.63	147.486	107.491	60.2626	195.203	118.556	74.9948	118.854	222.169	116.538	342.082
PE(P-18:1/18:2)	726.5/337.3	4.82	C18	LP819	GP	甘油磷脂类	PE-P	磷脂酰乙醇胺(烯醚键)	-	53480869	C04756	317.383	200.149	131.75	299.841	176.628	215.311	268.074	90.3053	227.669	326.277	268.17	172.821	256.793	164.389	368.015	214.94	125.557	225.942	102.379	126.989	160.453	163.265	608.55	293.353	107.155	173.325	299.615	276.216	292.941	171.674	123.437	609.53	320.18	116.174	189.654	226.312	156.122	565.827
PE(P-18:1/18:3)	724.5/335.3	4.57	C18	LP820	GP	甘油磷脂类	PE-P	磷脂酰乙醇胺(烯醚键)	-	-	C04756	4.82654	1.222	1.01386	2.78264	2.98526	3.93341	5.65515		2.43785	2.4921	2.85603	2.33394	2.78251	2.4043	4.61523	1.69825	2.17062	4.97449	2.55777	1.55467	2.23644	3.12641	7.99571	3.32317		4.04041	3.84759	3.29715	3.9243	2.66221	3.47317	2.23706	3.3973	2.4527	1.39421	2.37807	2.83687	5.63606
PE(P-18:1/19:0)	744.5/355.3	5.51	C18	LP821	GP	甘油磷脂类	PE-P	磷脂酰乙醇胺(烯醚键)	-	-	C04756	3.00312	3.27978	3.90457	3.28698	3.59959	4.04366	3.61168	3.41615	4.34919	3.23529	3.22516	3.50142	3.15092	3.00732	2.42847	3.23833	3.66806	3.89414	1.98518	2.64181	4.10367	4.74943	3.31117	2.37538	5.32175	4.64537	4.64415	2.82805	4.62151	6.72931	5.01342	4.9534	2.85854	2.96572	5.71763	1.77584	3.05832	2.1507
PE(P-18:1/20:0)	758.5/369.3	5.7	C18	LP822	GP	甘油磷脂类	PE-P	磷脂酰乙醇胺(烯醚键)	-	-	C04756	3.6106				1.92538	2.60174	5.49673									2.09855	2.94162							2.52187		2.73953					5.37284		4.22256	2.06653	3.05269	2.24126
PE(P-18:1/20:1)	756.5/367.3	5.42	C18	LP823	GP	甘油磷脂类	PE-P	磷脂酰乙醇胺(烯醚键)	HMDB0011414	53480874	C04756	4.70896	5.09637	5.87649	7.42867	5.05943	7.85818	6.03617	2.8299	5.3479	5.33455	4.87847	7.27139	5.51203	5.16944	4.99517	5.78366	4.02644	4.14231	3.99365	4.9644	3.59945	6.25181	7.86599	6.84691	5.11166	5.29183	6.68226	6.99544	8.42408	7.69704	2.70351	8.0282	4.2528	2.60203	6.44993	6.88273	3.7914	11.4419
PE(P-18:1/20:2)	754.5/365.3	5.17	C18	LP824	GP	甘油磷脂类	PE-P	磷脂酰乙醇胺(烯醚键)	HMDB0011448	53480904	C04756	3.32939		2.67883	4.07254	3.11885	6.0455	3.98267	2.34257	3.47501	3.25229	4.66184	3.94832	4.33893	4.61992	3.24221	4.0316	2.08054	3.04116	2.05906	2.38433	3.53927	4.0834	6.50139	4.64261	1.58739	3.93355	3.24402	5.29229	2.89951	3.49356	1.96712	7.48652	2.88878	3.97008	4.1851	4.6636	2.66028	5.61978
PE(P-18:1/20:3)	752.5/363.3	4.92	C18	LP825	GP	甘油磷脂类	PE-P	磷脂酰乙醇胺(烯醚键)	HMDB0011416	53480876	C04756	30.1928	24.9728	17.5302	26.5236	21.9351	32.6552	26.8971	13.7108	27.2727	25.2534	22.9149	27.6321	34.9316	24.7559	24.5845	18.1581	15.0016	20.6826	17.4707	26.2155	25.3108	31.7376	38.571	29.9233	8.18375	20.0634	29.8305	31.5594	19.4179	26.3026	14.7723	33.6104	30.0226	14.4818	36.189	38.4314	24.3367	58.9082
PE(P-18:1/20:4)	750.5/361.3	4.72	C18	LP826	GP	甘油磷脂类	PE-P	磷脂酰乙醇胺(烯醚键)	HMDB0011452	53480909	C04756	480.135	384.389	288.332	391.402	298.963	322.414	401.854	271.232	309.47	241.032	360.087	381.125	372.985	311.097	401.421	191.471	213.212	331.5	220.13	200.862	193.859	321.785	602.777	412.453	95.7575	304.128	405.852	406.184	299.423	354.78	192.268	557.698	339.508	159.782	271.23	410.856	246.682	490.944
PE(P-18:1/20:5)	748.5/359.3	4.52	C18	LP827	GP	甘油磷脂类	PE-P	磷脂酰乙醇胺(烯醚键)	HMDB0011420	53480880	C04756	7.81398	25.5651	25.1606	15.0251	1.58462	23.8361	11.0606	4.1743	8.64657	4.03136	16.1215	15.4581	16.989	20.1963	5.3829	9.55273	6.30555	16.489	3.17533	3.66721	2.45439	10.47	19.1071	10.2999	1.88414	2.77221	5.94225	11.3151	12.6914	14.6898	3.43899	10.1564	10.1736	12.6441	4.15053	2.69528	4.21616	3.49993
PE(P-18:1/22:4)	778.5/389.3	5.07	C18	LP828	GP	甘油磷脂类	PE-P	磷脂酰乙醇胺(烯醚键)	HMDB0011457	53480914	C04756	21.1531	20.1535	29.9106	23.9392	26.5626	38.6521	37.7531	22.2743	27.8419	23.8709	36.384	25.0235	28.4468	21.0639	32.0217	36.2877	14.3032	31.0551	16.2292	28.4418	32.2479	31.4973	45.2161	38.187	12.0085	35.915	28.2804	33.9557	34.0814	21.4789	14.6734	37.0808	16.0395	15.4235	36.4915	35.2969	20.9014	58.4316
PE(P-18:1/22:5)	776.5/387.3	4.82	C18	LP829	GP	甘油磷脂类	PE-P	磷脂酰乙醇胺(烯醚键)	HMDB0011458	53480915	C04756	38.6966	45.5239	49.5006	41.7958	32.8603	41.1565	40.2809	25.6247	36.7859	36.6402	59.9411	39.8451	52.1872	36.4331	46.6563	35.0256	22.9809	54.9348	28.3732	23.1913	37.3372	35.4773	71.6686	45.2099	11.2031	32.091	40.0911	47.0313	53.5303	35.3915	24.2956	64.5429	39.1124	28.0884	32.8399	33.4111	32.6163	59.6463
PE(P-18:1/22:6)	774.5/385.3	4.52	C18	LP830	GP	甘油磷脂类	PE-P	磷脂酰乙醇胺(烯醚键)	HMDB0011460	52925039	C04756	401.721	466.387	563.291	447.231	163.627	424.845	402.913	165.092	373.227	437.948	477.432	436.975	606.257	383.606	413.046	319.609	210.89	302.346	194.898	171.594	127.015	233.973	545.982	351.507	151.916	222.58	276.205	386.97	425.082	311.065	148.573	669.267	472.669	341.744	214.418	262.583	187.871	210.367
PE(P-20:0/14:0)	704.5/285.3	5.27	C18	LP831	GP	甘油磷脂类	PE-P	磷脂酰乙醇胺(烯醚键)	-	52925097	C04756		0.777012	1.63603	1.18663	0.799909		0.807163	0.98276				1.38478			1.07601	1.26777	0.931787	1.15539		1.05251				1.29191	1.34339	1.24259	1.24032					1.4989				0.962362		0.912057
PE(P-20:0/15:0)	718.5/299.3	5.44	C18	LP832	GP	甘油磷脂类	PE-P	磷脂酰乙醇胺(烯醚键)	-	52925099	C04756	1.27865				0.777512				0.773895									0.694719				1.05025				0.891098		0.841521
PE(P-20:0/16:0)	732.5/313.3	5.62	C18	LP833	GP	甘油磷脂类	PE-P	磷脂酰乙醇胺(烯醚键)	-	52925101	C04756	7.89432	4.41019	5.57884	5.45556	5.50338	6.83672	6.17454	2.76259	2.22808	7.15334	4.37329	5.43868	6.01125	6.6556	4.02335	3.91828	5.58782	3.70096	3.88202	5.36116	4.11912	6.06427	6.57413	6.18228	2.95715	5.39781	6.71545	7.77569	7.60402	6.36501	3.87602	9.5032	5.1441	3.39685	5.82012	6.5273	5.9305	5.99266
PE(P-20:0/16:1)	730.5/311.3	5.34	C18	LP834	GP	甘油磷脂类	PE-P	磷脂酰乙醇胺(烯醚键)	-	52925102	C04756																						7.25644	5.46982													5.38453
PE(P-20:0/17:0)	746.5/327.3	5.77	C18	LP835	GP	甘油磷脂类	PE-P	磷脂酰乙醇胺(烯醚键)	-	52925103	C04756																																	1.27409					1.85669
PE(P-20:0/18:0)	760.5/341.3	5.97	C18	LP836	GP	甘油磷脂类	PE-P	磷脂酰乙醇胺(烯醚键)	-	52925106	C04756	208.605	162.679	162.382		135.462	159.132	399.625	165.019	222.174		140.448	150.194	127.14	171.819	127.97	129.717	154.528	132.724	135.553	129.451	142.073	179.927	144.942	321.236	163.835	159.886	219.212	249.142	235.624	356.085	632.245	227.453	470.776	146.75	192.58	112.356	191.544	145.51
PE(P-20:0/18:1)	758.5/339.3	5.69	C18	LP837	GP	甘油磷脂类	PE-P	磷脂酰乙醇胺(烯醚键)	-	52925107	C04756	74.0932	41.8151	39.6203	61.2411	30.5837	72.092	60.9744	28.7968	55.2157	63.8984	56.8658	37.9457	50.6051	75.3338	32.4484	59.4133	27.6543	36.0897	40.8231	36.4545	38.4953	55.4665	58.6027	60.5859	41.4746	62.4351	57.1324	60.0467	69.8727	40.3161	27.8279	69.864	50.3547	27.6621	59.1249	68.201	33.1394	79.4621
PE(P-20:0/18:2)	756.5/337.3	5.42	C18	LP838	GP	甘油磷脂类	PE-P	磷脂酰乙醇胺(烯醚键)	-	52925108	C04756	137.12	80.4726	64.105	144.989	89.4411	115.873	114.271	37.6611	100.473	193.397	107.702	63.1219	98.9666	131.422	99.198	133.093	61.8699	84.1806	67.7274	73.162	84.9181	93.0625	168.937	134.179	102.951	96.968	132.736	126.335	148.031	88.5422	62.5208	173.917	130.845	79.8512	85.2223	109.768	53.9797	156.268
PE(P-20:0/18:3)	754.5/335.3	5.17	C18	LP839	GP	甘油磷脂类	PE-P	磷脂酰乙醇胺(烯醚键)	-	52925109	C04756	2.66704	1.73874			1.82939	1.85159	2.03245		1.6556		1.83701		2.33794			1.36642		1.35526		1.41463	1.45328		2.47505	1.72058		2.50991	3.24402	1.63039	2.37716		1.61601		2.09218	1.24843		1.17965		2.64274
PE(P-20:0/19:0)	774.5/355.3	6.12	C18	LP840	GP	甘油磷脂类	PE-P	磷脂酰乙醇胺(烯醚键)	-	52925112	C04756	3.17458	2.60047			2.32534	2.32178	3.37003	3.26614	3.48253	2.53554	2.75985	4.07132	3.02011	3.76402	3.15715	1.87924	4.19692	2.26991			2.56743	4.47775	4.43125	3.63189	2.82621	2.42071		3.51926	3.88335	4.84241	3.34474		2.61582	2.47518		2.77576		2.9839
PE(P-20:0/20:0)	788.5/369.3	6.32	C18	LP841	GP	甘油磷脂类	PE-P	磷脂酰乙醇胺(烯醚键)	-	52925114	C04756	1.80481											1.97416			0.878956	1.69825	1.16522	1.23118		0.82213	0.963703							1.684		1.78041		2.50657
PE(P-20:0/20:1)	786.5/367.3	6.07	C18	LP842	GP	甘油磷脂类	PE-P	磷脂酰乙醇胺(烯醚键)	-	52925115	C04756	2.38584	1.25787	1.4159	1.68175		1.93158		1.24629		3.55825			0.812152					0.832177	1.41259									1.06363	1.80279					1.16654
PE(P-20:0/20:2)	784.5/365.3	5.82	C18	LP843	GP	甘油磷脂类	PE-P	磷脂酰乙醇胺(烯醚键)	-	-	C04756	3.22945	2.04252	1.92335	2.09113	2.14056	3.05247	2.64509	1.329	1.7024	3.54126	2.82397			2.98982	2.46746	3.27664		2.22904	1.41259		1.28738		3.85456	1.87494	1.98871	2.87818		3.57191	2.29526		1.762	3.44123	1.28921	1.51658	3.23546	1.30975	1.62557	1.95184
PE(P-20:0/20:3)	782.5/363.3	5.57	C18	LP844	GP	甘油磷脂类	PE-P	磷脂酰乙醇胺(烯醚键)	-	-	C04756	30.7866	15.2097	9.93608	17.9996	16.075	22.0613	24.6701	7.01392	18.6094	27.8409	19.0295	19.2025	22.9952	23.3884	11.6292	18.2135	10.6487	14.575	15.2904	17.736	21.5447	18.9896	17.8793	24.4538	16.0773	18.4022	25.4236	22.3821	12.064	14.5683	8.73698	18.94	13.3218	9.93524	18.189	17.065	14.3533	27.222
PE(P-20:0/20:4)	780.5/361.3	5.32	C18	LP845	GP	甘油磷脂类	PE-P	磷脂酰乙醇胺(烯醚键)	-	-	C04756	138.457	111.041	98.7469	112.311	82.1067	105.567	111.14	51.3119	80.1935	95.4704	107.939	105.442	93.5324	100.723	100.408	95.1898	68.9358	67.6664	73.691	72.2405	66.1458	90.4277	114.306	94.9277	61.3183	119.489	99.8627	112.838	68.1308	104.16	64.7854	140.562	90.0464	65.7581	66.0034	107.7	53.7668	69.2057
PE(P-20:0/20:5)	778.5/359.3	5.12	C18	LP846	GP	甘油磷脂类	PE-P	磷脂酰乙醇胺(烯醚键)	-	-	C04756	7.57784	19.5077	15.7599	13.8828	1.7254	15.7326	6.41719	3.42425	8.1142	4.9757	12.7984	9.93129	7.87481	18.8298	2.67798	7.35635	5.4619	7.76376	2.99705	3.3111	2.93665	7.85861	7.36292	9.51725	3.97836	4.43253	4.51876	8.0246	9.07149	9.27195	2.81439	9.20979	8.62576	9.7811	3.27004	2.77576	2.06751	2.76189
PE(P-20:0/22:4)	808.5/389.3	5.67	C18	LP847	GP	甘油磷脂类	PE-P	磷脂酰乙醇胺(烯醚键)	-	-	C04756	7.07716	4.26898	6.45938	7.57435	9.89168	14.509	9.84337	3.37885	10.3807	10.8022	14.4422	2.68552	9.10173	12.8385	7.64267	11.7206	6.26971	6.83351	7.76485	7.14093	16.9831	10.8076	9.05093	9.88005	11.4829	10.6013	11.8968	10.7205	5.54448	5.74289	6.62296	10.1192	3.90582	3.61282	5.99178	7.95642	6.7619	12.4585
PE(P-20:0/22:5)	806.5/387.3	5.42	C18	LP848	GP	甘油磷脂类	PE-P	磷脂酰乙醇胺(烯醚键)	-	-	C04756	14.9039	13.526	14.2261	15.511	9.32694	14.6873	12.0272	8.16372	10.0548	14.9148	16.0712	9.89234	11.4943	14.669	10.3866	11.7206	8.44129	11.3778	8.41212	9.07354	11.8792	10.4224	15.647	13.3871	10.4278	8.84121	10.8384	9.50564	12.9571	9.89593	7.53029	17.1796	9.16213	10.5165	11.7687	11.3083	6.02786	12.9522
PE(P-20:0/22:6)	804.5/385.3	5.17	C18	LP849	GP	甘油磷脂类	PE-P	磷脂酰乙醇胺(烯醚键)	-	-	C04756	112.821	92.6392	158.326	167.256	41.0905	77.3852	100.078	38.3868	81.839	138.598	124.511	130.215	132.136	123.583	66.3328	107.321	51.845	55.7581	64.6894	46.6769	32.4235	62.7523	111.923	101.285	58.2029	65.4802	68.1601	87.3841	111.364	52.3604	40.1905	115.568	96.019	75.3537	62.642	47.8579	31.5196	45.0825
PE(P-20:1/14:0)	702.5/285.3	5.02	C18	LP850	GP	甘油磷脂类	PE-P	磷脂酰乙醇胺(烯醚键)	-	-	C04756			1.4252		1.29585	0.930659		0.885457	1.29205	1.05765				0.954134	1.8047	0.79246				0.801049			1.298	1.20145			1.22803	0.85971								0.627044		1.70582
PE(P-20:1/15:0)	716.5/299.3	5.17	C18	LP851	GP	甘油磷脂类	PE-P	磷脂酰乙醇胺(烯醚键)	-	-	C04756				0.938611												0.69381					1.32479	0.835332								2.28296	1.59106	1.84275	0.758405		1.14229			0.833195
PE(P-20:1/16:0)	730.5/313.3	5.37	C18	LP852	GP	甘油磷脂类	PE-P	磷脂酰乙醇胺(烯醚键)	-	-	C04756	5.6437	13.832	7.97346	5.22506	4.3779	3.94314	5.18991	2.63529	4.42692	4.02287	4.63845	7.86897	4.15514	5.71994		4.18243	4.35867	2.3457			3.68972	4.09252	12.5277	6.54606		3.74544	7.82056	6.36645	7.57304	5.7952	2.39491	9.62667	4.27428	2.78749	4.17276	2.99305	5.44464	3.97653
PE(P-20:1/17:0)	744.5/327.3	5.52	C18	LP854	GP	甘油磷脂类	PE-P	磷脂酰乙醇胺(烯醚键)	-	-	C04756	6.67838	5.25208	2.03806	3.87615	3.34762	7.52742	5.50575	4.25782	5.28606	4.801	1.74862	4.05287	6.22567	3.36816	4.14811	2.46869	9.57164	2.33901	2.98901	2.12609	2.025	5.04139	2.54779	5.12535	6.96189	3.72071	3.16412	5.53163	10.311	26.8948	6.04918	9.98247	3.52941	4.72075	3.52072	5.12366	11.9545	1.92869
PE(P-20:1/18:0)	758.5/341.3	5.72	C18	LP855	GP	甘油磷脂类	PE-P	磷脂酰乙醇胺(烯醚键)	-	-	C04756	823.049	584.153	610.755	646.249	509.442	630.899	1512.89	606.152	861.375	676.224	545.955	563.798	562.066	716.041	494.82	468.258	630.433	520.365	558.508	542.152	538.455	671.78	580.63	1217.23	669.172	703.274	919.233	999.211	882.518	1361.16	2169.48	897.465	1802.79	612.084	786.167	439.013	787.997	548.858
PE(P-20:1/18:1)	756.5/339.3	5.44	C18	LP856	GP	甘油磷脂类	PE-P	磷脂酰乙醇胺(烯醚键)	-	-	C04756	16.9125	35.1174	18.0387	17.3154	8.00869	17.4739	22.9425	11.1477	16.1381	14.3822	15.1475	29.5233	22.0614	29.2455	9.54731	23.27	11.5379	10.1251	8.5615	7.07092	8.46595	12.8361	39.6744	24.5767	7.4414	12.0753	18.0369	19.0457	40.7082	22.185	4.88591	30.1081	13.6043	8.5142	16.9874	16.67	14.8229	17.9188
PE(P-20:1/18:2)	754.5/337.3	5.17	C18	LP857	GP	甘油磷脂类	PE-P	磷脂酰乙醇胺(烯醚键)	-	-	C04756	22.1741	57.6172	20.0241	25.0797	15.2159	17.0751	27.4175	9.22351	24.0167	30.8155	20.2625	40.9562	28.6911	28.7972	23.751	34.2845	11.5292	11.9915	9.14934	10.0846	10.2218	15.9757	81.6652	35.3869	13.9558	15.9311	23.1925	28.0363	71.868	24.6772	10.7845	53.2222	26.2505	14.8262	15.019	16.1925	25.6062	24.0066
PE(P-20:1/18:3)	752.5/335.3	4.92	C18	LP858	GP	甘油磷脂类	PE-P	磷脂酰乙醇胺(烯醚键)	-	-	C04756		1.26474										2.23964		0.882161									2.21475			1.25054		0.956404	1.58809				1.10458
PE(P-20:1/19:0)	772.5/355.3	5.9	C18	LP859	GP	甘油磷脂类	PE-P	磷脂酰乙醇胺(烯醚键)	-	-	C04756	1.17871				1.19986						0.986092						1.27273													1.91866			1.39266
PE(P-20:1/20:0)	786.5/369.3	6.07	C18	LP860	GP	甘油磷脂类	PE-P	磷脂酰乙醇胺(烯醚键)	-	-	C04756													1.14993			1.11695		1.34783									2.48065								2.29816		1.29912	1.34923
PE(P-20:1/20:1)	784.5/367.3	5.82	C18	LP861	GP	甘油磷脂类	PE-P	磷脂酰乙醇胺(烯醚键)	-	-	C04756		1.80896		2.62959		2.09155			2.33673			3.3692	3.15837	3.34968			2.82442						3.58724						3.18614					1.81363				3.19048
PE(P-20:1/20:2)	782.5/365.3	5.52	C18	LP862	GP	甘油磷脂类	PE-P	磷脂酰乙醇胺(烯醚键)	-	-	C04756						1.9413
PE(P-20:1/20:3)	780.5/363.3	5.17	C18	LP863	GP	甘油磷脂类	PE-P	磷脂酰乙醇胺(烯醚键)	-	-	C04756	3.56553	12.2826	4.81405	4.00431	3.14044	5.42506	7.6886	3.18343	4.69017	7.38186	3.55444	10.2726	6.96911	6.71006	2.94734	7.19574	3.36296	2.10496	2.05906	3.76433	3.96867	3.07877	11.3489	5.84505	1.56949	4.14639	2.66258	6.30327	6.65117	3.45807	2.36072	6.18412	4.73187	2.19258	4.64326	3.9373	4.4462	7.33588
PE(P-20:1/20:4)	778.5/361.3	4.92	C18	LP864	GP	甘油磷脂类	PE-P	磷脂酰乙醇胺(烯醚键)	-	-	C04756	20.4378	130.751	44.4478	30.8488	21.4512	26.9632	48.8499	20.7645	32.8939	23.6008	27.1973	80.3472	33.4654	44.5	36.5944	37.5106	16.8012	15.2482	13.143	12.3334	12.5916	16.1126	88.6767	47.7465	8.60486	25.1274	27.2466	40.6055	60.4271	41.6313	10.2449	39.4918	23.2782	11.0544	15.3771	24.3561	21.7098	15.1552
PE(P-20:1/20:5)	776.5/359.3	4.72	C18	LP865	GP	甘油磷脂类	PE-P	磷脂酰乙醇胺(烯醚键)	-	-	C04756	1.36977	20.3076	10.3877	2.73193		2.30125	4.64244	1.92903	4.33415	1.45144	1.18712	4.97436	2.85205	6.95419		5.58799	1.50616	1.14201	1.08494			2.14916	5.8686	4.18838				4.3177	6.87693	4.08205		3.65099	2.87366	1.98464
PE(P-20:1/22:4)	806.5/389.3	5.27	C18	LP866	GP	甘油磷脂类	PE-P	磷脂酰乙醇胺(烯醚键)	-	-	C04756	2.32215	2.05626	2.78425	2.0146	2.09576	3.4924	2.70124	1.79443	2.27488	3.15691	4.15666	3.41635	2.6368	2.94507	1.78485	2.42304	2.37596		1.69527	1.30999	2.9212	2.47761	4.31731	2.08436		2.29707	2.12785	3.87348	4.00619			3.61382	1.85662		2.09193	2.61414		2.77817
PE(P-20:1/22:5)	804.5/387.3	5.02	C18	LP867	GP	甘油磷脂类	PE-P	磷脂酰乙醇胺(烯醚键)	-	-	C04756	4.29156	9.08447	5.41658	4.63589	3.12525	3.57347	5.9329	2.13986	4.37259	3.85572	4.01196	6.14081	4.59971	5.22391	2.90764	5.11838	2.19677	3.40524	3.00427	1.25427	1.93473	2.70368	9.78188	5.9178	2.12813	3.46724	3.92626	5.70013	7.80876	4.02974	1.60769	9.22174	3.50712	3.90264	3.18977	2.45251	2.58964	3.27792
PE(P-20:1/22:6)	802.5/385.3	4.82	C18	LP868	GP	甘油磷脂类	PE-P	磷脂酰乙醇胺(烯醚键)	-	-	C04756	28.6134	152.826	77.2201	46.7028	14.7375	24.1679	50.4411	15.7874	42.3194	47.7144	41.8587	78.3515	53.6037	60.5306	26.6508	53.6933	19.0212	21.1982	13.9975	14.1719	8.46676	17.0392	78.1314	41.8395	12.0264	18.7775	19.3178	45.1185	89.3846	43.5649	14.8379	61.014	45.9101	29.2542	20.15	13.518	19.8924	15.7775
DGDG(14:0/16:0)	882.6/313.3	4.21	C18	LP869	SL	糖脂类	DGDG	双半乳糖甘油二酯	-	-	C06037		0.344743	0.651869			0.528704			0.565928						0.570391	0.851057		0.450858	0.388273	0.768781															0.752658
DGDG(14:0/16:1)	880.6/311.3	3.91	C18	LP870	SL	糖脂类	DGDG	双半乳糖甘油二酯	-	-	C06037		4.13296							3.6647													2.81651	3.81418			4.11261	4.16057	4.03177				3.94971						3.78062
DGDG(14:1/16:1)	878.6/311.3	3.61	C18	LP872	SL	糖脂类	DGDG	双半乳糖甘油二酯	-	-	C06037	24.2416	25.2799	25.3076	23.702	22.3526	19.831	22.1204	20.6446	24.2784	25.1095	25.2788	30.3709	22.7715	19.2556	25.4019	24.5065	24.3607	21.7733	20.3257	22.8822	21.8412	17.8199	22.8623	23.0902	21.6786	24.5349	23.47	20.5924	24.0538	25.9042	20.9963	23.8596	23.0109	21.2443	24.59	21.2112	25.9843	22.1666
DGDG(16:0/16:0)	910.6/313.3	4.51	C18	LP873	SL	糖脂类	DGDG	双半乳糖甘油二酯	-	154573285	C06037				0.449666	0.673619			0.41616		0.687506	0.524861			0.52237				0.485035	0.583582		0.516827		0.372831	0.772705		0.417642	0.630771	0.47084	0.504471		0.454956	0.763765	0.290945	0.307909		0.4275
DGDG(16:0/16:2)	906.6/309.3	3.91	C18	LP875	SL	糖脂类	DGDG	双半乳糖甘油二酯	-	-	C06037	1.3109	0.625546	0.909829		1.2804	0.804509		0.910532		1.04022	1.12523	1.13084		1.108	0.947866	1.17413	0.886439	0.917665	1.38212	1.1917	1.1901	0.80745	1.26338	1.1604	0.623759	0.936794	1.20502	0.867109		1.55015	1.25621	1.04309	1.53502	1.10402	1.10689	1.39299	0.973078	1.09104
DGDG(16:1/16:1)	906.6/311.3	3.91	C18	LP876	SL	糖脂类	DGDG	双半乳糖甘油二酯	-	-	C06037	34.9609	31.071	33.1395	31.2444	27.1117	26.4333	27.0481	24.1991	29.6808	30.7004	36.7277	35.5687	27.9609	31.1071	33.1833	31.3132	33.3996	26.303	26.5533	26.6043	27.879	25.554	29.1698	28.4746	26.9333	31.046	32.3589	25.1147	33.7044	34.24	27.3857	30.9105	25.9338	25.3458	32.3461	25.5695	32.3087	26.062
DGDG(16:0/18:0)	938.7/341.3	4.86	C18	LP877	SL	糖脂类	DGDG	双半乳糖甘油二酯	-	154573289	C06037			0.718148	0.53891		0.67398		0.656633		0.753945	0.306813	0.830481		0.624758								0.432422								0.54933							0.728087
DGDG(16:0/18:1)	936.7/339.3	4.57	C18	LP878	SL	糖脂类	DGDG	双半乳糖甘油二酯	-	154573290	C06037		0.295964																							0.463913
DGDG(16:1/18:0)	936.7/341.3	4.57	C18	LP879	SL	糖脂类	DGDG	双半乳糖甘油二酯	-	-	C06037							0.336174		0.358236	0.410029											0.304871				0.322297
DGDG(16:0/18:2)	934.6/337.3	4.28	C18	LP880	SL	糖脂类	DGDG	双半乳糖甘油二酯	-	154573272	C06037							0.24782	0.237555				0.317918	0.424615			0.46682		0.271426	0.274196							0.295185	0.358826			0.389011				0.249163				0.363372
DGDG(16:1/18:1)	934.6/339.3	4.28	C18	LP881	SL	糖脂类	DGDG	双半乳糖甘油二酯	-	-	C06037			0.404452	0.468962				0.35108						0.334878																							0.325447	0.251732
DGDG(16:2/18:0)	934.6/341.3	4.28	C18	LP882	SL	糖脂类	DGDG	双半乳糖甘油二酯	-	-	C06037			0.355496	0.484812	0.493855	0.406647										0.419136			0.504989			0.37756				0.507229	0.553257	0.481535		1.15328	0.559059		0.718051	0.278681	0.412532		0.875589	0.394916
DGDG(16:0/18:3)	932.6/335.3	4.15	C18	LP883	SL	糖脂类	DGDG	双半乳糖甘油二酯	-	154573273	C06037				0.325275																					0.485074							0.389338
DGDG(16:1/18:2)	932.6/337.3	4.15	C18	LP884	SL	糖脂类	DGDG	双半乳糖甘油二酯	-	-	C06037														0.265424			0.328969																				0.298628	0.280492
DGDG(16:2/18:1)	932.6/339.3	4.15	C18	LP885	SL	糖脂类	DGDG	双半乳糖甘油二酯	-	-	C06037	0.55054	0.430104		0.382474	0.554764		0.304773						0.511542	0.428461		0.377326		0.379655					0.294767		0.479214	0.387672		0.401183				0.515252	0.378564	0.423086				0.30616
DGDG(16:3/18:0)	932.6/341.3	4.15	C18	LP886	SL	糖脂类	DGDG	双半乳糖甘油二酯	-	-	C06037	1.65995	1.3704			1.80191	2.03104	1.61622	1.2835	1.65876			1.83767	1.53818	1.63363	1.9121	1.72768		1.04697	1.10235	1.53813	1.59174	1.3676		1.55408			1.23796	1.81486	1.94456				1.88855		1.499			0.664275
DGDG(16:1/18:3)	930.6/335.3	3.91	C18	LP887	SL	糖脂类	DGDG	双半乳糖甘油二酯	-	154573274	C06037									0.597266		0.405524	0.328605	0.406842	0.48585		0.390111		0.255762				0.247299	0.320684		0.358434				0.785501		0.384846		0.440844	0.310803		0.267435	0.432721
DGDG(16:2/18:2)	930.6/337.3	3.91	C18	LP888	SL	糖脂类	DGDG	双半乳糖甘油二酯	-	154573274	C06037	0.366895			0.452767			0.473168			0.313302								0.406142					0.448084	0.326672				0.502923
DGDG(16:3/18:1)	930.6/339.3	3.91	C18	LP889	SL	糖脂类	DGDG	双半乳糖甘油二酯	-	-	C06037							0.75516	0.389019		0.431198		0.823229		0.53737		0.722863					0.431332			0.803218	0.596738			0.591369	0.828116			0.736263	0.61883	0.669645		0.42495		0.684376
DGDG(16:2/18:3)	928.6/335.3	3.91	C18	LP890	SL	糖脂类	DGDG	双半乳糖甘油二酯	-	154573531	C06037	0.414889	0.509534		1.03061			1.06886	0.318686	0.733985	0.274221	0.48766	0.55111	0.472764		0.50597	0.873517			0.393551		0.255593	0.442832	0.332238	0.426588			0.274852	0.430664	0.614657	0.894725		0.607367		0.377652		0.417018
DGDG(16:3/18:2)	928.6/337.3	3.91	C18	LP891	SL	糖脂类	DGDG	双半乳糖甘油二酯	-	-	C06037				0.577157											0.357974						0.277561	0.351396					0.349782	0.350312	0.344761					0.232958
DGDG(16:3/18:3)	926.6/335.3	3.5	C18	LP892	SL	糖脂类	DGDG	双半乳糖甘油二酯	-	154573275	C06037						0.263882												0.237534							0.322623							0.491063
DGDG(18:0/18:0)	966.7/341.3	5.21	C18	LP893	SL	糖脂类	DGDG	双半乳糖甘油二酯	-	4629344	C06037		1.02236	0.641324	0.669847	1.15233	0.740814	0.931866	0.824148	0.898971	1.11577					1.12511		1.09136	0.471934	0.749273		0.838322	0.820673	0.777511	0.819671	1.13325		0.663714	0.909887			0.651932	0.665685		0.734178	1.24094	0.93914
DGDG(16:0/20:0)	966.7/369.3	5.21	C18	LP894	SL	糖脂类	DGDG	双半乳糖甘油二酯	-	-	C06037			0.927529	0.720844	0.71609	1.04015		0.621321		0.741569		0.957572		0.929963	1.12511	0.639934		1.00738	0.567453	0.655205	0.780435	0.791695	0.679464	0.783773		0.745697	0.744458	0.94197	0.906436	1.1969	0.975166	1.13521			0.621954			0.796017
DGDG(18:0/18:1)	964.7/339.3	4.91	C18	LP895	SL	糖脂类	DGDG	双半乳糖甘油二酯	-	154573492	C06037			0.5822	0.752889	0.816837	0.819257	0.809341	0.737764		0.669268		0.98238	1.0024		0.989653	0.812357	1.31297		0.752205	0.642078	0.808043		0.676341			0.689303	0.831338	0.690508	1.25465		0.902021			0.594693	0.797587	0.970586
DGDG(16:0/20:1)	964.7/367.3	4.91	C18	LP896	SL	糖脂类	DGDG	双半乳糖甘油二酯	-	-	C06037			0.665802	0.826282			0.852133	0.651088	0.708178	0.919715		0.911392	0.873467		0.934982	0.882847	1.31986	0.748772	0.855139	0.819006	0.799731		0.549254				0.630771				1.03132				0.821351	0.71335		0.970745
DGDG(16:1/20:0)	964.7/369.3	4.91	C18	LP897	SL	糖脂类	DGDG	双半乳糖甘油二酯	-	-	C06037		0.732331	0.73547					0.680856	0.97578		0.934436	0.999936				0.767783	1.10152		0.82552	0.71342	0.722845						0.609777		1.13026		0.626437		0.856349			0.705417		0.718704
DGDG(18:0/18:2)	962.7/337.3	4.66	C18	LP898	SL	糖脂类	DGDG	双半乳糖甘油二酯	-	154573295	C06037							0.424527				0.395579						0.419644		0.439886				0.366898						0.692976				0.466184		0.543235
DGDG(18:1/18:1)	962.7/339.3	4.66	C18	LP899	SL	糖脂类	DGDG	双半乳糖甘油二酯	-	154573295	C06037				0.637802									0.412659		0.409163							0.419199												0.428584
DGDG(16:0/20:2)	962.7/365.3	4.66	C18	LP900	SL	糖脂类	DGDG	双半乳糖甘油二酯	-	-	C06037	0.774644				0.518219														0.461587												0.429765					0.406536
DGDG(16:1/20:1)	962.7/367.3	4.66	C18	LP901	SL	糖脂类	DGDG	双半乳糖甘油二酯	-	-	C06037				0.462415	0.490563														0.244283	0.417493	0.274592												0.500071
DGDG(18:0/18:3)	960.7/335.3	4.44	C18	LP902	SL	糖脂类	DGDG	双半乳糖甘油二酯	-	154573532	C06037					0.414509								0.496677					0.442883	0.325809								0.307795				0.44403	0.549049			0.556974	0.495492
DGDG(18:1/18:2)	960.7/337.3	4.44	C18	LP903	SL	糖脂类	DGDG	双半乳糖甘油二酯	-	154573532	C06037	0.683019		0.453032										0.565184	0.540304								0.309757						0.433266	0.340921
DGDG(16:0/20:3)	960.7/363.3	4.44	C18	LP904	SL	糖脂类	DGDG	双半乳糖甘油二酯	-	-	C06037				0.52306				0.245727		0.373878			0.508633		0.444682		0.34928					0.302161	0.442151			0.333856	0.274852										0.67445
DGDG(16:1/20:2)	960.7/365.3	4.44	C18	LP905	SL	糖脂类	DGDG	双半乳糖甘油二酯	-	-	C06037	0.642562					0.493876	0.410366	0.402443		0.38886																0.321932										0.401153
DGDG(16:2/20:1)	960.7/367.3	4.44	C18	LP906	SL	糖脂类	DGDG	双半乳糖甘油二酯	-	-	C06037													0.541594		0.454432			0.353167												0.385474							0.479834
DGDG(16:3/20:0)	960.7/369.3	4.44	C18	LP907	SL	糖脂类	DGDG	双半乳糖甘油二酯	-	-	C06037	0.627886	0.478882		0.468962				0.288919	0.41231	0.43706					0.448164	0.364541													0.643067	0.429091				0.420481				0.343271
DGDG(18:1/18:3)	958.6/335.3	4.18	C18	LP908	SL	糖脂类	DGDG	双半乳糖甘油二酯	-	52922093	C06037		0.335514				0.653585								0.371072				0.292502								0.280362								0.423086	0.419216
DGDG(18:2/18:2)	958.6/337.3	4.18	C18	LP909	SL	糖脂类	DGDG	双半乳糖甘油二酯	-	52922093	C06037			0.5227		0.292362		0.302002	0.391645				0.409897		0.274554			0.443219			0.456874		0.288938						0.382684							0.539522
DGDG(16:0/20:4)	958.6/361.3	4.18	C18	LP910	SL	糖脂类	DGDG	双半乳糖甘油二酯	-	-	C06037	0.767504	0.424172			0.377964	0.415433	0.284763		0.466383	0.334471				0.344008										0.634198	0.301136	0.432466	0.352689	0.406674	0.497561					0.24106			0.509915
DGDG(16:1/20:3)	958.6/363.3	4.18	C18	LP911	SL	糖脂类	DGDG	双半乳糖甘油二酯	-	-	C06037	0.546971			0.417965							0.501288	0.38509		0.316944		0.585339		0.400731				0.273464	0.40468					0.377193	0.447651		0.373617		0.596239	0.466205	0.353864	0.466879	0.385607	0.460787
DGDG(16:2/20:2)	958.6/365.3	4.18	C18	LP912	SL	糖脂类	DGDG	双半乳糖甘油二酯	-	-	C06037								0.275494			0.395579	0.575917								0.31419										0.337929							0.506653	0.357805
DGDG(16:3/20:1)	958.6/367.3	4.18	C18	LP913	SL	糖脂类	DGDG	双半乳糖甘油二酯	-	-	C06037	0.532295			0.424168					0.58006	0.382997	0.535174																				0.418536
DGDG(18:2/18:3)	956.6/335.3	3.98	C18	LP914	SL	糖脂类	DGDG	双半乳糖甘油二酯	-	154573533	C06037														0.322813
DGDG(16:0/20:5)	956.6/359.3	3.98	C18	LP915	SL	糖脂类	DGDG	双半乳糖甘油二酯	-	-	C06037														0.283684				0.305888		0.261397										0.563869						0.298882
DGDG(16:1/20:4)	956.6/361.3	3.98	C18	LP916	SL	糖脂类	DGDG	双半乳糖甘油二酯	-	-	C06037																										0.346101	0.418576	0.425462	0.458401									0.406358
DGDG(16:2/20:3)	956.6/363.3	3.98	C18	LP917	SL	糖脂类	DGDG	双半乳糖甘油二酯	-	-	C06037			0.460187					0.361878	0.375442							0.284722		0.289939	0.399123	0.311622			0.364088	0.379322	0.412801	0.393795							0.341929	0.819837				0.286059
DGDG(16:3/20:2)	956.6/365.3	3.98	C18	LP918	SL	糖脂类	DGDG	双半乳糖甘油二酯	-	-	C06037		0.326286	0.348341							0.403841					0.354492									0.41522				0.315628						0.36434	0.333442		0.338856
DGDG(18:3/18:3)	954.6/335.3	3.79	C18	LP919	SL	糖脂类	DGDG	双半乳糖甘油二酯	-	154573277	C06037							0.283223			0.289528									0.355721			0.241391			0.795325							0.68888
DGDG(16:0/20:6)	954.6/357.3	3.79	C18	LP920	SL	糖脂类	DGDG	双半乳糖甘油二酯	-	-	C06037			0.430813							0.291808											0.243125	0.247862
DGDG(16:1/20:5)	954.6/359.3	3.79	C18	LP921	SL	糖脂类	DGDG	双半乳糖甘油二酯	-	-	C06037	0.318901						0.418678			0.347498			0.297295									0.304412												0.234694
DGDG(16:2/20:4)	954.6/361.3	3.79	C18	LP922	SL	糖脂类	DGDG	双半乳糖甘油二酯	-	-	C06037			0.442487			0.324753	0.278298			0.470605									0.25836			0.247862	0.258234				0.35172		0.350135		0.244019				0.367232	0.300015
DGDG(16:3/20:3)	954.6/363.3	3.79	C18	LP923	SL	糖脂类	DGDG	双半乳糖甘油二酯	-	-	C06037		0.308159	0.331771										0.322178									0.313133							0.373555								0.338856
DGDG(18:0/20:1)	992.7/367.3	5.26	C18	LP924	SL	糖脂类	DGDG	双半乳糖甘油二酯	-	-	C06037		1.21154	0.899662		1.12797	1.17382	1.04331	1.03223			1.19005			1.00529		1.02037	1.42396	0.99428	0.86335	1.06499	0.953799	1.09667		1.30759	1.01865	1.05925	1.1724	1.28477	1.73839		1.26471	0.904921	1.13905	0.702056	1.11024	1.0179	1.44276	0.773132
DGDG(18:1/20:0)	992.7/369.3	5.26	C18	LP925	SL	糖脂类	DGDG	双半乳糖甘油二酯	-	-	C06037		1.30613	1.02168	1.2284		1.24065	0.986048	0.726674	1.1549	0.940884	1.11528	1.07398	1.21471	1.34669		1.11988	1.3837	0.780671	1.05631	1.08611		0.867376		1.31297	1.06716		0.966019	1.12406	1.51457		0.991859		1.25781	0.878872	1.01072	0.920725	0.939373	0.982187
DGDG(18:0/20:2)	990.7/365.3	4.96	C18	LP926	SL	糖脂类	DGDG	双半乳糖甘油二酯	-	-	C06037	1.39539	0.933705	0.934307	1.08471		1.02854	1.12304	0.926874			1.31307	1.21557	1.1908	1.32549		0.918091	1.30644	0.801747	1.03461	1.2736	1.07759	0.846557		0.941725		1.05313	0.966019	1.3998	1.52148		0.977898	1.17199	0.983656	1.33177	1.33414	1.10685
DGDG(18:1/20:1)	990.7/367.3	4.96	C18	LP927	SL	糖脂类	DGDG	双半乳糖甘油二酯	-	-	C06037		1.37007	0.979874	0.928276	0.987711	1.41793	1.17722	0.834946	1.07532	1.14899	0.999261	0.901087		1.05354	1.20277	1.11988	1.3166	0.965229	1.19473	0.938004	0.917879	0.981882	0.9658	1.06079		0.990611	0.900132	0.998043			0.89929	0.972517	1.17019	0.782217	1.62971	0.962654		0.916316
DGDG(18:2/20:0)	990.7/369.3	4.96	C18	LP928	SL	糖脂类	DGDG	双半乳糖甘油二酯	-	-	C06037		0.976551		0.893129	0.859638		1.38533		1.39116		0.944749	1.31785	1.07414	0.951157		0.774003		1.3634	0.87684	0.776771		1.20358	0.740041			1.02928	1.1485	1.13216			1.065		0.980909	1.24871	1.12063	0.989001		1.22557
DGDG(18:0/20:3)	988.7/363.3	4.71	C18	LP929	SL	糖脂类	DGDG	双半乳糖甘油二酯	-	-	C06037					0.713127			0.440382								0.700403			0.594726										0.710637	0.727332				0.675143			0.748382
DGDG(18:1/20:2)	988.7/365.3	4.71	C18	LP930	SL	糖脂类	DGDG	双半乳糖甘油二酯	-	-	C06037																						0.49488		0.612061			0.693751	0.575472				0.926459	0.480227	0.637522
DGDG(18:2/20:1)	988.7/367.3	4.71	C18	LP931	SL	糖脂类	DGDG	双半乳糖甘油二酯	-	-	C06037		0.729365								0.901477													0.659167													0.542803
DGDG(18:3/20:0)	988.7/369.3	4.71	C18	LP932	SL	糖脂类	DGDG	双半乳糖甘油二酯	-	-	C06037			0.679736		0.61271						0.842356		0.918384			0.722863			0.396191								0.723465	0.845721						0.613503		0.752728
DGDG(18:0/20:4)	986.7/361.3	4.46	C18	LP933	SL	糖脂类	DGDG	双半乳糖甘油二酯	-	-	C06037	0.818671						0.535661												0.404402							0.501106			0.998961		0.567557	0.929772	0.748886	0.503536
DGDG(18:1/20:3)	986.7/363.3	4.46	C18	LP934	SL	糖脂类	DGDG	双半乳糖甘油二酯	-	-	C06037		0.70168	0.63078	0.71154		0.647624					0.688765			0.660952			0.718508	0.632853	0.583582	0.523079	0.601728				0.795651			0.786757			0.601246		0.672562			0.619011
DGDG(18:2/20:2)	986.7/365.3	4.46	C18	LP935	SL	糖脂类	DGDG	双半乳糖甘油二酯	-	-	C06037																0.54042	1.01084	0.569625		0.578441					0.822672				0.757091
DGDG(18:3/20:1)	986.7/367.3	4.46	C18	LP936	SL	糖脂类	DGDG	双半乳糖甘油二酯	-	-	C06037	0.88848		0.819449			0.670843			0.793589				0.780723			0.828597	0.71198			0.594421	0.57976			0.692533	0.780675							0.791599				0.563767
DGDG(16:0/22:4)	986.7/389.3	4.46	C18	LP937	SL	糖脂类	DGDG	双半乳糖甘油二酯	-	-	C06037				0.906223	0.646292			0.45118	0.685442				0.661159		0.715601	0.898741									0.663151				1.01317		0.677123			0.632313				0.564077
DGDG(18:0/20:5)	984.7/359.3	4.26	C18	LP938	SL	糖脂类	DGDG	双半乳糖甘油二酯	-	-	C06037					0.61271	0.586752					0.647881					0.703859				0.594421		0.48447				0.695103			0.358966				0.322085		0.738919	0.372256
DGDG(18:1/20:4)	984.7/361.3	4.26	C18	LP939	SL	糖脂类	DGDG	双半乳糖甘油二酯	-	-	C06037		0.713874			0.533364				0.654104	0.563749			0.816916						0.423464		0.434301			0.409836			0.762545										0.634222	0.309253
DGDG(18:2/20:3)	984.7/363.3	4.26	C18	LP940	SL	糖脂类	DGDG	双半乳糖甘油二酯	-	-	C06037	0.866665	0.707942	0.794971	0.657098	0.691727	0.705985	1.03746		0.503252	0.889427			0.685072			0.735648	0.614414		0.735783	0.454306	0.686925	0.690131	0.693827	0.562103	1.02777	0.596816	0.648857	0.591369	1.00933	0.774878	0.528101	0.846603	0.537012	0.752988	0.677281	0.550735	0.412788	0.635515
DGDG(18:3/20:2)	984.7/365.3	4.26	C18	LP941	SL	糖脂类	DGDG	双半乳糖甘油二酯	-	-	C06037		0.384292		0.535809	0.530401	0.572319			0.642736	0.6963			0.592329		0.664063	0.738758	0.587574	0.437757		0.412071		0.241954	0.427787		0.503305	0.387672		0.631545			0.578787	0.579534	0.477479		0.749316			0.5381
DGDG(16:0/22:5)	984.7/387.3	4.26	C18	LP942	SL	糖脂类	DGDG	双半乳糖甘油二酯	-	-	C06037		0.463722	0.596134	0.583704					0.563162		0.637568		0.649202				0.627834							0.357185	0.563532			0.591369	0.426536	0.451095	0.587285	0.721021	0.64997
DGDG(16:1/22:4)	984.7/389.3	4.26	C18	LP943	SL	糖脂类	DGDG	双半乳糖甘油二酯	-	-	C06037		0.659164		0.736694	0.566946	0.737676		0.521513	0.540427		0.640883			0.739536	0.573873		0.543687	0.530036		0.594421				0.570479	0.283231		0.540984	0.516508	0.358966		0.30897			0.600191	0.470829	0.726381
DGDG(18:0/20:6)	982.6/357.3	4.06	C18	LP944	SL	糖脂类	DGDG	双半乳糖甘油二酯	-	-	C06037		0.558312																					0.823725	0.42928		0.599716							0.432296			0.577082
DGDG(18:1/20:5)	982.6/359.3	4.06	C18	LP945	SL	糖脂类	DGDG	双半乳糖甘油二酯	-	-	C06037			0.362651	0.436917						0.60283								0.640828						0.443041												0.645358		0.638607
DGDG(18:2/20:4)	982.6/361.3	4.06	C18	LP946	SL	糖脂类	DGDG	双半乳糖甘油二酯	-	-	C06037	0.988038					0.328205		0.329484			0.760219	0.360282																0.433266		0.840499	0.331429
DGDG(18:3/20:3)	982.6/363.3	4.06	C18	LP947	SL	糖脂类	DGDG	双半乳糖甘油二酯	-	-	C06037		0.317058			0.344382				0.585898						0.315839		0.463168	0.566777		0.467433				0.587232		0.304208	0.418576											0.833127
DGDG(16:0/22:6)	982.6/385.3	4.06	C18	LP948	SL	糖脂类	DGDG	双半乳糖甘油二酯	-	-	C06037	0.44781		0.446253									0.406081	0.52059					0.598676												0.520253	0.396076		0.700954
DGDG(16:1/22:5)	982.6/387.3	4.06	C18	LP949	SL	糖脂类	DGDG	双半乳糖甘油二酯	-	-	C06037				0.395568	0.359527		0.296153	0.370049				0.455696		0.27162					0.466866			0.429609			0.470098		0.765451							0.337427	0.694361	0.545636
DGDG(16:2/22:4)	982.6/389.3	4.06	C18	LP950	SL	糖脂类	DGDG	双半乳糖甘油二酯	-	-	C06037			0.714758			0.787252	0.589843									0.758108				0.618107		0.33339		0.287782						0.374472		0.598089
DGDG(18:0/22:4)	1014.7/389.3	4.81	C18	LP951	SL	糖脂类	DGDG	双半乳糖甘油二酯	-	-	C06037									1.7156
DGDG(18:0/22:5)	1012.7/387.3	4.51	C18	LP952	SL	糖脂类	DGDG	双半乳糖甘油二酯	-	-	C06037			1.28303	1.31109		1.03137							1.2955	0.869313					0.722293		0.799731	0.869908	0.942381			0.868154		1.04631				1.02785	0.921376		1.0278			0.804367
DGDG(18:1/22:4)	1012.7/389.3	4.51	C18	LP953	SL	糖脂类	DGDG	双半乳糖甘油二酯	-	-	C06037			0.840161	1.12296		1.35392	0.966346			0.871514						1.10675	1.23935	0.980894			0.697909			1.21874					1.37559		0.778191	1.15973	0.870392
DGDG(18:0/22:6)	1010.7/385.3	4.26	C18	LP954	SL	糖脂类	DGDG	双半乳糖甘油二酯	-	-	C06037			1.1821		0.713127				0.978545	0.841226		0.60416	1.27449	0.917898				0.648518	0.69502		0.857618					1.05313			1.2727	1.48453		1.23329	0.54556
DGDG(18:1/22:5)	1010.7/387.3	4.26	C18	LP955	SL	糖脂类	DGDG	双半乳糖甘油二酯	-	-	C06037	1.18993	0.460755		1.03992	1.07891						0.886554	1.25793	1.13683			0.921201		0.941305	0.366279		0.610039	0.765812		0.385006	1.05805		0.723465	0.709006			0.949672				0.924948		0.677712	0.466662
DGDG(18:2/22:4)	1010.7/389.3	4.26	C18	LP956	SL	糖脂类	DGDG	双半乳糖甘油二酯	-	-	C06037	0.576322		1.07025				1.00052	0.726674	0.964412			1.22969		0.736601	0.847926		1.06779		0.703231	0.829565			0.797808		1.18143	0.972564			1.26886	1.22244	0.87683	1.02785					0.798395	0.767256
DGDG(18:1/22:6)	1008.7/385.3	4.06	C18	LP957	SL	糖脂类	DGDG	双半乳糖甘油二酯	-	-	C06037	1.65638					0.368995						0.416767							0.654257							1.18751		0.342508	0.490266			0.319091					0.865804
DGDG(18:2/22:5)	1008.7/387.3	4.06	C18	LP958	SL	糖脂类	DGDG	双半乳糖甘油二酯	-	-	C06037			0.90644				0.960496	0.453807		0.268359	0.337384					0.435031					0.27192	0.330576	0.346914
DGDG(18:3/22:4)	1008.7/389.3	4.06	C18	LP959	SL	糖脂类	DGDG	双半乳糖甘油二酯	-	-	C06037	0.61678			0.440018			0.843821							0.966157		1.09397				0.734537			0.317874	1.04134		0.85333							1.22698				0.318561
DGDG(18:2/22:6)	1006.6/385.3	3.86	C18	LP960	SL	糖脂类	DGDG	双半乳糖甘油二酯	-	-	C06037	0.800425	0.683553	0.536634	0.280481	0.89322				0.753648	0.470279					0.648045	0.361432	0.577418	0.75162		0.31419		0.562683	0.439341	0.268637		0.435366				0.607486	0.331429		0.290945	0.557073			0.40264	0.423676
DGDG(18:3/22:5)	1006.6/387.3	3.86	C18	LP961	SL	糖脂类	DGDG	双半乳糖甘油二酯	-	-	C06037	0.521189		0.456421	0.302878		0.458733			0.384044	0.349778								0.30304	0.418185			0.606854		0.271329	0.361689			0.251462		0.418088			0.341929					0.280492
DGDG(18:3/22:6)	1004.6/385.3	3.76	C18	LP962	SL	糖脂类	DGDG	双半乳糖甘油二酯	-	-	C06037				0.680529	0.314751		0.470089									0.458873			0.570972			0.663966		0.320988					0.536337	0.381152		0.547061	0.500071					0.45522
MGDG(14:0/16:0)	720.6/313.3	4.44	C18	LP963	SL	糖脂类	MGDG	单半乳糖甘油二酯	-	45490010	C03692			0.791205	0.449666	0.490563	0.470657	0.390356		0.321368			0.402646	0.610102		0.692966					0.509952		0.458305					0.337832				0.460723	0.546067			0.374658		0.503391	0.49233
MGDG(14:0/16:1)	718.5/311.3	4.19	C18	LP964	SL	糖脂类	MGDG	单半乳糖甘油二酯	-	-	C03692				3.65694												4.24008													4.71454					3.86739	3.90996			3.61733
MGDG(14:1/16:1)	716.5/311.3	3.94	C18	LP966	SL	糖脂类	MGDG	单半乳糖甘油二酯	-	-	C03692	14.9645	14.4209	17.1945	13.2877	13.5698	12.656	11.7368	13.2733	12.5014	14.9177	15.0504	15.4673	14.4137	12.6256	16.1489	13.1487	16.6352	13.6078	12.2766	11.7403	13.0106	11.0519	11.8962	12.1084	11.6392	14.0745	13.9386	11.2068	14.5917	14.9305	13.157	14.8992	12.783	12.2776	15.348	11.0481	15.8686	14.0546
MGDG(16:0/16:0)	748.6/313.3	4.79	C18	LP967	SL	糖脂类	MGDG	单半乳糖甘油二酯	-	-	C03692				0.376272	0.365782	0.694376	0.387585	0.35108	0.645809	0.452367	0.791159				0.377127	0.48617	0.715244			0.330171	0.288544	0.375028	0.607021	0.437358			0.391446		0.469151	0.673107			0.463436		0.298909	0.506257	0.576961	0.300594
MGDG(16:0/16:2)	744.6/309.3	4.34	C18	LP969	SL	糖脂类	MGDG	单半乳糖甘油二酯	-	-	C03692			0.773882	0.788035								0.628967			0.799523											0.695103	0.259995		0.351671			0.368132	0.576395	0.551864
MGDG(16:1/16:1)	744.6/311.3	4.34	C18	LP970	SL	糖脂类	MGDG	单半乳糖甘油二酯	-	-	C03692	19.1904	19.8824	20.8911	18.9583	16.6772	16.5997	16.9786		15.5212	18.3936	19.2515	17.2855	16.7603	16.8893	19.3961	16.4292	20.14	16.7168	14.2233	15.0463	17.1482	15.04	16.0645	16.9448	17.4434	19.4677	18.3082	16.4716	22.9339	22.6954	17.6844	17.783	15.6146	16.0049	20.5423	14.1228	18.7422	16.2389
MGDG(16:0/18:0)	776.6/341.3	5.14	C18	LP971	SL	糖脂类	MGDG	单半乳糖甘油二酯	-	76023964	C03692	0.741722		0.707603	0.405216					0.591735									0.297914		0.24028	0.30784		0.687894	0.440349	0.280301	0.444389		0.267359	0.650361	0.39294			0.508619	0.318617	0.501648			0.394916
MGDG(16:0/18:1)	774.6/339.3	4.94	C18	LP972	SL	糖脂类	MGDG	单半乳糖甘油二酯	-	52922103	C03692	1.23396		1.29018		0.530401	0.903347	1.07471	0.556533			1.20736	1.11291			1.08994	1.87523				1.0279									1.67428			1.22733	1.01205	0.656333		1.22499	0.624074
MGDG(16:1/18:0)	774.6/341.3	4.94	C18	LP973	SL	糖脂类	MGDG	单半乳糖甘油二酯	-	-	C03692	0.815101	0.707942		0.376272	0.74671	0.560709	0.735149	0.756442		0.615206		0.688887	0.703168		0.786638	0.49239	0.574154	0.775259			0.541466	0.651024	0.491487	0.653643	0.397825	0.608739	0.636907		0.426536	0.734798	0.634936	0.809823	0.517168	0.672538	0.601532	0.346193	0.78861	0.463879
MGDG(16:0/18:2)	772.6/337.3	4.68	C18	LP974	SL	糖脂类	MGDG	单半乳糖甘油二酯	-	52922104	C03692	2.31798	4.76641	1.79932	1.92099	0.63411	0.935352	2.34367	0.853915	1.83542	1.5017	2.4965	1.74951	3.00527	1.32842	2.67366	1.82063	0.92017	1.59324	0.363639	3.3993	1.17644	1.05784	3.58123	1.84486		1.53103	1.13332	1.62207	2.78035	0.87665	1.11296	2.26479	2.92105	1.03167	0.659829	1.57968	1.15755	2.80152
MGDG(16:1/18:1)	772.6/339.3	4.68	C18	LP975	SL	糖脂类	MGDG	单半乳糖甘油二酯	-	-	C03692							0.435918		0.29556										0.409974				0.497108			0.283262					0.410341			0.517137		0.377639
MGDG(16:2/18:0)	772.6/341.3	4.68	C18	LP976	SL	糖脂类	MGDG	单半乳糖甘油二酯	-	-	C03692		0.75672							0.671309								0.614414																				1.50003
MGDG(16:0/18:3)	770.6/335.3	4.45	C18	LP977	SL	糖脂类	MGDG	单半乳糖甘油二酯	-	101684924	C03692		0.451527				0.400686			0.255927		0.299815									0.269387						0.325155												0.340487
MGDG(16:1/18:2)	770.6/337.3	4.45	C18	LP978	SL	糖脂类	MGDG	单半乳糖甘油二酯	-	138297157	C03692		0.427138	0.407842			0.415433	0.313393				0.306813				0.461049			0.445447	0.423464															0.503825				0.435119
MGDG(16:3/18:0)	770.6/341.3	4.45	C18	LP980	SL	糖脂类	MGDG	单半乳糖甘油二酯	-	-	C03692				0.481711							0.654511						0.335497										0.376589	0.270249
MGDG(16:1/18:3)	768.6/335.3	4.21	C18	LP981	SL	糖脂类	MGDG	单半乳糖甘油二酯	-	154573331	C03692				0.373171		1.26105	0.264752	0.275494																	0.26207	0.268438			0.319806			0.288276	0.28545
MGDG(16:2/18:2)	768.6/337.3	4.21	C18	LP982	SL	糖脂类	MGDG	单半乳糖甘油二酯	-	-	C03692					0.472455	0.319419						0.480503		0.425526			0.436328	0.704056			0.368102		0.50304				0.337832
MGDG(16:3/18:1)	768.6/339.3	4.21	C18	LP983	SL	糖脂类	MGDG	单半乳糖甘油二酯	-	-	C03692												2.11704										0.471529				2.15782											0.845509
MGDG(16:2/18:3)	766.5/335.3	4.01	C18	LP984	SL	糖脂类	MGDG	单半乳糖甘油二酯	-	-	C03692		0.497339	0.637935				0.652645							0.5465	0.544622		0.480215	0.677569			0.686925								0.664566		0.497447	0.505974	0.610587			0.592664
MGDG(16:3/18:2)	766.5/337.3	4.01	C18	LP985	SL	糖脂类	MGDG	单半乳糖甘油二酯	-	-	C03692		0.89086		0.829384	0.448092	0.563533		0.410615	0.651339			0.505311	0.75681	0.479981	1.08959	0.716643			0.610855	0.34872	0.409365	0.844025	0.531768	0.398767	0.970473					1.06605				0.594693	0.756371		1.32208	0.784574
MGDG(16:3/18:3)	764.5/335.3	3.79	C18	LP986	SL	糖脂类	MGDG	单半乳糖甘油二酯	-	52922097	C03692		0.300579							0.308772		0.304603		0.282107															0.285857	0.317502			0.307163				0.229756		0.315438
MGDG(18:0/18:0)	804.7/341.3	5.49	C18	LP987	SL	糖脂类	MGDG	单半乳糖甘油二酯	-	362478	C03692		0.335514						0.248645					0.430755					0.287376					0.286024		0.400755		0.427619									0.34081
MGDG(16:0/20:0)	804.7/369.3	5.49	C18	LP988	SL	糖脂类	MGDG	单半乳糖甘油二酯	-	-	C03692																			0.301175											0.378401						0.335711
MGDG(18:0/18:1)	802.6/339.3	5.24	C18	LP989	SL	糖脂类	MGDG	单半乳糖甘油二酯	-	-	C03692	0.396246							0.732219			0.712706	0.635837							0.545752							0.524953		0.355804			0.781226			0.42598
MGDG(16:0/20:1)	802.6/367.3	5.24	C18	LP990	SL	糖脂类	MGDG	单半乳糖甘油二酯	-	-	C03692			0.358885
MGDG(16:1/20:0)	802.6/369.3	5.24	C18	LP991	SL	糖脂类	MGDG	单半乳糖甘油二酯	-	-	C03692					0.335163										0.283454	0.345537							0.251364			0.274561									0.333442
MGDG(18:0/18:2)	800.6/337.3	4.99	C18	LP992	SL	糖脂类	MGDG	单半乳糖甘油二酯	-	25244362	C03692		2.7441	0.840161	1.06231			0.470089	0.448553	0.545957	0.6963				1.12919		0.658939	0.530267							0.939032				0.776063	1.67428	0.512787		1.39897		0.270578			0.486358	0.7988
MGDG(18:1/18:1)	800.6/339.3	4.99	C18	LP993	SL	糖脂类	MGDG	单半乳糖甘油二酯	-	52922100	C03692	2.00186	2.14558	2.57057	2.03917	1.89048	2.05457	1.78184	2.23518	3.07911	2.34684	2.55138	2.0888	2.56191	1.69395	2.02492	1.98718	2.69413	2.50094	1.71644	2.27039	2.47726	2.17308	1.77547	2.13324	2.81343	3.01759	2.38711	2.2568	2.32541	2.48181	1.70905	1.9944	2.19964	2.51999	1.80163	1.65561	3.40378	1.76398
MGDG(16:0/20:2)	800.6/365.3	4.99	C18	LP994	SL	糖脂类	MGDG	单半乳糖甘油二酯	-	-	C03692			0.47412	0.280481								0.353412	0.352877
MGDG(16:1/20:1)	800.6/367.3	4.99	C18	LP995	SL	糖脂类	MGDG	单半乳糖甘油二酯	-	-	C03692			0.564877								0.542172													0.254577						0.55994
MGDG(18:1/18:2)	798.6/337.3	4.76	C18	LP997	SL	糖脂类	MGDG	单半乳糖甘油二酯	-	-	C03692	0.374431	1.05268	0.366041				0.53874	0.440382	0.506324						0.406029					0.353856			1.06104		0.403685								0.613335				0.312037	0.632731
MGDG(16:0/20:3)	798.6/363.3	4.76	C18	LP998	SL	糖脂类	MGDG	单半乳糖甘油二酯	-	-	C03692	0.590998	1.77315	0.442487	0.985819	0.387183	1.05458	0.433147	0.370049	0.585898	0.606087	0.872926	1.44533	0.685072	0.573564	0.496219			0.463959		1.04901	0.469923	0.554806	0.977041			0.528175		0.671721	0.732136	0.651102	0.311701	0.604385	0.5767	0.246269	0.326387	0.592664	0.342117	0.689943
MGDG(16:1/20:2)	798.6/365.3	4.76	C18	LP999	SL	糖脂类	MGDG	单半乳糖甘油二酯	-	-	C03692			0.320474			0.275805										0.297507																0.389338
MGDG(16:3/20:0)	798.6/369.3	4.76	C18	LP1001	SL	糖脂类	MGDG	单半乳糖甘油二酯	-	-	C03692																0.300617				0.245702									0.362421
MGDG(18:1/18:3)	796.6/335.3	4.54	C18	LP1002	SL	糖脂类	MGDG	单半乳糖甘油二酯	-	52922101	C03692					0.298618		0.25644															0.234358
MGDG(18:2/18:2)	796.6/337.3	4.54	C18	LP1003	SL	糖脂类	MGDG	单半乳糖甘油二酯	-	52922101	C03692								0.386392	0.329664																		0.290032
MGDG(16:0/20:4)	796.6/361.3	4.54	C18	LP1004	SL	糖脂类	MGDG	单半乳糖甘油二酯	-	-	C03692	3.25803	16.1785	6.53413	4.96355	1.23168	3.03385	3.29309	1.31589	3.90158	1.8124	5.90975	4.77908	2.98362	1.71515	4.27027		2.78118	3.02556	1.76248	5.98645	2.52921	1.90187	6.45959	2.83415			2.31218	2.23483	3.12895	2.73997	1.27291	4.81918	1.02334	1.28633		3.0044	3.07471	3.49239
MGDG(16:1/20:3)	796.6/363.3	4.54	C18	LP1005	SL	糖脂类	MGDG	单半乳糖甘油二酯	-	-	C03692														0.289554																	0.252821					0.2884
MGDG(16:2/20:2)	796.6/365.3	4.54	C18	LP1006	SL	糖脂类	MGDG	单半乳糖甘油二酯	-	-	C03692							0.296461		0.298633							0.319622							0.271661			0.307109
MGDG(16:3/20:1)	796.6/367.3	4.54	C18	LP1007	SL	糖脂类	MGDG	单半乳糖甘油二酯	-	-	C03692								0.240474										0.485035		0.356425					0.310252													0.312036
MGDG(18:2/18:3)	794.6/335.3	4.31	C18	LP1008	SL	糖脂类	MGDG	单半乳糖甘油二酯	-	52922102	C03692
MGDG(16:0/20:5)	794.6/359.3	4.31	C18	LP1009	SL	糖脂类	MGDG	单半乳糖甘油二酯	-	-	C03692	0.745292	9.83934	4.81087	1.84105		1.39754	1.42535	0.421413	1.1039	0.268359	1.54843	2.65097	2.45721	0.718341	0.854194	0.425356		1.23694	0.295897	0.792467	0.263608	0.781567	1.96345	1.23818				1.26598	1.95185	0.996889	0.311701	0.816119		1.04759		0.388121		0.326262
MGDG(16:1/20:4)	794.6/361.3	4.31	C18	LP1010	SL	糖脂类	MGDG	单半乳糖甘油二酯	-	-	C03692	1.06499	0.741559	0.763338	0.708094		0.513957	0.706827	0.426958				0.557979			0.52547			0.334939		0.34872	0.291216									0.422018			0.460688		0.450406			0.317603
MGDG(16:2/20:3)	794.6/363.3	4.31	C18	LP1011	SL	糖脂类	MGDG	单半乳糖甘油二酯	-	-	C03692																		0.292502
MGDG(16:3/20:2)	794.6/365.3	4.31	C18	LP1012	SL	糖脂类	MGDG	单半乳糖甘油二酯	-	-	C03692		0.317058						0.356625		0.337402			0.281138		0.418914						0.324167					0.259415	0.259995							0.238456
MGDG(18:3/18:3)	792.6/335.3	4.11	C18	LP1013	SL	糖脂类	MGDG	单半乳糖甘油二酯	-	5771744	C03692		0.28377		0.38592	0.274254					0.301252	0.347697	0.406081				0.371107								0.29915	1.57372		0.286802	0.302332						0.251768		0.375089
MGDG(16:0/20:6)	792.6/357.3	4.11	C18	LP1014	SL	糖脂类	MGDG	单半乳糖甘油二酯	-	-	C03692	1.28195	0.942934	0.568267	0.947572	0.884001	0.423905	0.778248	0.675311	0.884531	1.23953	1.579	1.01406	0.685072	0.645952	1.28007	0.739103	1.47764	1.0521	0.67068	0.467718	0.544137	0.382906	0.621384	0.79215	0.877039		0.418576	0.703804	1.0984	0.75641	2.17857	1.00631	1.53502	1.02617	0.883361	0.645074	0.986487	0.781482
MGDG(16:1/20:5)	792.6/359.3	4.11	C18	LP1015	SL	糖脂类	MGDG	单半乳糖甘油二酯	-	-	C03692		0.454493	0.43232	0.427269		0.45591		0.29709						0.407592						0.34872		0.343799		0.243508					0.476061
MGDG(16:2/20:4)	792.6/361.3	4.11	C18	LP1016	SL	糖脂类	MGDG	单半乳糖甘油二酯	-	-	C03692	0.429564	0.445265		0.334923	0.359527		0.427298		0.40678				0.52059	0.268685		0.300617		0.308452	0.34751	0.462296							0.269038	0.280943	0.476061		0.280744		0.288197					0.257608
MGDG(16:3/20:3)	792.6/363.3	4.11	C18	LP1017	SL	糖脂类	MGDG	单半乳糖甘油二酯	-	-	C03692									0.267295																	0.283262			0.309056			0.3065		0.259871
MGDG(18:0/20:1)	830.7/367.3	5.59	C18	LP1018	SL	糖脂类	MGDG	单半乳糖甘油二酯	-	-	C03692				0.27738				0.237555									0.322078					0.247299									0.261319
MGDG(18:1/20:0)	830.7/369.3	5.59	C18	LP1019	SL	糖脂类	MGDG	单半乳糖甘油二酯	-	-	C03692							0.333403					0.501494	0.541271									0.283874	0.286024		0.289091				0.315967			0.459916	0.375817	0.259871
MGDG(18:0/20:2)	828.7/365.3	5.34	C18	LP1020	SL	糖脂类	MGDG	单半乳糖甘油二酯	-	-	C03692																			0.34751											0.400013							0.399016
MGDG(18:1/20:1)	828.7/367.3	5.34	C18	LP1021	SL	糖脂类	MGDG	单半乳糖甘油二酯	-	-	C03692			0.540399	0.347673														0.258325					0.407491				0.278082	0.283545		0.370936	0.51414	0.407894			0.412532	0.311913
MGDG(18:2/20:0)	828.7/369.3	5.34	C18	LP1022	SL	糖脂类	MGDG	单半乳糖甘油二酯	-	-	C03692							0.393126							0.383137	0.454432				0.37449											0.60002
MGDG(18:0/20:3)	826.6/363.3	5.09	C18	LP1023	SL	糖脂类	MGDG	单半乳糖甘油二酯	-	-	C03692		0.753754	0.498599			0.360209			0.415075	0.304509			0.364833			0.354866							0.387194						0.628862	0.327319			0.308041			0.272818	0.342117
MGDG(18:1/20:2)	826.6/365.3	5.09	C18	LP1024	SL	糖脂类	MGDG	单半乳糖甘油二酯	-	-	C03692																					0.310512									0.407086	0.30897
MGDG(18:2/20:1)	826.6/367.3	5.09	C18	LP1025	SL	糖脂类	MGDG	单半乳糖甘油二酯	-	-	C03692							0.330325					0.427453				0.483061			0.537541								0.322975
MGDG(18:3/20:0)	826.6/369.3	5.09	C18	LP1026	SL	糖脂类	MGDG	单半乳糖甘油二酯	-	-	C03692														0.316944
MGDG(18:0/20:4)	824.6/361.3	4.86	C18	LP1027	SL	糖脂类	MGDG	单半乳糖甘油二酯	-	-	C03692				0.38592						0.322421							0.311922										0.269038
MGDG(18:1/20:3)	824.6/363.3	4.86	C18	LP1028	SL	糖脂类	MGDG	单半乳糖甘油二酯	-	-	C03692														0.295749							0.280232
MGDG(18:2/20:2)	824.6/365.3	4.86	C18	LP1029	SL	糖脂类	MGDG	单半乳糖甘油二酯	-	-	C03692	0.403783						0.358955								0.393145
MGDG(18:3/20:1)	824.6/367.3	4.86	C18	LP1030	SL	糖脂类	MGDG	单半乳糖甘油二酯	-	-	C03692				0.357321																					0.274115			0.291638				0.377078
MGDG(16:0/22:4)	824.6/389.3	4.86	C18	LP1031	SL	糖脂类	MGDG	单半乳糖甘油二酯	-	-	C03692										0.37681	0.474032	0.388525	0.406842			0.399786				0.25626	0.472595		0.286024			0.259415					0.261319		0.251562			0.43005
MGDG(18:0/20:5)	822.6/359.3	4.64	C18	LP1032	SL	糖脂类	MGDG	单半乳糖甘油二酯	-	-	C03692		7.86778		0.459314			0.592922					1.20488						0.324116						0.401459	0.283231		0.391446		0.529426			0.616645		0.235562
MGDG(18:1/20:4)	822.6/361.3	4.64	C18	LP1033	SL	糖脂类	MGDG	单半乳糖甘油二酯	-	-	C03692	0.44424	2.3196	0.84694			0.363033	0.604312		0.492191						0.396279				0.236072	0.480845	0.390069		1.1594			0.519152	0.283895		0.383537							0.230606		0.312036
MGDG(18:2/20:3)	822.6/363.3	4.64	C18	LP1034	SL	糖脂类	MGDG	单半乳糖甘油二酯	-	-	C03692										0.54258							0.40296				0.238969		0.254174				0.340739	0.270249								0.246471
MGDG(18:3/20:2)	822.6/365.3	4.64	C18	LP1035	SL	糖脂类	MGDG	单半乳糖甘油二酯	-	-	C03692															0.390011									0.254577
MGDG(16:0/22:5)	822.6/387.3	4.64	C18	LP1036	SL	糖脂类	MGDG	单半乳糖甘油二酯	-	-	C03692	0.77861	2.06318	1.00774			0.615933	0.843821											0.946716		0.964258						0.629363			0.671477		0.295008			0.256977	0.77011	0.582182	0.483096
MGDG(16:1/22:4)	822.6/389.3	4.64	C18	LP1037	SL	糖脂类	MGDG	单半乳糖甘油二酯	-	-	C03692
MGDG(18:0/20:6)	820.6/357.3	4.44	C18	LP1038	SL	糖脂类	MGDG	单半乳糖甘油二酯	-	-	C03692	0.535865																0.318813										0.290032
MGDG(18:1/20:5)	820.6/359.3	4.44	C18	LP1039	SL	糖脂类	MGDG	单半乳糖甘油二酯	-	-	C03692		0.75672		0.49446			0.435918		0.409545				0.565507	0.419657				0.358579		0.301063	0.255593		0.317874	0.243508			0.283895		0.337466	0.330856				0.337427
MGDG(18:2/20:4)	820.6/361.3	4.44	C18	LP1040	SL	糖脂类	MGDG	单半乳糖甘油二酯	-	-	C03692	0.429564		0.407842				0.25367		0.255927		0.334069	0.395394	0.361925											0.390391			0.325882
MGDG(18:3/20:3)	820.6/363.3	4.44	C18	LP1041	SL	糖脂类	MGDG	单半乳糖甘油二酯	-	-	C03692		0.32332							0.29003										0.244283		0.247281
MGDG(16:0/22:6)	820.6/385.3	4.44	C18	LP1042	SL	糖脂类	MGDG	单半乳糖甘油二酯	-	-	C03692	2.97165	13.7469	6.07319	4.59658	0.92351	5.93341	3.45563	1.38097	3.74213	2.61487	5.7591	5.60384	5.04982	4.20766	3.47354	4.25632	1.43049	2.52173	0.806458	2.91846	1.47597	2.47778	4.1155	2.20803	0.985448	0.877177	1.54931	3.26611	4.1425	2.9219	0.882293	3.30225	5.25472	1.62926	1.58144	1.41905	1.43624	0.927758
MGDG(16:1/22:5)	820.6/387.3	4.44	C18	LP1043	SL	糖脂类	MGDG	单半乳糖甘油二酯	-	-	C03692			0.446253	0.334923	0.292362			0.234929			0.344382	0.406081	0.44562	0.27162		0.329297					0.293888		0.416234						0.408875			0.383374		0.36434
MGDG(16:2/22:4)	820.6/389.3	4.44	C18	LP1044	SL	糖脂类	MGDG	单半乳糖甘油二酯	-	-	C03692				0.325275							0.388581																0.271945
MGDG(18:0/22:4)	852.7/389.3	5.21	C18	LP1045	SL	糖脂类	MGDG	单半乳糖甘油二酯	-	-	C03692								0.278121																	0.265						0.27528			0.251768	0.312648
MGDG(18:0/22:5)	850.6/387.3	4.99	C18	LP1046	SL	糖脂类	MGDG	单半乳糖甘油二酯	-	-	C03692										0.443248		0.756058																	0.390831	0.422018				0.289388		0.303981
MGDG(18:1/22:4)	850.6/389.3	4.99	C18	LP1047	SL	糖脂类	MGDG	单半乳糖甘油二酯	-	-	C03692						0.377467																	0.260107											0.267684
MGDG(18:0/22:6)	848.6/385.3	4.77	C18	LP1048	SL	糖脂类	MGDG	单半乳糖甘油二酯	-	-	C03692			3.83025					0.440382					2.10369	0.286619						0.404081											0.570289					0.348742
MGDG(18:1/22:5)	848.6/387.3	4.77	C18	LP1049	SL	糖脂类	MGDG	单半乳糖甘油二酯	-	-	C03692						0.4443													0.252201		0.255593
MGDG(18:2/22:4)	848.6/389.3	4.77	C18	LP1050	SL	糖脂类	MGDG	单半乳糖甘油二酯	-	-	C03692								0.299717							0.383395				0.249562		0.3022
MGDG(18:1/22:6)	846.6/385.3	4.54	C18	LP1051	SL	糖脂类	MGDG	单半乳糖甘油二酯	-	-	C03692			0.484665						0.443648												0.238969						0.301982	0.430664	0.639611			0.490732	0.531211	0.254372
MGDG(18:2/22:5)	846.6/387.3	4.54	C18	LP1052	SL	糖脂类	MGDG	单半乳糖甘油二酯	-	-	C03692	0.330404							0.345827							0.364242									0.298851				0.232674										0.248949
MGDG(18:3/22:4)	846.6/389.3	4.54	C18	LP1053	SL	糖脂类	MGDG	单半乳糖甘油二酯	-	-	C03692								0.2431										0.281964						0.271329
MGDG(18:2/22:6)	844.6/385.3	4.34	C18	LP1054	SL	糖脂类	MGDG	单半乳糖甘油二酯	-	-	C03692		0.466688					0.307851		0.446413		0.446776	0.324788	0.427847		0.348224			0.348041			0.24461	0.294283											0.74339			0.393221	0.412426
MGDG(18:3/22:5)	844.6/387.3	4.34	C18	LP1055	SL	糖脂类	MGDG	单半乳糖甘油二酯	-	-	C03692		0.274542		0.487913			0.250591			0.346521				0.307814			0.325704					0.385438	0.277281						0.532882									0.417801
MGDG(18:3/22:6)	842.6/385.3	4.14	C18	LP1056	SL	糖脂类	MGDG	单半乳糖甘油二酯	-	-	C03692			0.488054					0.240474				0.39196	0.613333		0.509452	0.380436						0.273464		0.542958					0.692976	0.567406				0.24106	0.364261	0.283017		0.312036
PE(P-14:0/18:1)	672.5/281.2	4.68	C18	LP2412	GP	甘油磷脂类	PE-P	磷脂酰乙醇胺(烯醚键)	-	-	C04756			0.908447	1.04095		0.980381	1.35463							1.26926						1.03143		1.87747	0.957066	1.1464
PE(P-18:2/18:2)	722.5/279.2	4.57	C18	LP2413	GP	甘油磷脂类	PE-P	磷脂酰乙醇胺(烯醚键)	-	-	C04756	45.5229	30.6111	19.8174	43.0544	23.6357	44.0425	48.6193	18.623	35.2975	58.0898	38.0174	26.9935	62.8312	28.9956	49.3513	37.9892	22.8152	43.8007	19.6173	31.1747	31.4102	37.1216	88.9466	58.0346	24.3817	33.4166	58.8029	43.0975	43.0843	35.5783	27.1931	68.8033	56.6894	23.4335	29.4476	45.9318	31.1635	78.1917
PE(P-18:2/20:4)	746.5/303.2	4.42	C18	LP2414	GP	甘油磷脂类	PE-P	磷脂酰乙醇胺(烯醚键)	-	-	C04756		1.86544	1.03247	1.23734	0.747915	1.47111	1.07689	0.698149	0.750495		1.05108	0.85383	1.00339	1.51241	0.584081					0.682849	0.744938	1.44561					1.20591	1.35562	1.84484					0.787594		1.06765		0.872626
PE(P-18:2/22:6)	770.5/327.2	4.22	C18	LP2415	GP	甘油磷脂类	PE-P	磷脂酰乙醇胺(烯醚键)	-	-	C04756		1.92192				1.48084				1.4505															1.88414								1.73884		2.53774
LPA(14:0)	381.2/227.2	7.6	Amino	LP1057	GP	甘油磷脂类	LPA	溶血磷脂酸	HMDB0114765	17786784	C00681																24.2518													25.5652		19.7583							25.5415
LPA(16:1)	407.2/253.2	7.6	Amino	LP1059	GP	甘油磷脂类	LPA	溶血磷脂酸	HMDB0011154	52929772	C00681													85.059
LPA(18:0)	437.3/283.3	7.6	Amino	LP1060	GP	甘油磷脂类	LPA	溶血磷脂酸	HMDB0007850	76041074	C00681																											51.5929
LPA(18:1)	435.3/281.2	7.6	Amino	LP1061	GP	甘油磷脂类	LPA	溶血磷脂酸	HMDB0007851	56947016	C00681																									69.4662	82.1768
LPA(20:0)	465.3/311.3	7.6	Amino	LP1064	GP	甘油磷脂类	LPA	溶血磷脂酸	HMDB0114767	17786813	C00681		31.2824		31.1987			27.5166		36.9317		55.7069							26.6765	38.9796			28.4778		50.7018								47.632
LPA(20:1)	463.3/309.3	7.6	Amino	LP1065	GP	甘油磷脂类	LPA	溶血磷脂酸	-	87981051	C00681	79.9792								56.5572																63.2177
LPA(20:2)	461.3/307.3	7.6	Amino	LP1066	GP	甘油磷脂类	LPA	溶血磷脂酸	HMDB0114758	87977098	C00681		50.5511			50.6391								60.4456
LPA(20:3)	459.3/305.2	7.6	Amino	LP1067	GP	甘油磷脂类	LPA	溶血磷脂酸	HMDB0114747	131821850	C00681				72.0371																59.7354																63.443
LPA(20:4)	457.2/303.2	7.6	Amino	LP1068	GP	甘油磷脂类	LPA	溶血磷脂酸	HMDB0114742	131821847	C00681		71.5101														42.5534													66.6109
LPA(20:5)	455.2/301.2	7.6	Amino	LP1069	GP	甘油磷脂类	LPA	溶血磷脂酸	HMDB0114748	25006224	C00681	44.436	51.0452						24.6724									23.7218			29.9502				31.0159	33.7302	33.0503						55.1717
PA(14:0/15:0)	605.4/241.2	5.8	Amino	LP1071	GP	甘油磷脂类	PA	磷脂酸	-	52929521	C00416												605.948															641.902						448.844
PA(14:0/16:0)	619.4/255.2	5.8	Amino	LP1072	GP	甘油磷脂类	PA	磷脂酸	-	52929563	C00416	2242.12	2503.2	2002.31	1755.24	2674.98	2332.43	2358.72	1542.97	2712.43	2038.32		1364.49	1655.19	3720.91	1907.6	1521.27	3075.95	1401.97	1528.62	1452.42	1295.13	2541.05	2180.9	1735.74	2163.56	1354.8	2725.37	2628.29	2556.32	2480.98	2950.1		1748.46	2576.54	1790.42	3281.87	2007.35
PA(14:0/16:1)	617.4/253.2	5.8	Amino	LP1073	GP	甘油磷脂类	PA	磷脂酸	-	52929520	C00416
PA(14:0/17:0)	633.5/269.2	5.8	Amino	LP1074	GP	甘油磷脂类	PA	磷脂酸	-	52928687	C00416			519.625							646.78									327.78																529.742
PA(14:0/18:0)	647.5/283.3	5.8	Amino	LP1075	GP	甘油磷脂类	PA	磷脂酸	-	52929519	C00416				1006.13												699.872	747.973		721.593					737.16							778.221							698.437
PA(14:0/18:2)	643.4/279.2	5.8	Amino	LP1077	GP	甘油磷脂类	PA	磷脂酸	HMDB0114779	52929518	C00416	816.07				1307.94	1185.79			1340.43	1318.17	575.993	1197.04	1469.44	1431.49	2435.42		958.721	981.265				1121.02	1084.02		1504.58	934.8	1476.68	1392.94	1716.31	1265.97	1336.26	1843.44	1376.74	1031.9			1467.03	1025.3
PA(14:0/18:3)	641.4/277.2	5.8	Amino	LP1078	GP	甘油磷脂类	PA	磷脂酸	HMDB0114780	52928690	C00416																											746.357
PA(14:0/20:0)	675.5/311.3	5.8	Amino	LP1080	GP	甘油磷脂类	PA	磷脂酸	HMDB0114783	52929515	C00416				470.671
PA(14:0/20:1)	673.5/309.3	5.8	Amino	LP1081	GP	甘油磷脂类	PA	磷脂酸	-	52928693	C00416						397.816																						602.59
PA(14:0/20:2)	671.5/307.3	5.8	Amino	LP1082	GP	甘油磷脂类	PA	磷脂酸	HMDB0115504	52928694	C00416					349.202						449.963							368.254
PA(14:0/20:3)	669.5/305.2	5.8	Amino	LP1083	GP	甘油磷脂类	PA	磷脂酸	HMDB0114784	131821864	C00416																		313.201	308.719						323.854	362.297											440.193
PA(14:0/20:4)	667.4/303.2	5.8	Amino	LP1084	GP	甘油磷脂类	PA	磷脂酸	HMDB0114785	52929514	C00416			417.89											352.065																							436.47
PA(14:0/22:4)	695.5/331.3	5.8	Amino	LP1086	GP	甘油磷脂类	PA	磷脂酸	HMDB0114790	52928699	C00416												379.069
PA(14:0/22:6)	691.4/327.2	5.8	Amino	LP1088	GP	甘油磷脂类	PA	磷脂酸	HMDB0114792	52929511	C00416																	334.598			305.932			422.696	395.206
PA(15:0/16:1)	631.4/241.2	5.8	Amino	LP1091	GP	甘油磷脂类	PA	磷脂酸	-	52929508	C00416							473.448	356.298				379.069																					504.104			365.727	444.33
PA(15:0/17:0)	647.5/241.2	5.8	Amino	LP1092	GP	甘油磷脂类	PA	磷脂酸	-	52929507	C00416			527.837						397.29																						474.395
PA(15:0/18:0)	661.5/241.2	5.8	Amino	LP1093	GP	甘油磷脂类	PA	磷脂酸	HMDB0114814	52929506	C00416																		320.269													383.37
PA(15:0/18:1)	659.5/241.2	5.8	Amino	LP1094	GP	甘油磷脂类	PA	磷脂酸	-	52928736	C00416	820.942	1425.51	1212.16	1070.92	1102.1	764.147	1385.31	1014.82	638.863		1012.29	1059.71	992.852	734.169	1302.15	1012.68	537.225	981.637	633.436	1039.9	993.696	1079.86	1453.93	957.647	968.063	774.466	709.95	1084.11	1171.01	1214.51	1495.76	1324.16	1089.31	1463.09	738.778	840.752	919.275	945.33
PA(15:0/18:2)	657.5/241.2	5.8	Amino	LP1095	GP	甘油磷脂类	PA	磷脂酸	HMDB0114815	52929505	C00416	2084.27	3255.62	1448.93	1705.45	2430.16	1883.14	1858.76	997.784	2014.65	2319.09	1672.81	2004.17	2184.1	1398.25	2274.06	1437.55	1060.24	2214.73	1522.15	1421.05	1402.47	1404.7	3179.32	1984.39	1508.47	1267.01	1488.81	2065.8	3505.69	1859.35	3224	2824.22	2838.57	1411.96	1443.87	1264.91	1593.63	2092.44
PA(15:0/18:3)	655.4/241.2	5.8	Amino	LP1096	GP	甘油磷脂类	PA	磷脂酸	HMDB0114816	52928737	C00416										366.01						412.272										339.215												371.98
PA(15:0/19:0)	675.5/241.2	5.8	Amino	LP1097	GP	甘油磷脂类	PA	磷脂酸	-	52929504	C00416																				271.528			369.471
PA(15:0/20:0)	689.5/241.2	5.8	Amino	LP1098	GP	甘油磷脂类	PA	磷脂酸	HMDB0114819	52928741	C00416		434.177
PA(15:0/20:1)	687.5/241.2	5.8	Amino	LP1099	GP	甘油磷脂类	PA	磷脂酸	-	52928742	C00416								298.15
PA(15:0/20:2)	685.5/241.2	5.8	Amino	LP1100	GP	甘油磷脂类	PA	磷脂酸	HMDB0115508	52928743	C00416				604.537	617.078						519.811	430.87		467.017							477.587	515.313	546.001			427.42		367.191		406.181	425.192		610.65	464.818
PA(15:0/20:3)	683.5/241.2	5.8	Amino	LP1101	GP	甘油磷脂类	PA	磷脂酸	HMDB0114820	131821877	C00416	992.438	908.25	701.198	614.71	942.804	1055.59	609.327	462.595	759.65	573.402	641.791	866.157	694.168		897.111	508.139	590.013		564	586.904	771.919	709.816	866.239	916.718	651.596	637.214	549.583	1253.21	1017.04	751.813	1059.09	995.965	1093.29	772.086	751.699	451.484	750.479	599.597
PA(15:0/20:4)	681.5/241.2	5.8	Amino	LP1102	GP	甘油磷脂类	PA	磷脂酸	HMDB0114821	52928745	C00416	1659.91	2629.47	1803.86	2117.22	1661.33	1745.28	2801.39	2006.31	1780.65	1859.05	2146.56	1490.98		2099.17	2382.73	2692.37	1725.78	1728.93	1058.9	1986.37	1794.04	1965.21	2316.18	1895.05	1587.39	2416.14	2115.11	2039.99	1352.94	1798.8	2076.76	1991.93	1649.07	1629.4	2102.36	2117.43	2708.59	1272.2
PA(15:0/20:5)	679.4/241.2	5.8	Amino	LP1103	GP	甘油磷脂类	PA	磷脂酸	HMDB0114823	52928746	C00416	577.339		696.636		628.396	496.1	552.04	476.669	705.359	577.356	585.609			355.67	448.321		522.606		349.564			556.473	385.882	566.403	514.356	423.298	605.928	532.725		709.933	353.029	472.461	437.712	481.863	469.754	435.93
PA(15:0/22:4)	709.5/241.2	5.8	Amino	LP1104	GP	甘油磷脂类	PA	磷脂酸	HMDB0114827	52928750	C00416	2526.65	3681.82	2978.15	3580.1	2414.65	4567.01	3227.02	2764.46	2926.65	3764.24	3116.84	2766.32	3416.33	2492.49	3319.83	3663.64	2308.48	2604.18	2414.61	2261.27	2004.97	3785.55	3138.07	3288.83	5606.99	2255.8	2929.95	3352.75	2665.19	2915.42	3105.91	3293.31	2716.91	2538.3	2926.97	2935.06	2754.52	3175.16
PA(15:0/22:5)	707.5/241.2	5.8	Amino	LP1105	GP	甘油磷脂类	PA	磷脂酸	HMDB0114828	131821880	C00416	459.922	620.99	380.025		543.297	358.247						594.705			387.635			361.558		333.928	345.942			411.489					399.165	415.768	405.921
PA(15:0/22:6)	705.5/241.2	5.8	Amino	LP1106	GP	甘油磷脂类	PA	磷脂酸	HMDB0114830	52928751	C00416	753.22	1347.12	1038.79	832.644	586.056	760.318	810.542		1083.29	622.174	703.035	843.669	972.794	863.941	783.738	662.515	973.745	657.649	611.312	674.603	397.927		759.345	529.435	579.283		417.388	826.874	694.37		1423.59	609.138	1019.34	1514.23	465.601			413.812
PA(16:0/16:0)	647.5/255.2	5.8	Amino	LP1107	GP	甘油磷脂类	PA	磷脂酸	HMDB0000674	446066	C00416	26134.2	25106.2	34778.9	30263.2	26463.9	33283.4	23423.8	18837.1	25595.4	20515.5	31701.9	15508.9	14801.2	17831.9	20792.6	36680	18072.8	19753.6	19873.8	20769.3	20976.8	35640.9	28450.2	21775.5	21651.6	32412.6	16422.5	20805.2	31813.5	27825.1	26222.5	20231.5	16702.6	27644.9	23907.2	18269.1	18884	17999.8
PA(16:0/16:1)	645.5/253.2	5.8	Amino	LP1108	GP	甘油磷脂类	PA	磷脂酸	-	52928650	C00416	2657.22	3612.35	5146.53	2721.75	4760.13	4290.88	3893.63	4830.03	3075.21	2477.71	3426.6	1866.43	2172.33	3315.98	1515.73	3980.94	3490.13	2077.1	2405.08	3923.83	4018.54	5199.54	3495.56	3374.65	4508.3	3221.52	3307.9	2705.7	4864.03	4360.51	3717.67	1769.2	2013.63	12242.8	4098.58	5011.3	3275.8	2217.94
PA(16:0/17:0)	661.5/269.2	5.8	Amino	LP1109	GP	甘油磷脂类	PA	磷脂酸	-	52929500	C00416	681.114	712.519			593.602	622.039				593.614								671.412			519.1		714.548					768.124			671.615					544.807
PA(16:0/18:0)	675.5/283.3	5.8	Amino	LP1110	GP	甘油磷脂类	PA	磷脂酸	-	52929498	C00416	3970.24	4234.28	3806.63	3614.9	3404.41	3908.81	3481.26	3241.13	4786.85	4186.93	3388.64	3610.79	3807.89	4358.96	3123.19	4651.56	3632.66	3162.52	2395.55	3532.89	3563.77	3572.49	4382.65	3883.84	3690.3	2709.6	2869.71	3187.22	4009.79	4953.39	3235.07	3281.5	2584.13	3127.04	4162.26	4184.84	3436.32	3509.41
PA(16:0/18:1)	673.5/281.2	5.8	Amino	LP1111	GP	甘油磷脂类	PA	磷脂酸	HMDB0007858	9547158	C00416	43084.6	55306.6	52307.4	48139.1	55531.1	50286.9	60515.6	72208.6	43944.4	49407.5	44795.3	43862.8	50722.6	59126.9	31608.7	50207.2	30474.4	41748	32711.3	50199.5	55716.2	56757.5	48637.6	40989.6	58481.9	38404.7	42786.4	43980.7	60358.7	59537.5	45895.8	28656.5	32863.4	54023.9	66900.3	60905.3	44765.6	43613.5
PA(16:0/18:2)	671.5/279.2	5.8	Amino	LP1112	GP	甘油磷脂类	PA	磷脂酸	HMDB0007860	9547167	C00416	171140	165211	108478	132156	114127	109113	142862	90883.5	147947	142782	161174	111313	145081	113283	200359	139802	104665	125109	80087.3	100999	98182.2	107024	170682	111979	121337	92242.7	106980	117746	190567	172971	135600	159031	108675	117914	118871	89284.1	143437	118882
PA(16:0/18:3)	652.5/277.2	5.8	Amino	LP1113	GP	甘油磷脂类	PA	磷脂酸	HMDB0114836	52929497	C00416
PA(16:0/19:0)	689.5/297.3	5.8	Amino	LP1114	GP	甘油磷脂类	PA	磷脂酸	-	52929560	C00416							411.9	332.595														451.958						415.223		443.519						583.482
PA(16:0/20:0)	703.5/311.3	5.8	Amino	LP1115	GP	甘油磷脂类	PA	磷脂酸	HMDB0114839	52929559	C00416	996.823		409.678		504.31	456.531	512.744	356.669	580.364		857.409	483.072	488.359	422.558	465.726	412.272		371.601	400.28	477.619	557.248	620.232	459.51	745.521	352.624	370.128		543.839	835.108			472.461		473.11	602.19	424.159	432.746	607.39
PA(16:0/20:1)	701.5/309.3	5.8	Amino	LP1116	GP	甘油磷脂类	PA	磷脂酸	-	52929558	C00416	563.697		709.41		527.786	630.123		459.262	595.936		749.6	806.726	548.968	522.69	513.71		642.802				744.243	799.401		855.545	878.255	637.214	585.557			752.317	546.559	792.638	375.295	554.188	1003.65	735.238		713.611
PA(16:0/20:2)	699.5/307.3	5.8	Amino	LP1117	GP	甘油磷脂类	PA	磷脂酸	HMDB0115510	52928788	C00416	2183.17	2329.53	1862.71	1566.76	2154.32	1961.85	2608.7	1711.12	2116.08	2872.72	1326.1	1695.37	2196.31	1720.67	2578.9	2329.61	1996.62	1491.24	1248.15	1461.53	2171.4	2264.23	1494.74	2041.6	1954.79	2072.39	1914.44	1624.77	1670.71	1999.62	1518.72	2148.43	1369.19	2260.52	2153.58	2343.18	957.337	1268.1
PA(16:0/20:3)	697.5/305.2	5.8	Amino	LP1118	GP	甘油磷脂类	PA	磷脂酸	HMDB0114840	131821884	C00416	14504.6	8309.43	6469.54	5772.82	15526.7	11759.6	10428.2	9322.28	11570.7	9307.56	5583.28	8004.62	9270.54	9537.39	12227	5389.69	13926	6467.13	9908.97	7834.5	13011.5	13380	7292.29	10275.3	12362.4	11091.5	14875.1	7660.2	6945.18	13965	9498.15	5396.18	8337.2	10646.1	17752.8	12523	15377.4	10467.9
PA(16:0/20:4)	695.5/303.2	5.8	Amino	LP1119	GP	甘油磷脂类	PA	磷脂酸	HMDB0114841	9547168	C00416	26476.7	28955.1	24440.6	17772	20359.4	37657.6	23720.7	26423.1	28198.4	13656.2	31316.7	23015.6	24448.9	22631.9	38785.1	20335	36376.2	22852.2	25919.1	11622.4	16849.1	18271.6	26612.1	27604.5	16069.5	21865.6	26505.2	32189.7	32640.8	36789.4	31137	19679.3	18097.3	22908.7	26051.5	31495.4	21261.7	18378.8
PA(16:0/20:5)	693.5/301.2	5.8	Amino	LP1120	GP	甘油磷脂类	PA	磷脂酸	HMDB0114842	52929494	C00416	1159.06	2707.85	2598.13	788.2	407.473	2304.78	951.156	922.228	771.434		1185.39	1040.83	791.403	1531.62	579.1	391.568	1372.1	1257.27	1005.46	299.524	553.882	1416	911.481	1850.16	345.237	767.047	934.897	1169.06	1961.5	1807.88	903.277	390.624	795.117	2038.93	743.393	848.319	861.769	371.98
PA(16:0/22:4)	723.5/331.3	5.8	Amino	LP1121	GP	甘油磷脂类	PA	磷脂酸	HMDB0114846	52929556	C00416	1145.91	925.617	506.851	1204.79	1723.37	968.799	1424.6	1399.27	1145.58	1627.49	1246.63	1025.98	1154.62	771.419	2012.5	766.484	1018.82	1098.44	794.093	1508.41	1530.75	949.112	1203.33	1087.92	1850.59	973.132	1163.75	1238.52	1262.22	1336.11	1453.94	1179.47	1152.12	1091.79	1721.66	1615.5	1359.88	1937
PA(16:0/22:5)	721.5/329.2	5.8	Amino	LP1122	GP	甘油磷脂类	PA	磷脂酸	HMDB0114847	131821886	C00416	4449.16	3721.24	2737.73	2717.47	2259.12	2793.65	3073.62	2671.87	3063.43	3532.24	3145.18	2457.92	3327.38	3609.57	3197.99	2659.06	3211.98	2735.12	2307.4	2477.14	3023.72	2309.43	2329.04	2367.71	1990.94	1996.14	2275.48	2713.24	4596.28	3822.64	2221.09	2277.09	3546.22	2691.7	3470.09	2763.97	1996.18	2396.34
PA(16:0/22:6)	719.5/327.2	5.8	Amino	LP1123	GP	甘油磷脂类	PA	磷脂酸	HMDB0114849	24779561	C00416	8193.83	8306.15	7811.72	6234.92	3307.99	5383.49	4955.1	2980.76	4440.06	5446.22	6691.23	3882.65	5695.05	6865.87	7151.49	5641.28	5304.43	3293.45	3439.48	2008.29	2098.84	3793.62	4905.14	5083.1	3489.69	2591.72	3962.37	3970.82	6927.52	6309.68	3265.82	2914.5	8090.71	6440.65	3842.02	3083.88	3628.7	2122.79
PA(16:1/16:1)	643.4/253.2	5.8	Amino	LP1124	GP	甘油磷脂类	PA	磷脂酸	-	52928651	C00416				703.597	671.575						650.902			767.413					532.345		723.674	728.379		615.253				742.321	880.713					1966.15
PA(16:1/17:0)	659.5/269.2	5.8	Amino	LP1125	GP	甘油磷脂类	PA	磷脂酸	-	-	C00416						508.013																						587.902		536.865	387.06
PA(16:1/18:0)	673.5/283.3	5.8	Amino	LP1126	GP	甘油磷脂类	PA	磷脂酸	-	-	C00416	978.796	1047.19	1131.86	674.147	1428.25	1075.17	863.569	932.598	1410.72			996.261	977.154	912.004	862.3	816.442	552.655	516.299	497.967	730.595	1090.56	1318.75	767.773	1095.84	1029.49	633.504	677.876	786.384		877.956	994.302		750.988	2060.12	1243.14	1190.93	689.25	558.175
PA(16:1/18:1)	671.5/281.2	5.8	Amino	LP1127	GP	甘油磷脂类	PA	磷脂酸	-	52928657	C00416	4029.19	2950.99	2978.15	4224.8	3385.54	4149.62	2946.27	5008.55	4233	3584.97	4059.28	3060.26	3662.69	4362.16	2739.79	5026.93	3343.14	2728.05	1995.27	4070.55	3418.66	4784.3	3252.94	3937.09	3816.66	2293.72	3435.76	2565.97	5245.05	3686.91	4306.87	2851.64	2558.69	5935.29	4000.29	4773.37	2999.85	3285.07
PA(16:1/18:2)	669.5/279.2	5.8	Amino	LP1128	GP	甘油磷脂类	PA	磷脂酸	HMDB0011155	52929743	C00416	8110.03	3764.43	5163.41	6779.49	7406.19	5884.27	8030.15	4727.43	6908.81	4284.92	7586.1	4890.55	6567.56	3794.61	8171.85	6883.5	4163.39	6040.47	2729.8	4095.51	4929.58	7851.56	8234.37	6836.88	5632.26	4899.04	6227.45	5530.09	8886.08	4462.44	7057.7	9345.03	6570.45	7062.1	4598.79	4446.32	4732.9	7598.73
PA(16:1/18:3)	667.4/277.2	5.8	Amino	LP1129	GP	甘油磷脂类	PA	磷脂酸	HMDB0114857	52928803	C00416	482.334								455.79									385.736									421.289
PA(16:1/19:0)	687.5/297.3	5.8	Amino	LP1130	GP	甘油磷脂类	PA	磷脂酸	-	-	C00416																	349.622
PA(16:1/20:1)	699.5/309.3	5.8	Amino	LP1132	GP	甘油磷脂类	PA	磷脂酸	-	-	C00416
PA(16:1/20:2)	697.5/307.3	5.8	Amino	LP1133	GP	甘油磷脂类	PA	磷脂酸	HMDB0115512	52928809	C00416									416.65				391.559
PA(16:1/20:3)	695.5/305.2	5.8	Amino	LP1134	GP	甘油磷脂类	PA	磷脂酸	HMDB0114860	131821890	C00416	622.162	729.886	485.409		589.829	799.461	687.92	472.966	716.722	744.324	491.973	553.746	544.608	352.065	631.318	458.18	699.245	382.017	816.217	571.388	969.386	933.778	455.519	925.08	392.279	579.922	814.405	356.473	549.22	509.114	595.761	363.205	662.332	831.512	918.282	758.779	961.474	736.578
PA(16:1/20:4)	693.5/303.2	5.8	Amino	LP1135	GP	甘油磷脂类	PA	磷脂酸	HMDB0114861	52929490	C00416	3117.63	2494.75	2086.71	2766.73	1750.62	2955.32	3696.21	1725.2	2205.72	1834.89	2990.3	2379.62	1562.31	1449.91	2234.55	1075.24	2045.35	2452.42	1371.03	2145.91	1412.94	2743.22	3557.21	3089.47	910.523	2225.3	2115.11	1856.2	2665.68	2036.96	2057.9	1964.93	2916.09	1876.78	2692.09	2678.22	1877.03	2415.61
PA(16:1/20:5)	691.4/301.2	5.8	Amino	LP1136	GP	甘油磷脂类	PA	磷脂酸	HMDB0114863	52928811	C00416											430.729
PA(16:1/22:4)	721.5/331.3	5.8	Amino	LP1137	GP	甘油磷脂类	PA	磷脂酸	HMDB0114867	-	C00416				475.49		370.16										395.619		544.197			387.455		439.107						435.453							346.39		353.114
PA(16:1/22:5)	719.5/329.2	5.8	Amino	LP1138	GP	甘油磷脂类	PA	磷脂酸	HMDB0114868	131821893	C00416		569.358	510.957						463.365		496.528		375.426					326.964					426.688							457.647				417.829		529.253
PA(16:1/22:6)	717.5/327.2	5.8	Amino	LP1139	GP	甘油磷脂类	PA	磷脂酸	HMDB0114870	52929489	C00416	419.484			549.92							646.347	323.253		507.871															467.327		368.199			669.356			386.824
PA(17:0/17:0)	675.5/269.2	5.8	Amino	LP1140	GP	甘油磷脂类	PA	磷脂酸	-	16219855	C00416														481.836			341.907								536.128								541.077
PA(17:0/18:1)	689.5/269.2	5.8	Amino	LP1141	GP	甘油磷脂类	PA	磷脂酸	-	52929485	C00416			434.77									338.11	403.768																412.895					383.739
PA(17:0/18:0)	687.5/269.2	5.8	Amino	LP1142	GP	甘油磷脂类	PA	磷脂酸	-	52929486	C00416	1236.04	2299.02	1444.37	3292.56	1610.61	1788.68	2003.63	1454.08	1149.36	2221.55	2263.48	3402.79	2079.01	1868.87	1336.96	1350.24	1627.92	1398.25	1118.81	1489.86	1759.26	1453.53	1581.23	1226.55	1641.43	1350.68	1195.82	2018.16	1979.64	1751.88	2407.24	1573.89	1269.8	2789.83	1871.17	1335.11	1689.2	1328.79
PA(17:0/18:2)	685.5/269.2	5.8	Amino	LP1143	GP	甘油磷脂类	PA	磷脂酸	-	52928824	C00416	4205.07	6582.59	3768.31	9141.94	4402.97	4090.06	5827.67	2267.05	4412.28	8023.67	7327.46	9713.64	5754.79	3861.1	5385.49	4864.45	3576.63	5099.01	3363.58	3564.26	4458.35	2821.11	6795.08	3831.03	3377.33	3633.68	3974.07	4437.65	7194.78	4298.96	7208.59	7643.33	5379.36	5124.05	3260.59	2214.96	2881.11	4200.87
PA(17:0/18:3)	683.5/269.2	5.8	Amino	LP1144	GP	甘油磷脂类	PA	磷脂酸	-	52928825	C00416			367.251															330.312
PA(17:0/19:0)	703.5/269.2	5.8	Amino	LP1145	GP	甘油磷脂类	PA	磷脂酸	-	52928828	C00416				505.476							637.236	382.683					341.907	471.662	315.186			369.637	471.93		356.123			448.171	422.213					379.133	529.742	482.592
PA(17:0/20:0)	717.5/269.2	5.8	Amino	LP1146	GP	甘油磷脂类	PA	磷脂酸	-	52929554	C00416												349.354
PA(17:0/20:1)	715.5/269.2	5.8	Amino	LP1147	GP	甘油磷脂类	PA	磷脂酸	-	52928830	C00416																															387.06
PA(17:0/20:2)	713.5/269.2	5.8	Amino	LP1148	GP	甘油磷脂类	PA	磷脂酸	-	52928831	C00416	663.087	1121.35	937.516	1140	624.624	468.444	530.261	600.003	631.288	915.246	805.782	1249.24	734.719	722.955	561.694	687.27	574.989	337.38	356.031	602.42	682.161		492.776	660.143	748.791	381.257	405.252	503.349	676.227	742.731	865.555	425.637	411.871	665.21	499.748	490.158	597.405	679.571
PA(17:0/20:3)	711.5/269.2	5.8	Amino	LP1149	GP	甘油磷脂类	PA	磷脂酸	-	52928832	C00416	2124.7	3038.3	1423.38	4060.94	2329.13	1946.11	2038.67	1790.01	1656.08	3471.17	2469.99	3298.38	2434.82	2536.95	2931.72	1954.69	1752.17	2325.2	1213.09	1720.91	2601.11	1382.51	2805.41	2070.21	1724.24	1809.01	1276	1933.61	2097.82	1345.19	2392.07	3124.99	3059.21	1889.68	1657.52	1319.56	1578.32	1796.33
PA(17:0/20:4)	709.5/269.2	5.8	Amino	LP1150	GP	甘油磷脂类	PA	磷脂酸	-	5283525	C00416	2399.98	4699.43	3223.59	5619.67	3276.97	4007.52	3823.56	2870.76	3757.85	2250.11	4176.71	4772.09	3953.53	3179	3402.16	2947.11	3181.52	4268.77	1689.28	3424.28	3470.64	2585.85	2801.42	3529.56	1087.03	3454.8	2151.09	2996.28	1207.79	2626.3	4926	3289.51	1825.99	2098.82	1854.56	2222.95	2624.61	1477.26
PA(17:0/20:5)	707.5/269.2	5.8	Amino	LP1151	GP	甘油磷脂类	PA	磷脂酸	-	52928833	C00416		1121.35	709.41	713.771		657.779						486.686		519.085				499.188			380.724								417.799		371.89
PA(17:0/22:4)	737.5/269.2	5.8	Amino	LP1152	GP	甘油磷脂类	PA	磷脂酸	-	52928838	C00416	743.963						828.533	562.225				750.91		674.891			578.643				771.919		603.662		449.819					695.805	459.224				392.692	591.469
PA(17:0/22:5)	735.5/269.2	5.8	Amino	LP1153	GP	甘油磷脂类	PA	磷脂酸	-	-	C00416	1348.59	1781.77	1309.33	3471.4	818.718	1126.65	1385.31	822.968	1593.79	1118.68	1180.84	2086.08	1279.76	1394.24	1842.68	983.421	932.327	1394.9	689.938	1224.4	1381.53	1158.14	1466.35	896.474	590.168	1522.55	585.557	1742.27	1225.94	1948.15	1503.55	1081.6	761.722	1450.19	1008.26	778.536	712.418	820.243
PA(17:0/22:6)	733.5/269.2	5.8	Amino	LP1154	GP	甘油磷脂类	PA	磷脂酸	-	52929484	C00416	1885.49	3833.9	3151.51	6170.13	884.953	2655.37	2407.01	901.857	2143.43	3169.75	2160.73	3354.6	2790.62	2651.9	2679.1	1837.67	1458.59	2025.39	1386.68	1199.44	896.832	1778.78	2020.78	1735.74	1810.94	1182.93	1348.38	1694.64	2302.31	2261.49	1769.24	1714.78	2772.18	2359.1	1123.63	786.103	1187.36	816.142
PA(18:0/18:0)	703.5/283.3	5.8	Amino	LP1155	GP	甘油磷脂类	PA	磷脂酸	-	447938	C00416	1569.78		2019.19	1834.49	1579.58	1544.46	2204.85	1701.12	1850.94	2135.87	1780.62	1810.62	1586.73	1668.6	1589.59	2167.13	1737.15	1480.83	1175.65	1549.22	1658.65	1386.14	1712.52	2016.96	1943.9	1129.34	1585.03	1598.97	2242.97	1592.93	1939.81	1632.52	1420.87	2137.06	3093.55	1914.81	1570.46	1412.46
PA(18:0/18:1)	701.5/281.2	5.8	Amino	LP1156	GP	甘油磷脂类	PA	磷脂酸	-	24779560	C00416	13620.3	12600	14068.2	16104	15303.3	12146.8	14736.1	16678.6	15629.4	15252.9	16167.3	20220	11137.2	14573.2	10835	15886.9	11415.7	13002.3	8956.26	9592.17	16505	15225.3	12730.6	17199.4	14806.7	11751.8	15638	12950.5	14593.5	11915.5	12398.6	12038.1	8739.53	17479.3	21504.4	15657.7	10330.9	14476.9
PA(18:0/18:2)	699.5/279.2	5.8	Amino	LP1157	GP	甘油磷脂类	PA	磷脂酸	HMDB0007861	24779559	C00416	71944.2	66828.5	55074.4	76895	65525.9	60779.5	90332.9	49495.8	79632.3	81394.5	69746.2	80872.2	52154.1	51089.1	89043.1	73898.8	63639.4	79898.7	41031.7	49830.9	59030.1	45741.4	76586.5	74973.3	49057.5	63066.4	73070.6	56422.7	93936.2	53406	72953.1	85578.3	65092.6	75712.8	66630.3	49685.1	54512.4	69325.7
PA(18:0/18:3)	697.5/277.2	5.8	Amino	LP1158	GP	甘油磷脂类	PA	磷脂酸	HMDB0114878	52928906	C00416	703.525		963.063		1086.59	1012.2	876.825		720.51	971.927				793.448	953.563		853.144		1074.56	430.734	955.549		804.587	819.017	734.017	873.799	1079.23	712.946	1062.15	901.671	820.043			1565.36	738.778		827.431	717.712
PA(18:0/20:0)	731.6/311.3	5.8	Amino	LP1160	GP	甘油磷脂类	PA	磷脂酸	HMDB0114881	52929553	C00416																											361.043
PA(18:0/20:1)	729.5/309.3	5.8	Amino	LP1161	GP	甘油磷脂类	PA	磷脂酸	HMDB0114882	52929552	C00416			557.491								646.347		387.199				353.277				318.267			382.883				345.358
PA(18:0/20:2)	727.5/307.3	5.8	Amino	LP1162	GP	甘油磷脂类	PA	磷脂酸	HMDB0115514	52929551	C00416	1262.84	612.541	718.078	1085.38	1439.99	1343.21	1534.44	942.968	1757.51	1493.04	1091.75	1211.9	964.509	789.843	1359.07	1279.12	879.538	1112.57	929.561	727.559	1218.84	997.536	903.497	1189.58	1184.22	877.508	943.132	893.167	985.163	877.956	998.402	999.762	1019.74	908.445	1264.37	1089.61	1122.41	1146.7
PA(18:0/20:3)	725.5/305.2	5.8	Amino	LP1163	GP	甘油磷脂类	PA	磷脂酸	HMDB0114883	131821897	C00416	8376.53	7008.78	5611.41	8020.69	12949.4	14949.8	9369.06	8747.09	9958.78	10981.2	5935.05	9609.24	7727.41	8054.24	10217.8	4760.93	8535.9	7940.51	8983.49	6149.68	15637.3	10179.1	5098.08	8247.39	7037.31	10575.9	9632.86	5548.35	5840.85	8885.52	7745.31	4891.66	11466.8	6425.91	12523.7	8724.9	14512.7	8759.37
PA(18:0/20:4)	723.5/303.2	5.8	Amino	LP1164	GP	甘油磷脂类	PA	磷脂酸	HMDB0114884	5283529	C00416	35397.9	38857.2	31190.3	39293.3	27973.5	43484	28907.8	43881.7	26722.8	27182.3	36009.2	44925.7	23327.9	22376.3	37300.9	19614.4	20792.2	41165.5	23017.1	16418.1	30396.2	25529.6	25881.6	29244.3	14673.7	44954.5	36579.7	28455.1	34258.6	29752.6	32792.7	32908.2	23731.9	22512.6	37343.6	33312.7	23962.4	20844
PA(18:0/20:5)	721.5/301.2	5.8	Amino	LP1165	GP	甘油磷脂类	PA	磷脂酸	HMDB0114886	52929476	C00416	1091.34	3816.53	2619.11	1824.32	1276.91	3483.34	1744.65	1673.71	1398.93	967.973	2484.16	2145.51	1126.28	2440.42	1032.13	937.513	935.981	1801.47	1081.03	662.122	775.659	1199.3	1104.42	1475.2	367.009	1217.55	1392.59	1231.38	2315.55	1896.69	1514.62	913.706	1398.61	1996.55	807.534	996.291	1463.31	622.564
PA(18:0/22:4)	751.5/331.3	5.8	Amino	LP1166	GP	甘油磷脂类	PA	磷脂酸	HMDB0114890	52929475	C00416	1371.48	743.029	675.65	1135.18	1432.02	1764.86	1183.62	888.153	1383.36	1021.14	927.763	1007.5	1275.84	819.482	970.969	937.513	1150.38	1119.27	819.28	521.468	1710.64	1386.14	1116.84	1324.25	1097.92	1236.51	1384.36	1319.51	1316.66	868.874	1207.1	1042.79	872.243	750.434	1730.43	1475.1	1417.39	1568.3
PA(18:0/22:5)	749.5/329.2	5.8	Amino	LP1167	GP	甘油磷脂类	PA	磷脂酸	HMDB0114891	131821900	C00416	2842.36	1733.89	3544.77	3555.47	2507.72	2852.79	2906.97	2143.35	2174.58	2957.96	2422.91	2231.05	3259.36	1731.89	2753.43	1858.82	2237.42	2328.55	1796.49	1636.59	3079.07	2533.79	2123.24	1731.77	1929.52	1896.8	2363.9	2867.66	3823.94	4074.93	1848.79	2304.51	2628.66	2653.47	2085.28	1895.9	2359.83	1401.38
PA(18:0/22:6)	747.5/327.2	5.8	Amino	LP1168	GP	甘油磷脂类	PA	磷脂酸	HMDB0114893	24779562	C00416	6331.73	6200.04	7908.89	6775.74	3443.81	4496.38	4016.26	2713.35	3192.21	6256.45	5531.65	5304.96	7693.4	4407.02	4047.59	3726.65	3738.24	4383.33	3751.6	1927.34	2022.55	3318.66	3545.24	5418.01	3219.1	3072.72	4404.03	3165.38	8478.58	5856.57	2877.94	4880.27	5922.43	4847.19	4889.5	2503.34	2900.56	1283.27
PA(18:1/18:1)	699.5/281.2	5.8	Amino	LP1169	GP	甘油磷脂类	PA	磷脂酸	HMDB0007862	53478602	C00416	132075	107611	174572	193236	180481	168697	170908	138712	133587	172651	147815	163570	186643	192632	130983	176534	102629	113547	76949.7	114639	151457	127560	152918	178526	174672	132959	135825	158669	232525	166054	149903	131383	127053	251940	204382	186422	167846	156000
PA(18:1/18:2)	697.5/279.2	5.8	Amino	LP1170	GP	甘油磷脂类	PA	磷脂酸	HMDB0114902	131821910	C00416	367782	324886	330818	494587	348887	372877	492725	176376	378333	433653	478030	367770	480917	358544	518212	424866	268670	388049	180217	215316	241917	299667	447612	464296	434044	268400	356840	328063	561188	363979	365524	501505	437828	331119	348222	268521	353449	361426
PA(18:1/18:3)	695.5/277.2	5.8	Amino	LP1171	GP	甘油磷脂类	PA	磷脂酸	HMDB0114903	131821911	C00416	4164.64	2612.1	2910.63	2781.73	4721.15	3317.83	4977.36	1364.82	3168.64	2722.01	2802.52	2394.88	3803.97	4043.74	3620.44	1933.54	3346.79	2880.19	5139.65	1883.49	2722.29	2107.25	3885.88	3651.91	3423.99	2878.18	2135.05	2896.64	5890.38	2728.73	4158.44	2034.96	2794.44	9215.74	2580.88	2705.54	2674.26	2555.88
PA(18:1/19:0)	715.5/297.3	5.8	Amino	LP1172	GP	甘油磷脂类	PA	磷脂酸	-	-	C00416			439.332		388.189					614.265										371.369	439.44		451.527		608.052	331.796			399.165		360.409
PA(18:1/20:0)	729.5/311.3	5.8	Amino	LP1173	GP	甘油磷脂类	PA	磷脂酸	HMDB0114906	131821914	C00416	477.949		417.89	624.349			508.483		420.438	561.099		371.439	774.834	400.529		483.384	330.537	454.551	293.062			343.407	381.89		406.664	347.047	409.153	348.931	776.263			394.421	353.032	464.818		525.05	352.072	516.343
PA(18:1/20:1)	727.5/309.3	5.8	Amino	LP1174	GP	甘油磷脂类	PA	磷脂酸	HMDB0114907	131821915	C00416	1732.5	1060.33	1334.88	1616.02	1106.3	1244.93	1030.22	1268.9	1855.14	1997.46	1105.93	1438.78	2063.32	1557.66	1193.48	1387.59	1000.14	891.992	743.717	1077.34	1288.03	1016.1	1503.17	1466.84	1493.69	797.548	1087.46	1076.96	1638.83	859.287	660.545	1632.52	1093.29	1539.56	1179	1708.83	1107.1	1708.98
PA(18:1/20:2)	725.5/307.3	5.8	Amino	LP1175	GP	甘油磷脂类	PA	磷脂酸	HMDB0115516	131822233	C00416	9577.98	5373.46	5865.06	6089.81	6018.6	6360.8	8205.8	5414.11	8410.44	9416.53	4607.43	5966.32	7541.23	6225.82	5324.81	9778.85	3881.17	5688.96	4546.04	3779.8	4714.54	5068.39	4847.48	6163.53	7664.41	3775.06	5612.85	6001.29	7276.67	4392.81	4504.09	6928.31	5656.06	7715.33	7489.76	7625.62	6534.22	4858.3
PA(18:1/20:3)	723.5/305.2	5.8	Amino	LP1176	GP	甘油磷脂类	PA	磷脂酸	HMDB0114908	131821916	C00416	54006.8	30846.2	24108.1	28686.3	34714	47343.9	43371.1	40499.5	48264.9	37206.5	24217.5	26437.2	36737.7	28027.4	29016.2	20876.4	37262.6	22001.5	37105.9	23375.3	36466.8	28384.6	22669.5	35742.3	35752.6	22701.9	46404.2	29309	30854.9	42075.8	28726.5	18166.1	29452.3	30127.9	48811.1	45952.1	48998.8	27052.4
PA(18:1/20:4)	721.5/303.2	5.8	Amino	LP1177	GP	甘油磷脂类	PA	磷脂酸	HMDB0114909	131821917	C00416	109006	90202.2	83045.6	110207	63957.7	99790.1	80652.3	97682.1	94134.7	49372.8	104681	62200.2	84130.8	106689	60143.2	53103.4	66861.1	84864.2	70580	53893	57822.1	71611.5	66107.8	69477.8	37971	74507	94684.7	84309	93441.4	113694	81242.9	75532.2	66614.5	61740.1	61122.9	124803	81534.2	48912.7
PA(18:1/20:5)	719.5/301.2	5.8	Amino	LP1178	GP	甘油磷脂类	PA	磷脂酸	HMDB0114911	131821919	C00416	3393.39	7815.18	9249.7	2945.58	2275.05	5138.84	3446.23	1557.05	3863.06	699.506	4209.61	2096.93	3206.6	6241.44	1084.34	1691.84	2617.09	3745.03	2083.43	836.845	1281.3	2791.65	2731.34	1642	766.675	1793.76	1135.57	2650.52	3964.68	5000.82	2171.88	777.03	1895.96	4860.55	1435.56	1463.33	1172.06	782.101
PA(18:1/22:4)	749.5/331.3	5.8	Amino	LP1179	GP	甘油磷脂类	PA	磷脂酸	HMDB0114915	131821923	C00416	5032.35	2886.22	2141.46	4557.85	5172.22	3124.66	3288.57	2239.64	3071.43	4130.69	2343.45	1606.22	3598.16	2915.45	2892.68	2609.1	2391.32	1687.64	3089.57	3305.89	4670.03	3457.08	2710.93	2416.56	2502.19	2217.47	3347.77	2911.72	3378.68	3289.81	3767.28	2648.74	3660.32	2260.98	3734.96	4839.79	3989.04	2757.25
PA(18:1/22:5)	747.5/329.2	5.8	Amino	LP1180	GP	甘油磷脂类	PA	磷脂酸	HMDB0114916	131821924	C00416	9901.48	7818.46	8563.1	11716.4	8102.92	7993.33	8273.03	5060.03	9836.73	7716.1	8296.22	4548.43	9108.33	9234.99	7321.31	6997.37	4791.57	4734.1	4382.66	7015.53	8703.53	6759.19	8383.4	8282.15	5218.21	4742.01	7827.65	6740.83	9960	6865.21	7872	7315.98	11051.7	8597.05	6258.16	6566.27	8012.84	5128.57
PA(18:1/22:6)	745.5/327.2	5.8	Amino	LP1181	GP	甘油磷脂类	PA	磷脂酸	HMDB0114918	131821926	C00416	16097.3	14747.5	28323.5	20611	6353.13	12274	12366.5	6495.59	15298.2	14948	17345.6	8725.41	17793.7	19763.7	10079.4	10080.9	9926.68	7096.13	8354.14	8240.27	5009.99	10299.4	11404.8	10884.4	7528.34	7034.49	10210.2	10816.5	17877.6	21543.7	6898.61	13621.2	20411.8	13175.7	8507.72	7900.13	8146.05	2931.96
PA(18:2/18:2)	695.5/279.2	5.8	Amino	LP1182	GP	甘油磷脂类	PA	磷脂酸	HMDB0114954	46891867	C00416	27401.9	23814	11835.5	25021.1	26579.2	11665.6	28361.9	8510.42	30238.7	30965	28247.9	17803.4	27621.1	18675.1	43653.6	28991.4	16634.1	10463.2	8845.98	16333.1	14457.4	20728.7	46902.9	24373.8	24167.4	11408	21417.3	22808.7	32151.9	17877.5	20549.5	49191.7	31842	19644.9	14977.7	23625.1	14306.7	35838
PA(18:2/18:3)	693.5/277.2	5.8	Amino	LP1183	GP	甘油磷脂类	PA	磷脂酸	HMDB0114955	52928942	C00416	978.796	956.127		797.838		448.872			716.722	744.324	1199.56	862.543	738.643	726.559	1276.28	591.403	669.196	630.123	702.532		397.927	840.561	1297.81	957.647	698.249			712.946	1175.92		763.05	640.354	798.695	1369.12			424.886	941.639
PA(18:2/19:0)	713.5/297.3	5.8	Amino	LP1184	GP	甘油磷脂类	PA	磷脂酸	-	-	C00416	1226.78	1238.69	941.621	1273.86	624.624				938.935	1472.83	679.246	594.705	678.034	648.857	1041.06	954.166	473.472	636.818	472.779	599.384	917.402	746.941	833.417	1067.23	1054.76	602.592	738.122	668.883	1044.01	995.017	466.605	871.1	1137.41	1151.68	734.625	727.671	486.115	546.692
PA(18:2/20:0)	727.5/311.3	5.8	Amino	LP1185	GP	甘油磷脂类	PA	磷脂酸	HMDB0114958	52928947	C00416	983.181	590.949	946.184	1110.55	803.207	645.866	749.468		837.509	1696.48	956.107	583.461	912.185	823.087	1158.67	1370.94	1056.58	974.57	349.564	427.698	955.549	1064.93	1441.51	725.277	1583.89	541.59	930.996	837.989	1816.35	1121.16	394.851	1312.35	1222.09	967.871	542.201	704.55	677.666	1154.49
PA(18:2/20:1)	725.5/309.3	5.8	Amino	LP1186	GP	甘油磷脂类	PA	磷脂酸	HMDB0114959	52928948	C00416	1619.47	1451.32	1364.07	1963.54	1323.45	980.712	1880.53	764.449	1363.58	2469.8	1771.51	1078.18	883.843	1153.12	1485.15	3960.24	1338.39	1584.23	1096.69	1280.4	1402.47	2043.9	1630.46	835.301	2268.14	1790.05	1372.66	1087.68	2306.72	989.971	535.078	2851.64	2245.81	1236.9	1290.21	1070.28	1156.75	1853.34
PA(18:2/20:2)	723.5/307.3	5.8	Amino	LP1187	GP	甘油磷脂类	PA	磷脂酸	HMDB0115520	52928949	C00416	1966.85	1238.22	1199.38	1631.02	1203.13	1524.46	1692.1	1251.86	1640.51	1960.99	1916.77	1208.28	1675.25	793.448	2430.72	3864.37	1060.24	1246.85	936.028	1555.3	1440.62	1763.44	1268.98	1634.07	1605.27	862.258	1167.65	922.542	2034.07	1148.91	949.2	2938.12	1534.97	1701.72	1294.36	1198.49	1034.29	2472.62
PA(18:2/20:3)	721.5/305.2	5.8	Amino	LP1188	GP	甘油磷脂类	PA	磷脂酸	HMDB0114960	131821937	C00416	1989.26	1494.98	747.275	1665.82	1684.39	1378.95	1266.95	1248.16	1898.07	1350.68	1195.01	1170.94	1877.57	1231.23	1733.54	1287.67	894.563	957.459	753.248	1517.86	1388.63	1692.83	1753.77	774.128	1198.61	1099.26	1420.77	1337.77	1730.04	1635.32	1161.59	1480.24	1129.86	1049.41	1465.56	1412.88	858.045	2362.3
PA(18:2/20:4)	719.5/303.2	5.8	Amino	LP1189	GP	甘油磷脂类	PA	磷脂酸	HMDB0114961	52929467	C00416	4503.24	4016.95	3058.9	4919.29	4220.61	3483.34	2941.53	1989.27	3215.36	2266.37	3300.06	3238.95	3755.57	3527.46	3973.26	3201.41	2278.84	3255.88	2452.39	3011.43	2767.16	3580.15	4774.3	3362.33	2869.59	3500.55	3837.54	3294	5732.48	3354.9	2293.25	4227.26	2753.89	2944.15	2298.93	3846.44	1861.72	3885.9
PA(18:2/20:5)	717.5/301.2	5.8	Amino	LP1190	GP	甘油磷脂类	PA	磷脂酸	HMDB0114963	52928951	C00416		564.664	696.636															368.254																464.818
PA(18:2/22:4)	747.5/331.3	5.8	Amino	LP1191	GP	甘油磷脂类	PA	磷脂酸	HMDB0114967	52928956	C00416	405.842				349.202	456.956										599.955				343.373					431.935								320.035	392.032
PA(18:2/22:5)	745.5/329.2	5.8	Amino	LP1192	GP	甘油磷脂类	PA	磷脂酸	HMDB0114968	131821940	C00416					442.267		402.904	305.187	342.579		482.356			340.85	540.055							373.269	476.365		471.59				948.875			531.097	717.593	554.188
PA(18:2/22:6)	743.5/327.2	5.8	Amino	LP1193	GP	甘油磷脂类	PA	磷脂酸	HMDB0114970	52929466	C00416	834.584	656.193	625.01	778.026	399.508	385.903	569.558		483.146			598.319	1041.69	626.427	413.509	641.812	402.005	320.269	450.655	308.968			562.412	619.214	449.819	480.589	469.399	382.275	771.85	509.114		378.813	504.104	528.851
PA(18:3/18:3)	691.4/277.2	5.8	Amino	LP1194	GP	甘油磷脂类	PA	磷脂酸	HMDB0114982	9547161	C00416											599.781									402.738
PA(18:3/20:4)	717.5/303.2	5.8	Amino	LP1200	GP	甘油磷脂类	PA	磷脂酸	HMDB0114988	52928980	C00416		416.809												404.134									402.293	370.56
PA(19:0/19:0)	731.6/297.3	5.8	Amino	LP1205	GP	甘油磷脂类	PA	磷脂酸	HMDB0115054	52929459	C00416										373.919
PA(19:0/20:3)	739.5/297.3	5.8	Amino	LP1209	GP	甘油磷脂类	PA	磷脂酸	-	52929062	C00416	505.232		608.131	778.026	341.237		381.125		650.647			501.544	472.226	330.036	653.428	528.842			311.783	293.452	481.327	380.936	505.195	386.844	564.898			609.735	499.201		379.27	542.909	739.856	669.356	413.919		570.513
PA(19:0/20:4)	737.5/297.3	5.8	Amino	LP1210	GP	甘油磷脂类	PA	磷脂酸	-	52929063	C00416	681.114	1003.53	1266.9	971.328	617.078	945.398	617.849	661.856	993.647		824.51	1174.95	415.541	826.692	444.087	432.975	492.558	840.288	425.467	861.805	619.704	773.171	595.235	668.065	770.174	1121.92	922.761	624.82	639.939	504.068	588.381	714.598	754.566	848.557	443.913	704.55	566.79	683.262
PA(19:0/20:5)	735.5/297.3	5.8	Amino	LP1211	GP	甘油磷脂类	PA	磷脂酸	-	52929064	C00416			565.703																												330.067		334.744
PA(19:0/22:5)	763.5/297.3	5.8	Amino	LP1213	GP	甘油磷脂类	PA	磷脂酸	-	-	C00416							416.161	328.891													366.886		439.107	615.253				426.338			345.238			417.829
PA(19:0/22:6)	761.5/297.3	5.8	Amino	LP1214	GP	甘油磷脂类	PA	磷脂酸	-	52929070	C00416	649.445	486.747	1060.24	1135.18				315.187			496.528	471.828		381.704		424.874		416.61	324.376		349.682	478.188		427.773	507.358				599.238				555.787	686.401		350.173
PA(20:0/20:1)	757.6/309.3	5.8	Amino	LP1216	GP	甘油磷脂类	PA	磷脂酸	HMDB0115076	52929538	C00416										422.692											311.535											441.245
PA(20:0/20:2)	755.6/307.3	5.8	Amino	LP1217	GP	甘油磷脂类	PA	磷脂酸	HMDB0115528	52929537	C00416		534.154	616.799	753.395		618.21	477.709	401.113	588.36	459.6	679.246	564.989	807.101	404.134	740.458	541.444	334.598	447.484	336.97	602.757	574.825	694.886	435.116	602.93	831.212	511.09	373.179	815.759	617.382		550.249	531.097	401.136	579.986	508.054	529.253		554.074
PA(20:0/20:3)	753.5/305.2	5.8	Amino	LP1218	GP	甘油磷脂类	PA	磷脂酸	HMDB0115077	131821970	C00416	5677.41	4077.5	2906.53	4219.98	2569.76	6134.02	4209.42	3131.87	4985.91	4977.39	4739.54	3648.14	4050.33	2644.69	4579.17	3534.92	4482.96	3934.36	3710.42	4130.25	4323.34	2974.45	4046	3769.86	3247.48	3019.14	4468.61	3639.36	5541.23	3191.42	3037.85	2777.4	2407.61	4185.66	4799.52	4057.05	3195.12	5950.04
PA(20:0/20:4)	751.5/303.2	5.8	Amino	LP1219	GP	甘油磷脂类	PA	磷脂酸	HMDB0115078	52929453	C00416	30267.7	24029	18939.2	27816.2	16040.2	25780.2	20457.7	17715.7	21216.7	18214.4	29004.6	19174.7	16727.2	14029.3	26644.7	14778.3	17879.5	21798.7	10867.1	15361	12444.9	14040.6	27098.3	19479.5	12741.9	20581.3	23053	22200.6	30850.9	19266.1	16682.5	18015.5	25452.9	17953.3	21290.3	21883.1	17237	21529.3
PA(20:0/20:5)	749.5/301.2	5.8	Amino	LP1220	GP	甘油磷脂类	PA	磷脂酸	HMDB0115080	52929114	C00416	816.557	1912.25	1634.61	1135.18	473.289	1201.53	946.895	932.598	584.152	431.04	1433.91	933.216	831.519	978.893	840.66	758.382	808.071	733.531	620.842		467.49	836.929	1076.04	778.088	341.738	850.717	922.761	724.061	694.37		603.552	460.65	640.467	1198.67	401.46	478.388	593.681
PA(20:0/22:4)	777.5/331.3	5.8	Amino	LP1221	GP	甘油磷脂类	PA	磷脂酸	HMDB0115085	52929118	C00416	2314.23	1747.03	1486.79	2206.1	4531.25	2450.72	2165.55	4024.84	1738.15	3296.29	1621.69	2331.84	1631.21	1624.55	2587.84	1420.9	2211.03	1646.35	1844.15	1255.44	4850.67	3172.99	1552.4	1756.42	2304.3	2343.59	2416.34	2481.42	3224.7	2069.76	1962.77	2062.38	1759.59	1940.81	2816.22	2106.08	3138.03	1587.17
PA(20:0/22:5)	777.5/329.2	5.8	Amino	LP1222	GP	甘油磷脂类	PA	磷脂酸	HMDB0115086	131821973	C00416	1953.21	1408.14	2665.65	3138.88	1824.4	2411.15	2196.32	1165.93	2034.43	1969.34	2601.08	1862.82	1647.34	856.731	2155.98	1404.24	1530.06	1415.36	1210.03	1364.72	1464.93	1165.81	1589.21	1613.83	1378.61	1412.09	1199.72	1286.56	3106.03	1420.37	713.437	1425.4	2091.16	1224	1217.3	673.022	988.366	842.799
PA(20:0/22:6)	775.5/327.2	5.8	Amino	LP1223	GP	甘油磷脂类	PA	磷脂酸	HMDB0115087	52929452	C00416	2319.1	1803.36	2555.7	2647.32	1498.26	1304.07	2148.03	960.006	1784.86	2266.37	2835.42	1561.65	1602.86	2006.65	2313.11	1525.32	940.042	1415.36	869.656	677.638	837.741	952.744	1256.56	1744.1	1274.42	1331.72	1336.25	2286.51	3083.48	1686.79		1226.29	1575.52	2657.61	1187.77	1116.94	758.34	808.759
PA(20:1/20:1)	755.6/309.3	5.8	Amino	LP1224	GP	甘油磷脂类	PA	磷脂酸	HMDB0115104	52929451	C00416	505.232	451.544	536.049		411.245	590.98	499.487	377.039		691.597	562.327	379.069	480.075	608.003	535.35	428.925		334.032	387.346	430.734	363.52			615.253		453.798		327.098	717.418	485.903			423.002	507.199	1136.55	548.591	336.764	588.524
PA(20:1/20:2)	753.5/307.3	5.8	Amino	LP1225	GP	甘油磷脂类	PA	磷脂酸	HMDB0115530	-	C00416	2882.8	3099.32	2167.01	2171.3	3598.92	3431.85	4253.45	2462.61	1967.93	5070.98	2422.91	3127.32	3206.17	2099.17	2226.08	2684.27	1545.08	2276.85	2064.71	2158.39	3307.96	3584.19	2291.79	3733.77	3888.97	1786.34	2934.29	1966.56	2815.24	2710.06	2179.26	1933.29	2297.09	3088.8	3226.44	3449.18	3639.87	2905.71
PA(20:1/20:3)	751.5/305.2	5.8	Amino	LP1226	GP	甘油磷脂类	PA	磷脂酸	HMDB0115105	131821978	C00416	36707.5	27292.6	14123.4	16304.3	36415.6	31600.2	30036.5	23182.7	19681	38701.8	17327.9	24860.7	24004.2	16304.3	22468.7	11690.3	24705.8	14381.6	28465.5	16789.5	42072.9	25839.1	17744.4	28612.8	25035.1	20830.6	28634.2	19975.6	14980.5	24650.4	19109.9	12822.7	17630.1	20359.4	43798.8	22134.5	31117.6	26981.5
PA(20:1/20:4)	749.5/303.2	5.8	Amino	LP1227	GP	甘油磷脂类	PA	磷脂酸	HMDB0115106	52929141	C00416	85459.3	102818	58074	71185.9	87388.2	56794.9	99729.4	86329	74247	68766.5	69024.5	82127.9	45522.1	59467.3	77406.6	35886.6	70891.7	65944.5	53179	57486.9	81557.1	61982.8	59059.5	78858	37976.1	73567.3	74772.7	54595.5	66982.7	62669.4	45751	49104.3	46573.6	51545.9	69615.9	68648.7	61788.4	51923.8
PA(20:1/20:5)	747.5/301.2	5.8	Amino	LP1228	GP	甘油磷脂类	PA	磷脂酸	HMDB0115108	52929142	C00416	2662.09	6300.02	7245.56	2558.44	1890.64	4591.26	4376.55	2147.05	2962.42	1326.07	3557.69	2517.76	1513.91	4492.73	1080.11	1341.68	2767.74	2866.43	1333.24	596.349	1752.52	2507.56	2715.37	4112.69	1335.46	1690.72	2095.18	2323.43	3483.62	2611.67	2490.88	585.936	1571.95	4317.88	1414.34	1206.48	1539.85	823.934
PA(20:1/22:4)	777.5/331.3	5.8	Amino	LP1229	GP	甘油磷脂类	PA	磷脂酸	HMDB0115112	52929147	C00416	2350.28	1964.36	1047.46	2454.56	4376.14	2911.93	3657.38	3358.54	2326.93	2892.93	2493.27	1739.94	1429.32	1836.02	2927.49	1408.75	2511.92	2401.09	1594.99	1864.6	5121.07	2313.06	1314.22	3179.25	3042.59	2091.35	2777.39	1849.05	3215.39	1756.42	1746.28	882.49	2076.45	2107.57	3363.03	4563.6	1444.28	2587.05
PA(20:1/22:5)	775.5/329.2	5.8	Amino	LP1230	GP	甘油磷脂类	PA	磷脂酸	HMDB0115113	131821981	C00416	5004.58	5952.68	3405.17	4101.1	6104.96	4678.48	6688.87	3681.13	4732.55	7328.12	5311.99	4533.97	4462.38	4188.73	6690	3968.79	4619	5632.05	2250.55	2627.24	6063.9	4066.41	2575.21	5948.33	4418.49	4336.85	3998.78	4176.85	5937.46	4298.96	3364.64	2289.33	3752.16	6106.66	5410.94	4022.16	4115.64	2085.06
PA(20:1/22:6)	773.5/327.2	5.8	Amino	LP1231	GP	甘油磷脂类	PA	磷脂酸	HMDB0115115	52929148	C00416	12712.7	12191.7	9968.69	8964.17	4640.24	7633.38	10618.5	5655.59	8463.04	13813.9	7736.93	8380.48	9233.48	11250.1	10088.4	9765.8	7111.02	9198.53	3742.41	2814.44	2947.8	4870.66	4075.27	9510.9	5633.04	5372.21	5786.22	5773.43	10826.5	6520.59	5876.84	6362.2	9022.19	10712	5141.92	4060.83	6025.76	2301.6
PA(20:2/20:2)	751.5/307.3	5.8	Amino	LP1232	GP	甘油磷脂类	PA	磷脂酸	HMDB0115545	52929170	C00416	1006.08	973.494	992.261	768.388	710.142	594.809	1030.22	613.707	938.935	1574.33	815.399	743.28	831.519	663.676	679.302	1433.5	706.554	854.051	668.154	715.079	889.726	1027.4	849.828	900.435	1637.93		645.803	764.154	399.165	476.316	455.534	925.518	688.174	1040.66	1320.2	902.968	601.128	846.49
PA(20:2/20:3)	749.5/305.2	5.8	Amino	LP1233	GP	甘油磷脂类	PA	磷脂酸	HMDB0115546	131822236	C00416	4544.17	3751.29	2027.86	2756.56	5323.55	5825.56	4472.66	5101.51	5087.34	5266.95	3951.98	3692.71	3998	4288.86	2605.25	2771.58	5356.41	2235.56	4571.9	4518.49	4063.42	3973.2	3824.23	4977.04	5157.17	3554.14	5272.18	3128.47	2979.03	3307.98	3661.08	1777.21	3752.16	3426.02	5586.75	5669.61	6508.15	6356.88
PA(20:2/20:4)	747.5/303.2	5.8	Amino	LP1234	GP	甘油磷脂类	PA	磷脂酸	HMDB0115548	52929172	C00416	9416.23	11607.3	9215.48	11775.3	10653.4	11926.4	10525.2	16080.1	9104.01	9549.23	10971.7	12595.2	10667.2	9408.42	8861.03	8995.27	10386.8	10095	6972.9	9808.72	8623.13	8861.61	9427.95	12096.9	6664.08	8222.78	12089.1	9241.3	9402.44	7166.44	6933.46	8063.9	8222.7	7628.26	9527.52	10569.1	8072.83	6630.43
PA(20:2/20:5)	745.5/301.2	5.8	Amino	LP1235	GP	甘油磷脂类	PA	磷脂酸	HMDB0115550	52929173	C00416		990.861	1318			693.093	626.845	325.557	638.863		477.801	806.726		956.864		554.047	424.745	547.545				508.049	459.954	643.859			416.955	425.941	494.788		348.928		334.744	537.143
PA(20:2/22:6)	799.5/327.2	5.8	Amino	LP1238	GP	甘油磷脂类	PA	磷脂酸	HMDB0115557	52929179	C00416			371.357						366.147	431.04																			440.356
PA(20:3/20:3)	747.5/305.2	5.8	Amino	LP1239	GP	甘油磷脂类	PA	磷脂酸	HMDB0115132	131821999	C00416	1953.21	1316.61	561.597	1021.13	2577.72	1717.63	1622.03	1114.45	923.364	1240.83	1040.13	1245.63	1299.82	1004.93	2243.48	1221.06	1406.21	812.762	910.841	852.698	1960.09	1263.06	1108.86	1666.64	1717.24	1152.43	1741.93	826.874	989.576	1439.04	1435.08	1370.98	1373.17	976.624	2042.37	1560.86	1252.73	2229.01
PA(20:3/20:4)	745.5/303.2	5.8	Amino	LP1240	GP	甘油磷脂类	PA	磷脂酸	HMDB0115133	131822000	C00416	3844.54	2664.67	2623.67	3078.91	4838.53	2793.65	4494.44	3148.91	3621.07	2356	3351.18	2826.15	3060.97	2963.91	5591.07	2805.34	2786.42	2208.03	2521.83	1917.9	3155.37	2705.7	3943.54	3831.47	2876.97	1874.13	4725.2	2007.05	3678.79	3429.58	3391.29	3750.58	2146.02	1991.94	2948.65	4614.05	3034.6	3087.8
PA(20:3/20:5)	743.5/301.2	5.8	Amino	LP1241	GP	甘油磷脂类	PA	磷脂酸	HMDB0115135	131822002	C00416					438.494
PA(20:3/22:4)	773.5/331.3	5.8	Amino	LP1242	GP	甘油磷脂类	PA	磷脂酸	HMDB0115139	131822006	C00416										447.297
PA(20:3/22:5)	771.5/329.2	5.8	Amino	LP1243	GP	甘油磷脂类	PA	磷脂酸	HMDB0115140	131822007	C00416																							402.293
PA(20:3/22:6)	769.5/327.2	5.8	Amino	LP1244	GP	甘油磷脂类	PA	磷脂酸	HMDB0115584	-	C00416	613.392	660.418	578.477	808.012	516.048	590.98	775.981		673.795	463.555	787.055	416.414	988.927			1058.13		544.197	507.157	355.853		384.568	829.425	541.757	525.242	511.09		496.204	853.252	574.203		742.017	688.174	579.986	662.178	412.389	413.715	398.638
PA(20:4/20:4)	743.5/303.2	5.8	Amino	LP1245	GP	甘油磷脂类	PA	磷脂酸	HMDB0115159	46891869	C00416	1673.55	1764.4	1305.22	1368.11	2088.51	886.257	2060.44	1258.53	1679.65	984.23	1063.92	1360.87	1195.17	1246.05	1825.27	653.964	1748.52	926.213	1172.25	971.428	1042.31	982.605	1692.12	1287.72	943.181	1396.84	822.64	1205.58	840.012	1812.93	1594.57	691.396	655.176	1121.74	1063.64	2402.03	838.601	914.981
PA(20:4/22:4)	771.5/331.3	5.8	Amino	LP1247	GP	甘油磷脂类	PA	磷脂酸	HMDB0115165	52929238	C00416	491.591	417.279		698.778	853.932	523.755	578.553		346.787		459.073	405.17	524.55		500.538		428.399			477.619	501.897	604.897	673.298	484.545		560.962					405.921				401.46	719.684		538.899
PA(20:4/22:5)	769.5/329.2	5.8	Amino	LP1248	GP	甘油磷脂类	PA	磷脂酸	HMDB0115166	131822015	C00416		656.193			527.786	464.615			346.787					515.08	505.243			361.558			328.739	336.144	776.2	460.34			400.918	507.319		429.391			544.655
PA(20:4/22:6)	767.5/327.2	5.8	Amino	LP1249	GP	甘油磷脂类	PA	磷脂酸	HMDB0115168	52929239	C00416	725.937	516.787	574.371	911.892		535.669	547.779		420.438	410.828	552.71	423.642	625.71	366.884	596.506							463.257	615.638	476.623	352.624		489.337		549.22	1195.84	345.238		607.072	456.065	413.919
PA(22:5/22:5)	795.5/329.2	5.8	Amino	LP1257	GP	甘油磷脂类	PA	磷脂酸	HMDB0115371	131822128	C00416	613.392	616.765	629.116	510.295	512.275	468.444		407.78	623.292	532.978		364.211	649.692	440.982	465.726	408.221	436.114		390.749	409.146		429.36	369.471		334.351		593.792	727.633	508.518	471.775		370.798		486.009	397.307		470.808
PA(22:5/22:6)	793.5/327.2	5.8	Amino	LP1258	GP	甘油磷脂类	PA	磷脂酸	HMDB0115373	131822130	C00416	965.155	1499.2	1199.38	1462.35	337.464	854.772	1113.55	466.299	806.365	683.249	1031.02	1044.85	960.585	912.004	914.517	653.964	624.123	674.759	362.158	468.511				700.632	680.365	553.131	368.844	955.49	885.126	1102.49	546.559	761.422	1262.65	1138.78	726.319	525.47	402.131
PA(22:6/22:6)	791.5/327.2	5.8	Amino	LP1259	GP	甘油磷脂类	PA	磷脂酸	HMDB0115425	46891871	C00416	32430.4	40792.4	53805.2	36135.7	17364.1	32142.2	29786.5	13711.6	38120.9	32364	31776.8	31412.5	37199.9	23391.7	41964.8	16433.7	25798.6	17838.7	19615.1	14306	8640.7	18987.5	17466.3	30316	17168.1	18998.5	16383	24068.3	36560.9	44398.3	19750.7	19523.6	39681.5	49601.9	18119.7	13522.2	20036.6	6315.05
LPC(14:0)	526.3/227.2	6.82	Amino	LP1260	GP	甘油磷脂类	LPC	溶血磷脂胆碱	HMDB0010379	460604	C04230	134.72	80.0055	55.5527	44.3846	124.351	200.52	86.0108	76.9875	107.645	67.5187	41.5412	61.2556	124.614	166.811	118.573	69.2045	55.7856	48.6139	49.6123	52.4468	64.5991	81.6158	79.1654	93.6293	74.533	36.6756	62.3499	86.1471	97.435	92.8816	112.372	127.638	107.441	73.5312	64.8207	72.4856	93.1464	46.6903
LPC(16:0)	554.3/255.2	6.73	Amino	LP1261	GP	甘油磷脂类	LPC	溶血磷脂胆碱	HMDB0010382	460602	C04230	8799.44	7798.16	5015.74	8114.86	7648.5	8910.94	5676.84	5671.47	6959.93	6687.01	5437.79	5657.13	9328.79	6645.63	8625.4	6572.51	4733.59	4907.5	4458.2	4659.2	4611.45	5232.12	6889.66	7166.92	5226.7	4498.35	3950.93	6476.02	7409.74	6345.76	6321.33	8628.22	6886.67	4769.23	5696.27	5230.5	5215.91	5123.58
LPC(16:1)	552.3/253.2	6.73	Amino	LP1262	GP	甘油磷脂类	LPC	溶血磷脂胆碱	HMDB0010383	24779461	C04230	173.349	147.486	101.416	131.414	234.354	225.924	123.67	161.52	158.138	121.745	102.613	108.372	144.9	144.068	127.484	176.713	90.8049	79.271	84.2031	134.64	116.706	126.888	147.383	151.098	140.96	73.1688	102.765	151.456	168.827	122.85	134.213	127.679	130.897	199.464	89.4559	140.346	102.829	114.684
LPC(18:0)	582.4/283.3	6.65	Amino	LP1263	GP	甘油磷脂类	LPC	溶血磷脂胆碱	HMDB0010384	497299	C04230	3255.17	4059	1888.84	4193.31	3619.14	4077.57	2571.41	2555.89	3393.9	3700.17	2492.21	3034.26	3775.73	2707.15	4668.06	2834.58	1789.87	2646.84	1953.27	2295.94	2371.37	2213.67	3428.61	3067.19	2332.15	2268.14	1907.02	3028.04	3029.43	2192.66	2646.54	4282.51	3195.23	2011.57	2103.63	2173.29	1824.12	2245.5
LPC(18:1)	580.4/281.2	6.65	Amino	LP1264	GP	甘油磷脂类	LPC	溶血磷脂胆碱	HMDB0002815	16081932	C04230	1377.53	1516.71	917.593	1932.13	1841.8	1570.63	1209.45	1423.57	1471.75	1573.06	1301.64	1282.64	1747.01	1409.79	1461.28	1699.63	748.37	925.702	804.204	1234.22	955.692	991.799	2082.81	1471.78	1178.03	861.761	773.682	1251.69	1186.87	927.544	1210.56	1660.91	1069.93	1063.43	856.748	1120.35	729.688	1550.69
LPC(18:2)	578.3/279.2	6.65	Amino	LP1265	GP	甘油磷脂类	LPC	溶血磷脂胆碱	HMDB0010386	11005824	C04230	2457.31	1737.21	1177.41	3345.13	2836.69	1402.97	1762.25	1254.36	2198.15	2287.61	2186.16	1695.64	2757.76	1673.47	2523.06	2139.19	871.304	1630.48	921.303	1807.71	1146.39	1032.05	3864.32	2163.84	1186.82	848.9	1130.86	1941.7	1875.94	1295	1603.15	3531.69	1832.42	1141.08	941.621	948.878	942.971	2517.8
LPC(18:3)	576.3/277.2	6.65	Amino	LP1266	GP	甘油磷脂类	LPC	溶血磷脂胆碱	HMDB0010387	52924045	C04230	34.5373	16.4857	11.8819	16.6923	38.9942	20.6145	17.0814	12.5139	24.8266	22.4218	24.4824	13.2764	23.8345	21.1309	24.5404	16.279	18.4676	16.2863	25.0182	18.9421	14.0895	14.5935	32.4222	20.6777	17.0408	11.3039	10.5133	20.3701	26.474	12.3317	26.9068	16.5069	15.5277	29.5299	8.3851	11.877	10.4081	23.3783
LPC(20:0)	610.4/311.3	6.6	Amino	LP1267	GP	甘油磷脂类	LPC	溶血磷脂胆碱	HMDB0010390	24779473	C04230	18.6203	25.0631	10.861	29.4239	24.9141	21.2516	17.3047	10.8908	23.2164	49.9729	14.492	23.3531	23.0032	19.369	28.029	23.7234	11.2294	16.7026	9.1066	11.053	12.0425	20.2094	28.8409	20.5836	34.7084	8.756	23.0492	21.6185	23.5119	10.4654	14.1471	28.6101	19.0516	14.823	10.0737	15.5505	7.17653	18.9708
LPC(20:1)	608.4/309.3	6.6	Amino	LP1268	GP	甘油磷脂类	LPC	溶血磷脂胆碱	HMDB0010391	52924051	C04230	27.0811	43.83	19.0176	42.2173	32.5556	45.3957	25.3618	23.2658	36.6549	48.7123	22.4254	33.1272	36.9164	25.911	46.4573	50.5217	17.1474	23.7703	21.774	25.0344	15.357	28.0924	36.2007	31.2282	24.5174	20.1125	17.9337	31.884	30.0235	15.9308	16.1434	40.8789	27.8032	22.8305	18.2569	23.121	15.5028	37.6512
LPC(20:2)	606.4/307.3	6.6	Amino	LP1269	GP	甘油磷脂类	LPC	溶血磷脂胆碱	HMDB0010392	52924053	C04230	37.2033	48.0303	24.1651	48.4222	55.0126	38.5431	28.8117	24.0146	44.0925	65.0092	29.6277	35.3398	50.0636	29.6054	48.3194	58.9143	18.0227	26.9172	23.227	31.8668	27.4456	23.8087	48.561	35.335	29.2294	22.2533	20.0764	38.2549	31.4016	20.3162	22.1915	47.0153	36.469	30.1224	22.1287	23.5514	18.6294	36.7859
LPC(20:3)	604.4/305.2	6.6	Amino	LP1270	GP	甘油磷脂类	LPC	溶血磷脂胆碱	HMDB0010393	53480467	C04230	135.846	112.805	60.6249	113.939	213.349	125.635	83.8544	92.5737	113.151	134.933	59.6298	104.405	138.1	89.4004	106.829	68.7172	76.3474	65.5247	84.8456	96.0772	107.758	66.4313	113.571	113.464	65.5742	78.8883	75.168	110	47.8508	76.8411	82.8181	59.6461	77.7569	63.5478	84.7384	68.0509	83.795	114.665
LPC(20:4)	602.3/303.2	6.6	Amino	LP1271	GP	甘油磷脂类	LPC	溶血磷脂胆碱	HMDB0010395	24779476	C04230	142.962	217.01	149.23	267.961	246.082	200.23	126.408	215.783	172.936	139.204	127.858	180.99	165.699	156.584	169.073	123.173	109.465	140.021	119.678	137.606	100.926	98.7588	199.522	165.081	45.6297	155.961	90.3848	155.059	91.2171	124.057	133.123	140.739	112.74	78.1974	102.999	120.194	89.1508	97.2856
LPC(20:5)	600.3/301.2	6.6	Amino	LP1272	GP	甘油磷脂类	LPC	溶血磷脂胆碱	HMDB0010397	11757087	C04230	3.17165	10.8007	12.4225	5.93911	4.36356	12.3467	4.37259	4.73841	4.4936	2.13277	4.46745	4.51488	6.03073	8.58453	2.72365	3.13038	3.93178	4.40777	3.49228	2.05836	1.5972	4.16558	6.9586	5.12514	0.952457	2.69084	2.1794	5.09183	4.53293	5.71841	3.5017		3.35111	5.89261	1.89048	1.90927	2.09599	1.33213
LPC(22:4)	630.4/331.3	6.6	Amino	LP1273	GP	甘油磷脂类	LPC	溶血磷脂胆碱	HMDB0010401	52924039	C04230	5.26429	7.36863	2.95329	8.81896	10.0731	7.62169	4.77357	6.97649	5.75295	7.50493	5.08379	5.05129	6.32624	3.74037	8.86023	5.64375	2.71907	4.58092	4.41813	6.37325	5.79489	4.29498	6.81063	5.96503	4.14559	3.74326	3.74264	5.74878	4.48021	3.53585	4.72845	6.07476	4.26153	3.04723	3.80873	4.58524	3.87475	5.83977
LPC(22:5)	628.4/329.2	6.6	Amino	LP1274	GP	甘油磷脂类	LPC	溶血磷脂胆碱	HMDB0010402	53480473	C04230	8.88194	13.2998	10.84	18.2618	15.2604	13.5573	7.12646	9.08624	10.7501	13.573	8.8276	10.7409	11.4017	10.4941	11.5987	9.35399	6.19759	8.64419	6.02478	8.48296	8.47511	4.80867	11.2843	10.2586	5.04604	5.85886	4.7882	10.0779	8.36988	8.75055	10.1731	8.02438	8.9482	10.5818	5.26593	4.64639	4.09676	5.6435
LPC(22:6)	626.3/327.2	6.6	Amino	LP1275	GP	甘油磷脂类	LPC	溶血磷脂胆碱	HMDB0010404	10415542	C04230	10.9051	19.0656	12.9146	20.1888	9.56182	11.4761	7.84412	6.8476	12.41	12.0688	11.3554	10.7915	13.7197	14.341	12.3838	9.59261	6.32329	7.56548	5.99021	5.6398	3.43753	4.78291	9.3753	10.8743	4.99404	5.15565	4.84945	9.69249	8.84118	9.69705	5.31416	8.5765	11.1353	12.1676	4.60183	3.24186	4.38895	2.76307
LPC(15:0)	540.3/241.2	6.79	Amino	LP1276	GP	甘油磷脂类	LPC	溶血磷脂胆碱	HMDB0010381	24779458	C04230	49.8196	73.4402	39.1332	65.0789	64.9938	71.6335	48.0865	38.8542	58.3729	48.6707	39.1673	59.606	79.9585	51.1457	53.402	38.5964	38.6982	51.9545	39.2564	40.351	43.8742	34.9184	61.2159	57.6101	43.718	45.5566	28.0488	61.9513	47.0814	48.4104	77.4367	59.919	79.2928	40.2023	37.9513	29.1773	31.5035	35.0055
LPC(17:0)	568.4/269.2	6.69	Amino	LP1277	GP	甘油磷脂类	LPC	溶血磷脂胆碱	HMDB0012108	24779463	C04230	96.8035	152.208	73.8246	161.056	107.144	110.338	86.0057	55.1658	104.967	102.285	79.9699	169.721	147.348	101.436	128.321		55.2812	82.5072	53.857	72.3568	74.2568	51.9425	103.697	105.263	53.6637	62.65	34.9335	96.4556	82.8805	66.1285	107.092	132.963	119.105	55.1804	40.2907	45.2056
LPC(19:0)	596.4/297.3	6.59	Amino	LP1278	GP	甘油磷脂类	LPC	溶血磷脂胆碱	-	24779472	C04230		19.2546						10.585			10.3381	16.7625	16.3212				8.49313		7.09382						14.8685				12.178	7.43324	11.4848			13.9232	9.62305		7.509
PC(14:0/14:0)	736.5/227.2	5.86	Amino	LP1279	GP	甘油磷脂类	PC	磷脂酰胆碱	HMDB0007866	5459377	C00157	20.4918	16.5503	14.3477		26.8472	36.2519	25.9495	19.399	26.4964			18.0899	27.324	49.2472	19.9103	13.3105	15.4247	15.7433	10.5251	19.5848	13.9981	21.4552	34.4246	19.1037	24.6819		26.4618	22.9442	42.7162	34.3697	27.9292	32.1715	28.7	31.2443	17.2715	19.0486	23.2334	12.5736
PC(14:0/15:0)	750.5/241.2	5.86	Amino	LP1280	GP	甘油磷脂类	PC	磷脂酰胆碱	HMDB0007868	24778611	C00157			18.4394			16.1619				11.4361		13.3938	14.6589	12.4908	11.0996		11.4614	13.8244	9.50747	8.04745			11.1932		9.59472						12.2341	11.783		11.747
PC(14:0/16:0)	764.5/227.2	5.86	Amino	LP1281	GP	甘油磷脂类	PC	磷脂酰胆碱	HMDB0007869	129657	C00157	391.429	169.479	318.217	150.588	327.389	432.816	283.127	178.825	262.324	158.057	151.837	162.35	298.583	439.95	189.3	196.017	247.7	137.154	168.132	184.765	192.345	315.039	244.015	327.73	357.489	147.928	279.684	254.853	418.093	368.498	331.846	303.54	211.923	395.806	251.241	294.379	250.669	149.2
PC(14:0/16:1)	762.5/253.2	5.86	Amino	LP1282	GP	甘油磷脂类	PC	磷脂酰胆碱	HMDB0007870	24778615	C00157	38.2133	26.4832	28.3477		22.6328	36.6011	31.3476	19.8983	24.5474	17.3988	16.4818	14.5943	34.1998	36.2985	15.6911	21.6082	18.4002	13.9225	16.2515	19.041	18.1635	27.0497	24.9085	32.248	39.564	18.121	35.5195	22.6184	52.8347	35.4641	17.9064	19.2262	14.449	60.1392	22.7897	31.1357	21.6692	17.9108
PC(14:0/17:0)	778.6/269.2	5.86	Amino	LP1283	GP	甘油磷脂类	PC	磷脂酰胆碱	-	52922214	C00157		31.3259	44.8215	33.1309	11.8201	46.8769	16.0554	12.4623	17.7012		32.8301	61.9081	33.3691	48.1554		13.1918	16.8529	28.7718			15.1162	19.2671	15.4053	17.3107		13.1921	10.8108	20.3612	18.886	34.2218	19.1322	10.7568	14.2393	31.8789		14.6006	13.0233
PC(14:0/18:0)	792.6/227.2	5.86	Amino	LP1284	GP	甘油磷脂类	PC	磷脂酰胆碱	HMDB0007871	131150	C00157	29.2169	30.693	20.5521		37.7704	47.9119	35.3302	21.0056	37.1171	22.0608	18.5439	18.5254	29.8162	51.419	28.597	16.3578	18.5073	13.8244	10.1559	26.4557	18.876	35.1516	29.0035	26.6368	34.0715	18.0002	33.1693	28.1101	35.6591	32.9943	49.9577	29.6492	25.4606	28.1253	35.0569	33.5384	16.2731	14.7974
[truncated: 563 more rows]
[truncated: 7 more columns]

## Sheet: all
Name	Class I	物质一级分类	Class II	物质二级分类	HMDB	PubChem	KEGG	Retention.Time/min	column	C2	C3	C4	C5	C6	C7	C8	C9	C10	C11	C12	C13	C14	A1	A2	A3	A4	A5	A6	A8	A9	A10	A11	A13	A14	A16	M1	M2	M3	M4	M5	M6	M7	M8	M9	M10	M11	M12	M13	QC-1
[truncated: 1,197 more rows]
[truncated: 4 more columns]

## Sheet: AD_vs_control
Name	Class I	物质一级分类	Class	物质二级分类	HMDB	PubChem	KEGG	Retention.Time/min	column	C2	C3	C4	C5	C6	C7	C8	C9	C10	C11	C12	C13	C14	A1	A2	A3	A4	A5	A6	A8	A9	A10	A11	A13	A14	A16	M1	M2	M3	M4	M5	M6	M7	M8	M9	M10	M11	M12	M13	QC-1
[truncated: 1,197 more rows]
[truncated: 11 more columns]

[truncated: 3 more sheets: AD_vs_AD-Mes-MPS, AD-Mes-MPS_vs_control, AD|AD-Mes-MPS|control]
